# Supplementary material for: Applying mass spectrometry-based qualitative proteomics to human amygdaloid complex
Source: Front Cell Neurosci. 2014 Mar 20;8:80. doi: 10.3389/fncel.2014.00080 (PMC3960493; doi:10.3389/fncel.2014.00080)
Supplement: Supplementary file 2 [file DataSheet1.XLS]

## Sheet: Protein summary
N	Unused	Total	%Cov	%Cov(50)	%Cov(95)	Accession	Name	Species	Peptides(95%)
1	316.9	316.9	76.95	70.97	66.21	sp|Q13813-2|SPTA2_HUMAN	Isoform 2 of Spectrin alpha chain, brain OS=Homo sapiens GN=SPTAN1	HUMAN	194
2	234.46	234.46	75.42	66.67	63.37	tr|B2ZZ89|B2ZZ89_HUMAN	Spectrin beta non-erythrocytic 1 OS=Homo sapiens GN=SPTBN1 PE=2 SV=1	HUMAN	147
3	173.97	173.97	61.51	45.18	35.17	sp|Q15149-7|PLEC_HUMAN	Isoform 7 of Plectin OS=Homo sapiens GN=PLEC	HUMAN	141
5	137.11	137.22	50.65	38.27	30.78	sp|Q14204|DYHC1_HUMAN	Cytoplasmic dynein 1 heavy chain 1 OS=Homo sapiens GN=DYNC1H1 PE=1 SV=5	HUMAN	124
4	158.18	158.18	74.31	70.1	61.93	sp|Q00610-2|CLH1_HUMAN	Isoform 2 of Clathrin heavy chain 1 OS=Homo sapiens GN=CLTC	HUMAN	103
2215	1.8	149.05	77.21	71.68	64.46	tr|B4DTV8|B4DTV8_HUMAN	cDNA FLJ61399, highly similar to Spectrin alpha chain, brain OS=Homo sapiens PE=2 SV=1	HUMAN	87
6	110.08	110.08	51.13	44.69	38.53	sp|P46821|MAP1B_HUMAN	Microtubule-associated protein 1B OS=Homo sapiens GN=MAP1B PE=1 SV=2	HUMAN	69
9	91.66	91.66	41.55	28.03	21.43	sp|Q01484-4|ANK2_HUMAN	Isoform 3 of Ankyrin-2 OS=Homo sapiens GN=ANK2	HUMAN	62
7	97.44	97.44	85.64	79.15	78.97	tr|F6KPG5|F6KPG5_HUMAN	Albumin (Fragment) OS=Homo sapiens PE=2 SV=1	HUMAN	58
8	95.6	95.6	74.77	66.32	60.65	sp|Q05193-2|DYN1_HUMAN	Isoform 2 of Dynamin-1 OS=Homo sapiens GN=DNM1	HUMAN	58
1141	5.64	95.2	74.77	65.65	62.03	sp|Q05193-4|DYN1_HUMAN	Isoform 4 of Dynamin-1 OS=Homo sapiens GN=DNM1	HUMAN	58
29	69.04	69.04	77.39	72.61	72.61	tr|Q59GB4|Q59GB4_HUMAN	Dihydropyrimidinase-like 2 variant (Fragment) OS=Homo sapiens PE=2 SV=1	HUMAN	57
1431	4	91.32	78.63	72.09	71.93	tr|A6NBZ8|A6NBZ8_HUMAN	Uncharacterized protein OS=Homo sapiens GN=ALB PE=4 SV=2	HUMAN	57
378	20.29	55.78	75.06	74.16	73.71	sp|Q13885|TBB2A_HUMAN	Tubulin beta-2A chain OS=Homo sapiens GN=TUBB2A PE=1 SV=1	HUMAN	53
46	58.08	58.08	75.9	75.23	71.4	sp|P04350|TBB4A_HUMAN	Tubulin beta-4A chain OS=Homo sapiens GN=TUBB4A PE=1 SV=2	HUMAN	53
16	82.53	82.53	61.12	56.02	56.02	tr|A2A274|A2A274_HUMAN	Aconitase 2, mitochondrial OS=Homo sapiens GN=ACO2 PE=4 SV=1	HUMAN	52
15	82.7	82.7	46.82	41.92	38.66	tr|E9PC51|E9PC51_HUMAN	Uncharacterized protein OS=Homo sapiens GN=ATP1A3 PE=3 SV=1	HUMAN	52
2216	1.8	54.31	74.16	73.26	72.81	sp|Q9BVA1|TBB2B_HUMAN	Tubulin beta-2B chain OS=Homo sapiens GN=TUBB2B PE=1 SV=1	HUMAN	51
12	84.38	84.38	66.04	53.63	51.52	sp|P07900-2|HS90A_HUMAN	Isoform 2 of Heat shock protein HSP 90-alpha OS=Homo sapiens GN=HSP90AA1	HUMAN	50
52	56.77	56.77	81.25	76.92	76.92	tr|G3V1U9|G3V1U9_HUMAN	Tubulin, alpha 3, isoform CRA_c OS=Homo sapiens GN=TUBA1A PE=3 SV=1	HUMAN	50
872	8.07	54.39	75	73.42	69.59	tr|Q5SU16|Q5SU16_HUMAN	Beta 5-tubulin OS=Homo sapiens GN=TUBB PE=2 SV=1	HUMAN	49
11	84.78	84.78	63.17	50.63	44.93	tr|E7ESP9|E7ESP9_HUMAN	Uncharacterized protein OS=Homo sapiens GN=NEFM PE=3 SV=1	HUMAN	48
17	79.14	79.14	40.5	33.09	25.61	sp|P49327|FAS_HUMAN	Fatty acid synthase OS=Homo sapiens GN=FASN PE=1 SV=3	HUMAN	47
43	59.82	63.87	82.18	71.99	64.58	sp|P14136|GFAP_HUMAN	Glial fibrillary acidic protein OS=Homo sapiens GN=GFAP PE=1 SV=1	HUMAN	47
13	83.09	83.09	63.52	48.22	37.85	sp|P11137-3|MAP2_HUMAN	Isoform 3 of Microtubule-associated protein 2 OS=Homo sapiens GN=MAP2	HUMAN	47
21	74.81	74.81	80.13	77.27	61.95	tr|Q68CM6|Q68CM6_HUMAN	STXBP1 protein OS=Homo sapiens GN=stxbp1 PE=2 SV=1	HUMAN	47
1879	2.13	73.44	77.94	75.12	59.87	sp|P61764-2|STXB1_HUMAN	Isoform 2 of Syntaxin-binding protein 1 OS=Homo sapiens GN=STXBP1	HUMAN	46
31	66.69	70.31	40.21	28.86	21.01	sp|P78559|MAP1A_HUMAN	Microtubule-associated protein 1A OS=Homo sapiens GN=MAP1A PE=1 SV=6	HUMAN	46
234	28.71	51.69	74.89	71.56	68.22	sp|Q13509|TBB3_HUMAN	Tubulin beta-3 chain OS=Homo sapiens GN=TUBB3 PE=1 SV=2	HUMAN	44
14	82.86	82.86	77.15	69.76	56.59	sp|P46459|NSF_HUMAN	Vesicle-fusing ATPase OS=Homo sapiens GN=NSF PE=1 SV=3	HUMAN	44
42	60.51	74.7	45.5	28.03	23.3	sp|O15020-2|SPTN2_HUMAN	Isoform 2 of Spectrin beta chain, brain 2 OS=Homo sapiens GN=SPTBN2	HUMAN	43
558	13.87	50.03	75.98	70.44	65.82	tr|A8MUB1|A8MUB1_HUMAN	Tubulin, alpha 1 (Testis specific), isoform CRA_a OS=Homo sapiens GN=TUBA4A PE=2 SV=1	HUMAN	43
22	74.06	74.06	69.99	64.64	59.44	sp|P08133|ANXA6_HUMAN	Annexin A6 OS=Homo sapiens GN=ANXA6 PE=1 SV=3	HUMAN	42
2057	2	74.06	68.82	64.32	59.07	tr|A6NN80|A6NN80_HUMAN	Annexin A6, isoform CRA_c OS=Homo sapiens GN=ANXA6 PE=3 SV=3	HUMAN	42
146	38.88	73.62	48.07	43.51	36.27	tr|B1AKY9|B1AKY9_HUMAN	ATPase, Naﲯ transporting, alpha 2 () polypeptide OS=Homo sapiens GN=ATP1A2 PE=3 SV=1	HUMAN	42
19	75.61	75.61	58.56	48.4	45.08	sp|P19367-4|HXK1_HUMAN	Isoform 4 of Hexokinase-1 OS=Homo sapiens GN=HK1	HUMAN	42
28	69.26	69.26	63.7	53.38	48.04	sp|P11216|PYGB_HUMAN	Glycogen phosphorylase, brain form OS=Homo sapiens GN=PYGB PE=1 SV=5	HUMAN	41
137	39.3	76.85	71.27	62.98	57.46	sp|P08238|HS90B_HUMAN	Heat shock protein HSP 90-beta OS=Homo sapiens GN=HSP90AB1 PE=1 SV=4	HUMAN	41
26	70.98	70.98	77.4	70.06	67.61	sp|P14618-2|KPYM_HUMAN	Isoform M1 of Pyruvate kinase isozymes M1/M2 OS=Homo sapiens GN=PKM2	HUMAN	41
23	73.34	73.34	46.79	33.28	26.26	tr|F8W6L6|F8W6L6_HUMAN	Uncharacterized protein OS=Homo sapiens GN=MYH10 PE=4 SV=1	HUMAN	41
18	77.37	77.37	70.24	59.85	51.2	tr|Q1HE25|Q1HE25_HUMAN	Actinin alpha 1 isoform b OS=Homo sapiens GN=ACTN1 PE=2 SV=1	HUMAN	40
20	75.12	75.12	66.31	56.9	45.03	tr|E1P647|E1P647_HUMAN	Adaptor-related protein complex 2, beta 1 subunit, isoform CRA_b OS=Homo sapiens GN=AP2B1 PE=4 SV=1	HUMAN	40
949	7.24	68.79	77.4	69.49	67.04	sp|P14618|KPYM_HUMAN	Pyruvate kinase isozymes M1/M2 OS=Homo sapiens GN=PKM2 PE=1 SV=4	HUMAN	40
36	64.28	64.28	80.63	66.49	63.53	sp|P10809|CH60_HUMAN	60 kDa heat shock protein, mitochondrial OS=Homo sapiens GN=HSPD1 PE=1 SV=2	HUMAN	39
35	65.1	65.1	51.15	49.09	40.1	tr|A1L306|A1L306_HUMAN	TNR protein OS=Homo sapiens GN=TNR PE=2 SV=1	HUMAN	39
243	27.87	59.58	43.01	37.63	33.04	tr|F5H3A1|F5H3A1_HUMAN	Uncharacterized protein OS=Homo sapiens GN=ATP1A1 PE=3 SV=1	HUMAN	39
1543	3.45	41.03	66.5	56.93	52.14	tr|B3KML9|B3KML9_HUMAN	cDNA FLJ11352 fis, clone HEMBA1000020, highly similar to Tubulin beta-2C chain OS=Homo sapiens PE=2 SV=1	HUMAN	38
24	72.95	72.95	72.69	60.91	51.27	sp|Q16891-2|IMMT_HUMAN	Isoform 2 of Mitochondrial inner membrane protein OS=Homo sapiens GN=IMMT	HUMAN	38
139	39.28	59.24	74.5	68.23	62.19	sp|P60028|GDIA_PANTR	Rab GDP dissociation inhibitor alpha OS=Pan troglodytes GN=GDI1 PE=2 SV=1	PANTR	38
56	56.05	56.05	71.36	65.94	52.48	sp|P11142|HSP7C_HUMAN	Heat shock cognate 71 kDa protein OS=Homo sapiens GN=HSPA8 PE=1 SV=1	HUMAN	37
61	52.94	52.94	84.89	76.5	76.5	tr|A8K4W6|A8K4W6_HUMAN	Phosphoglycerate kinase OS=Homo sapiens GN=PGK1 PE=2 SV=1	HUMAN	37
41	60.61	60.61	80.76	73.74	73.56	sp|P17987|TCPA_HUMAN	T-complex protein 1 subunit alpha OS=Homo sapiens GN=TCP1 PE=1 SV=1	HUMAN	37
48	57.37	57.37	55.77	45.84	41.02	sp|P22314|UBA1_HUMAN	Ubiquitin-like modifier-activating enzyme 1 OS=Homo sapiens GN=UBA1 PE=1 SV=3	HUMAN	37
93	46.98	46.98	73.27	72.35	70.05	sp|P06733|ENOA_HUMAN	Alpha-enolase OS=Homo sapiens GN=ENO1 PE=1 SV=2	HUMAN	36
32	66.61	66.61	55.21	51.87	41.94	sp|Q12860|CNTN1_HUMAN	Contactin-1 OS=Homo sapiens GN=CNTN1 PE=1 SV=1	HUMAN	36
54	56.54	56.54	68.28	64.16	58.78	tr|E9KL48|E9KL48_HUMAN	Epididymis tissue sperm binding protein Li 18mP OS=Homo sapiens GN=GLUD1 PE=2 SV=1	HUMAN	36
39	61.87	61.87	79.55	73.03	73.03	tr|Q6IAT1|Q6IAT1_HUMAN	GDI2 protein OS=Homo sapiens GN=GDI2 PE=2 SV=1	HUMAN	36
60	53.66	53.66	72.2	61.28	58.72	sp|P17600|SYN1_HUMAN	Synapsin-1 OS=Homo sapiens GN=SYN1 PE=1 SV=3	HUMAN	36
869	8.13	41.16	59.53	52.89	51.18	tr|C9J2C0|C9J2C0_HUMAN	Uncharacterized protein OS=Homo sapiens GN=TUBA8 PE=3 SV=1	HUMAN	35
45	58.16	58.16	62.41	45.15	43.77	sp|O94973|AP2A2_HUMAN	AP-2 complex subunit alpha-2 OS=Homo sapiens GN=AP2A2 PE=1 SV=2	HUMAN	34
59	54.61	54.61	79.96	79.02	76.56	sp|P06576|ATPB_HUMAN	ATP synthase subunit beta, mitochondrial OS=Homo sapiens GN=ATP5B PE=1 SV=3	HUMAN	34
33	65.75	65.75	60.52	48.02	42.71	sp|O60313|OPA1_HUMAN	Dynamin-like 120 kDa protein, mitochondrial OS=Homo sapiens GN=OPA1 PE=1 SV=3	HUMAN	34
85	47.86	47.86	83.52	78.85	78.57	sp|P09972|ALDOC_HUMAN	Fructose-bisphosphate aldolase C OS=Homo sapiens GN=ALDOC PE=1 SV=2	HUMAN	34
38	62.82	62.82	68.59	60.3	59.11	sp|O43301|HS12A_HUMAN	Heat shock 70 kDa protein 12A OS=Homo sapiens GN=HSPA12A PE=1 SV=2	HUMAN	34
2058	2	65.1	72.38	60.09	49.17	tr|C9J406|C9J406_HUMAN	Uncharacterized protein OS=Homo sapiens GN=IMMT PE=4 SV=1	HUMAN	34
64	51.95	51.95	75.44	70.99	64.99	sp|P05091|ALDH2_HUMAN	Aldehyde dehydrogenase, mitochondrial OS=Homo sapiens GN=ALDH2 PE=1 SV=2	HUMAN	33
197	31.89	65.44	66.96	54.45	42.81	sp|O43707|ACTN4_HUMAN	Alpha-actinin-4 OS=Homo sapiens GN=ACTN4 PE=1 SV=2	HUMAN	33
90	47.36	47.36	57.88	56.96	55.29	sp|P49419|AL7A1_HUMAN	Alpha-aminoadipic semialdehyde dehydrogenase OS=Homo sapiens GN=ALDH7A1 PE=1 SV=5	HUMAN	33
88	47.47	58.22	83.57	66.93	60.32	sp|Q16352|AINX_HUMAN	Alpha-internexin OS=Homo sapiens GN=INA PE=1 SV=2	HUMAN	33
68	51.35	51.35	67.99	55.33	54.07	sp|P25705|ATPA_HUMAN	ATP synthase subunit alpha, mitochondrial OS=Homo sapiens GN=ATP5A1 PE=1 SV=1	HUMAN	33
159	36.93	52.99	55.87	50.7	42.41	sp|P54652|HSP72_HUMAN	Heat shock-related 70 kDa protein 2 OS=Homo sapiens GN=HSPA2 PE=1 SV=1	HUMAN	33
37	62.94	62.94	81.58	69.29	55.27	sp|O00429-6|DNM1L_HUMAN	Isoform 6 of Dynamin-1-like protein OS=Homo sapiens GN=DNM1L	HUMAN	33
79	49.41	62.08	43.67	28.98	23.37	tr|Q60FE2|Q60FE2_HUMAN	MYH9 variant protein OS=Homo sapiens GN=MYH9 PE=2 SV=1	HUMAN	33
30	68.76	68.76	67.35	50.52	44.67	tr|E9PFU1|E9PFU1_HUMAN	Uncharacterized protein OS=Homo sapiens GN=PDCD6IP PE=4 SV=1	HUMAN	33
34	65.18	65.18	82.82	73.74	62.07	sp|P38606|VATA_HUMAN	V-type proton ATPase catalytic subunit A OS=Homo sapiens GN=ATP6V1A PE=1 SV=2	HUMAN	33
1884	2.12	56.91	62.06	51.59	45.23	tr|B4DRR0|B4DRR0_HUMAN	cDNA FLJ53910, highly similar to Keratin, type II cytoskeletal 6A OS=Homo sapiens PE=2 SV=1	HUMAN	32
75	49.91	49.91	62.93	55.75	55.61	tr|A8K132|A8K132_HUMAN	cDNA FLJ75476, highly similar to Homo sapiens glutaminase (GLS), mRNA OS=Homo sapiens PE=2 SV=1	HUMAN	32
50	57.16	57.16	51.54	40.24	32.93	tr|A8K8U1|A8K8U1_HUMAN	cDNA FLJ77762, highly similar to Homo sapiens cullin-associated and neddylation-dissociated 1 (CAND1), mRNA OS=Homo sapiens PE=2 SV=1	HUMAN	32
81	49.24	58.53	69.98	61.88	51.57	tr|B3KQI5|B3KQI5_HUMAN	cDNA FLJ90522 fis, clone NT2RP4000108, highly similar to Neurofilament triplet L protein OS=Homo sapiens PE=2 SV=1	HUMAN	32
156	37.12	44.89	66.67	55.99	49.42	tr|B3SXQ8|B3SXQ8_HUMAN	Collapsin response mediator protein 4 long variant OS=Homo sapiens GN=LCRMP PE=2 SV=1	HUMAN	32
96	46.17	46.17	79.07	77.09	55.29	sp|Q9Y2T3|GUAD_HUMAN	Guanine deaminase OS=Homo sapiens GN=GDA PE=1 SV=1	HUMAN	32
51	56.94	56.94	39.76	35.09	30.68	sp|O94856-10|NFASC_HUMAN	Isoform 10 of Neurofascin OS=Homo sapiens GN=NFASC	HUMAN	32
1716	2.65	55.69	39.87	36.3	34.33	sp|O94856-4|NFASC_HUMAN	Isoform 4 of Neurofascin OS=Homo sapiens GN=NFASC	HUMAN	32
80	49.32	53.82	86.05	66.31	58.8	sp|P08670|VIME_HUMAN	Vimentin OS=Homo sapiens GN=VIM PE=1 SV=4	HUMAN	32
70	51.23	51.23	69.86	66.34	64.97	sp|P21281|VATB2_HUMAN	V-type proton ATPase subunit B, brain isoform OS=Homo sapiens GN=ATP6V1B2 PE=1 SV=3	HUMAN	32
44	58.31	58.31	61.86	52.81	43.75	sp|Q01813|K6PP_HUMAN	6-phosphofructokinase type C OS=Homo sapiens GN=PFKP PE=1 SV=2	HUMAN	31
55	56.49	56.49	66.28	62.64	59.77	tr|Q5SZY0|Q5SZY0_HUMAN	Chaperonin containing TCP1, subunit 3 (Gamma) OS=Homo sapiens GN=CCT3 PE=2 SV=1	HUMAN	31
77	49.53	49.53	36.51	21.01	16.76	sp|Q9Y4G6|TLN2_HUMAN	Talin-2 OS=Homo sapiens GN=TLN2 PE=1 SV=4	HUMAN	31
47	57.39	57.39	69.53	61.68	61.68	sp|P78371|TCPB_HUMAN	T-complex protein 1 subunit beta OS=Homo sapiens GN=CCT2 PE=1 SV=4	HUMAN	31
40	60.77	60.77	61.75	53.15	50.29	tr|Q53H26|Q53H26_HUMAN	Transferrin variant (Fragment) OS=Homo sapiens PE=2 SV=1	HUMAN	31
169	35.51	53	55.32	48.05	44.33	tr|B2R853|B2R853_HUMAN	cDNA, FLJ93744, highly similar to Homo sapiens keratin 6E (KRT6E), mRNA OS=Homo sapiens PE=2 SV=1	HUMAN	30
66	51.86	51.86	78.45	66.67	63.9	tr|Q53HV2|Q53HV2_HUMAN	Chaperonin containing TCP1, subunit 7 (Eta) variant (Fragment) OS=Homo sapiens PE=2 SV=1	HUMAN	30
152	37.83	37.83	76.64	64.3	64.3	sp|P12277|KCRB_HUMAN	Creatine kinase B-type OS=Homo sapiens GN=CKB PE=1 SV=1	HUMAN	30
113	43.44	49.71	71.33	64.51	54.9	sp|Q14194|DPYL1_HUMAN	Dihydropyrimidinase-related protein 1 OS=Homo sapiens GN=CRMP1 PE=1 SV=1	HUMAN	30
134	39.51	43.4	85.16	79.4	77.2	sp|P04075|ALDOA_HUMAN	Fructose-bisphosphate aldolase A OS=Homo sapiens GN=ALDOA PE=1 SV=2	HUMAN	30
91	47.3	47.3	33.61	27.16	26.49	sp|P23634-7|AT2B4_HUMAN	Isoform ZB of Plasma membrane calcium-transporting ATPase 4 OS=Homo sapiens GN=ATP2B4	HUMAN	30
98	45.38	45.38	76.65	62.28	62.28	tr|Q5U077|Q5U077_HUMAN	L-lactate dehydrogenase OS=Homo sapiens GN=LDHB PE=2 SV=1	HUMAN	30
140	39.21	59.56	62.86	47.65	39.04	sp|P35609|ACTN2_HUMAN	Alpha-actinin-2 OS=Homo sapiens GN=ACTN2 PE=1 SV=1	HUMAN	29
149	38.48	38.48	81.33	68.53	56.8	tr|Q53G99|Q53G99_HUMAN	Beta actin variant (Fragment) OS=Homo sapiens PE=2 SV=1	HUMAN	29
210	30.58	40.17	77.42	74.65	73.04	tr|Q6FHV6|Q6FHV6_HUMAN	Enolase OS=Homo sapiens GN=ENO2 PE=2 SV=1	HUMAN	29
53	56.6	56.6	74.76	60.86	54.66	tr|B4DJA0|B4DJA0_HUMAN	NADH dehydrogenase (Ubiquinone) Fe-S protein 1, 75kDa (NADH-coenzyme Q reductase), isoform CRA_a OS=Homo sapiens GN=NDUFS1 PE=2 SV=1	HUMAN	29
89	47.43	47.43	59.94	45.51	40.65	sp|P38646|GRP75_HUMAN	Stress-70 protein, mitochondrial OS=Homo sapiens GN=HSPA9 PE=1 SV=2	HUMAN	29
65	51.92	51.92	76.48	62.47	60.33	sp|P09543|CN37_HUMAN	2',3'-cyclic-nucleotide 3'-phosphodiesterase OS=Homo sapiens GN=CNP PE=1 SV=2	HUMAN	28
76	49.59	49.59	81.05	72	67.79	sp|Q96KP4|CNDP2_HUMAN	Cytosolic non-specific dipeptidase OS=Homo sapiens GN=CNDP2 PE=1 SV=2	HUMAN	28
87	47.5	47.5	69.2	65.2	61.6	tr|Q96IH1|Q96IH1_HUMAN	FSCN1 protein (Fragment) OS=Homo sapiens GN=FSCN1 PE=2 SV=1	HUMAN	28
71	51.15	51.15	64.45	46.62	36.83	sp|Q92598|HS105_HUMAN	Heat shock protein 105 kDa OS=Homo sapiens GN=HSPH1 PE=1 SV=1	HUMAN	28
1432	4	52.62	62.12	46.9	35.15	tr|Q6NYC5|Q6NYC5_HUMAN	MAP2 protein (Fragment) OS=Homo sapiens GN=MAP2 PE=2 SV=1	HUMAN	28
142	39.14	39.14	69.04	57.5	51.35	sp|P55809|SCOT1_HUMAN	Succinyl-CoA:3-ketoacid-coenzyme A transferase 1, mitochondrial OS=Homo sapiens GN=OXCT1 PE=1 SV=1	HUMAN	28
49	57.29	57.29	71.34	59.18	47.64	sp|P55072|TERA_HUMAN	Transitional endoplasmic reticulum ATPase OS=Homo sapiens GN=VCP PE=1 SV=4	HUMAN	28
57	55.76	55.76	63.75	49.07	40.33	sp|P13639|EF2_HUMAN	Elongation factor 2 OS=Homo sapiens GN=EEF2 PE=1 SV=4	HUMAN	27
180	33.51	33.51	80	67.46	55.52	sp|P04406|G3P_HUMAN	Glyceraldehyde-3-phosphate dehydrogenase OS=Homo sapiens GN=GAPDH PE=1 SV=3	HUMAN	27
203	31.34	45.87	56.54	35.29	30.99	sp|O95782-2|AP2A1_HUMAN	Isoform B of AP-2 complex subunit alpha-1 OS=Homo sapiens GN=AP2A1	HUMAN	27
115	43.17	43.17	60.56	50.28	45.98	sp|Q02252|MMSA_HUMAN	Methylmalonate-semialdehyde dehydrogenase [acylating], mitochondrial OS=Homo sapiens GN=ALDH6A1 PE=1 SV=2	HUMAN	27
82	48.38	48.38	85.37	71.95	60.98	sp|P43034|LIS1_HUMAN	Platelet-activating factor acetylhydrolase IB subunit alpha OS=Homo sapiens GN=PAFAH1B1 PE=1 SV=2	HUMAN	27
78	49.49	49.49	61.47	48.63	40.55	tr|Q53T76|Q53T76_HUMAN	Putative uncharacterized protein GPD2 (Fragment) OS=Homo sapiens GN=GPD2 PE=2 SV=1	HUMAN	27
108	44.29	45.99	66.23	53.06	51.58	sp|P50991|TCPD_HUMAN	T-complex protein 1 subunit delta OS=Homo sapiens GN=CCT4 PE=1 SV=4	HUMAN	27
63	52.01	52.01	53.1	41.84	34.09	sp|P49588|SYAC_HUMAN	Alanyl-tRNA synthetase, cytoplasmic OS=Homo sapiens GN=AARS PE=1 SV=2	HUMAN	26
119	41.5	41.5	83.02	72.51	62.8	tr|B3KUZ8|B3KUZ8_HUMAN	Aspartate aminotransferase OS=Homo sapiens PE=2 SV=1	HUMAN	26
103	44.86	44.86	58.68	50.83	43.66	sp|P35612|ADDB_HUMAN	Beta-adducin OS=Homo sapiens GN=ADD2 PE=1 SV=3	HUMAN	26
135	39.36	39.37	59.21	53.56	49.37	tr|Q8IWE0|Q8IWE0_HUMAN	Calcium/calmodulin-dependent protein kinase II alpha OS=Homo sapiens GN=CAMK2A PE=2 SV=1	HUMAN	26
67	51.72	51.72	59.44	50.44	47.49	tr|B3KMV8|B3KMV8_HUMAN	cDNA FLJ12766 fis, clone NT2RP2001520, highly similar to Calcium-binding mitochondrial carrier protein Aralar1 OS=Homo sapiens PE=2 SV=1	HUMAN	26
145	39.03	39.04	73.45	62.71	62.71	sp|P09471|GNAO_HUMAN	Guanine nucleotide-binding protein G(o) subunit alpha OS=Homo sapiens GN=GNAO1 PE=1 SV=4	HUMAN	26
101	45.16	47.34	66.9	44.52	40.36	sp|P34932|HSP74_HUMAN	Heat shock 70 kDa protein 4 OS=Homo sapiens GN=HSPA4 PE=1 SV=4	HUMAN	26
150	38.07	40.46	56.01	52.23	48.28	tr|Q86VA8|Q86VA8_HUMAN	Synapsin II OS=Homo sapiens GN=SYN2 PE=2 SV=1	HUMAN	26
151	38.06	38.06	62.82	57.04	57.04	tr|Q2VPS2|Q2VPS2_HUMAN	Syntaxin 1B alternative isoform deltaTM OS=Homo sapiens GN=STX1B PE=2 SV=1	HUMAN	26
86	47.78	47.78	70.12	64.94	55.96	tr|B4DDF7|B4DDF7_HUMAN	Uncharacterized protein OS=Homo sapiens GN=PPP2R1A PE=2 SV=1	HUMAN	26
199	31.66	35.84	76.08	70.98	56.08	sp|P62258|1433E_HUMAN	14-3-3 protein epsilon OS=Homo sapiens GN=YWHAE PE=1 SV=1	HUMAN	25
251	27.23	35.54	73.88	60	57.14	sp|P27348|1433T_HUMAN	14-3-3 protein theta OS=Homo sapiens GN=YWHAQ PE=1 SV=1	HUMAN	25
2059	2	50.33	50.73	42.23	30.01	sp|Q02218|ODO1_HUMAN	2-oxoglutarate dehydrogenase, mitochondrial OS=Homo sapiens GN=OGDH PE=1 SV=3	HUMAN	25
92	47.09	49.94	56.28	48.08	39.62	sp|P08237|K6PF_HUMAN	6-phosphofructokinase, muscle type OS=Homo sapiens GN=PFKM PE=1 SV=2	HUMAN	25
94	46.74	46.74	48.26	27.5	20.09	sp|Q02952|AKA12_HUMAN	A-kinase anchor protein 12 OS=Homo sapiens GN=AKAP12 PE=1 SV=4	HUMAN	25
136	39.36	39.36	85.91	77.85	75.17	sp|Q9H115|SNAB_HUMAN	Beta-soluble NSF attachment protein OS=Homo sapiens GN=NAPB PE=1 SV=2	HUMAN	25
122	41.07	41.07	57.5	45.11	37.81	tr|B7Z6N2|B7Z6N2_HUMAN	cDNA FLJ56154, highly similar to Gelsolin OS=Homo sapiens PE=2 SV=1	HUMAN	25
97	45.64	45.64	43.36	35.43	30.89	sp|P13591|NCAM1_HUMAN	Neural cell adhesion molecule 1 OS=Homo sapiens GN=NCAM1 PE=1 SV=3	HUMAN	25
83	48.3	48.3	74.02	59.61	54.98	sp|P36871|PGM1_HUMAN	Phosphoglucomutase-1 OS=Homo sapiens GN=PGM1 PE=1 SV=3	HUMAN	25
69	51.25	51.25	57.45	41.78	35.26	sp|P55786|PSA_HUMAN	Puromycin-sensitive aminopeptidase OS=Homo sapiens GN=NPEPPS PE=1 SV=2	HUMAN	25
102	44.91	44.91	70.19	62.94	56.73	sp|Q92599|SEPT8_HUMAN	Septin-8 OS=Homo sapiens GN=SEPT8 PE=1 SV=4	HUMAN	25
72	50.88	50.88	56.57	47.64	33.06	tr|F5H801|F5H801_HUMAN	Uncharacterized protein OS=Homo sapiens GN=OGDH PE=4 SV=1	HUMAN	25
100	45.18	45.18	50.16	34.62	25	sp|Q9NQ66|PLCB1_HUMAN	1-phosphatidylinositol-4,5-bisphosphate phosphodiesterase beta-1 OS=Homo sapiens GN=PLCB1 PE=1 SV=1	HUMAN	24
164	36.24	36.24	68.84	51.37	49.68	tr|D3DPU2|D3DPU2_HUMAN	Adenylyl cyclase-associated protein OS=Homo sapiens GN=CAP1 PE=3 SV=1	HUMAN	24
127	40.27	40.27	68.97	59.25	59.25	tr|Q546H9|Q546H9_HUMAN	Aldehyde dehydrogenase 5 family, member A1 (Succinate-semialdehyde dehydrogenase), isoform CRA_b OS=Homo sapiens GN=ALDH5A1 PE=2 SV=1	HUMAN	24
120	41.21	41.21	69.98	61.26	55.69	sp|P17174|AATC_HUMAN	Aspartate aminotransferase, cytoplasmic OS=Homo sapiens GN=GOT1 PE=1 SV=3	HUMAN	24
99	45.27	45.27	45.88	34.91	31.61	sp|Q96GW7|PGCB_HUMAN	Brevican core protein OS=Homo sapiens GN=BCAN PE=1 SV=2	HUMAN	24
125	40.85	40.85	56.29	52.16	46.15	sp|O43175|SERA_HUMAN	D-3-phosphoglycerate dehydrogenase OS=Homo sapiens GN=PHGDH PE=1 SV=4	HUMAN	24
133	39.68	44.26	67.14	54.3	41.33	tr|Q59EJ3|Q59EJ3_HUMAN	Heat shock 70kDa protein 1A variant (Fragment) OS=Homo sapiens PE=2 SV=1	HUMAN	24
709	10.42	41.72	45.69	32.48	27.9	sp|Q10567-3|AP1B1_HUMAN	Isoform C of AP-1 complex subunit beta-1 OS=Homo sapiens GN=AP1B1	HUMAN	24
153	37.32	39.36	72.3	67.04	67.04	tr|B7Z5E3|B7Z5E3_HUMAN	L-lactate dehydrogenase OS=Homo sapiens GN=LDHA PE=2 SV=1	HUMAN	24
73	50.02	50.02	56.18	50.27	41.48	sp|P05165|PCCA_HUMAN	Propionyl-CoA carboxylase alpha chain, mitochondrial OS=Homo sapiens GN=PCCA PE=1 SV=4	HUMAN	24
117	42.18	42.18	65.35	49.11	46.34	sp|P30101|PDIA3_HUMAN	Protein disulfide-isomerase A3 OS=Homo sapiens GN=PDIA3 PE=1 SV=4	HUMAN	24
114	43.25	43.25	46.69	42.15	37.22	tr|D3DP09|D3DP09_HUMAN	Tripartite motif-containing 2, isoform CRA_a OS=Homo sapiens GN=TRIM2 PE=4 SV=1	HUMAN	24
163	36.39	36.39	80.41	74.69	71.43	tr|D0PNI1|D0PNI1_HUMAN	Tyrosine 3-monooxygenase/tryptophan 5-monooxygenase activation protein zeta polypeptide OS=Homo sapiens GN=YWHAZ PE=3 SV=1	HUMAN	24
62	52.62	52.62	57.64	47.11	32.84	tr|F5GX05|F5GX05_HUMAN	Uncharacterized protein OS=Homo sapiens GN=EPB41L3 PE=4 SV=1	HUMAN	24
104	44.75	44.75	75.41	56.11	47.03	sp|O75083|WDR1_HUMAN	WD repeat-containing protein 1 OS=Homo sapiens GN=WDR1 PE=1 SV=4	HUMAN	24
341	22	29.61	60.98	52.44	52.44	sp|Q04917|1433F_HUMAN	14-3-3 protein eta OS=Homo sapiens GN=YWHAH PE=1 SV=4	HUMAN	23
143	39.09	39.09	64.2	58.4	58.2	sp|P80404|GABT_HUMAN	4-aminobutyrate aminotransferase, mitochondrial OS=Homo sapiens GN=ABAT PE=1 SV=3	HUMAN	23
116	42.49	42.49	61.43	53.2	48.45	tr|G5E9B2|G5E9B2_HUMAN	Chaperonin containing TCP1, subunit 8 (Theta), isoform CRA_a OS=Homo sapiens GN=CCT8 PE=4 SV=1	HUMAN	23
74	49.93	49.93	62.31	44.12	34.26	sp|O75891|AL1L1_HUMAN	Cytosolic 10-formyltetrahydrofolate dehydrogenase OS=Homo sapiens GN=ALDH1L1 PE=1 SV=2	HUMAN	23
95	46.22	46.22	70.28	67.1	49.53	sp|Q9NZN3|EHD3_HUMAN	EH domain-containing protein 3 OS=Homo sapiens GN=EHD3 PE=1 SV=2	HUMAN	23
107	44.46	44.46	56.43	48.44	38.84	sp|P41250|SYG_HUMAN	Glycyl-tRNA synthetase OS=Homo sapiens GN=GARS PE=1 SV=3	HUMAN	23
106	44.52	44.52	57.46	44.09	40.11	sp|P26232-2|CTNA2_HUMAN	Isoform 2 of Catenin alpha-2 OS=Homo sapiens GN=CTNNA2	HUMAN	23
167	36.04	42.96	44.65	28.87	24.92	sp|P12036-2|NFH_HUMAN	Isoform 2 of Neurofilament heavy polypeptide OS=Homo sapiens GN=NEFH	HUMAN	23
329	22.77	42.3	46.93	32.56	29.43	sp|Q9UQ16-3|DYN3_HUMAN	Isoform 3 of Dynamin-3 OS=Homo sapiens GN=DNM3	HUMAN	23
147	38.8	38.8	62.39	48.01	35.18	sp|P26038|MOES_HUMAN	Moesin OS=Homo sapiens GN=MSN PE=1 SV=3	HUMAN	23
168	35.79	35.79	60.24	56.87	49.64	tr|B4DHQ3|B4DHQ3_HUMAN	Phosphoserine aminotransferase OS=Homo sapiens PE=2 SV=1	HUMAN	23
109	43.81	43.81	50.68	37.44	29.8	sp|P11498|PYC_HUMAN	Pyruvate carboxylase, mitochondrial OS=Homo sapiens GN=PC PE=1 SV=2	HUMAN	23
111	43.52	43.52	61.14	54.37	44.88	sp|P31040|DHSA_HUMAN	Succinate dehydrogenase [ubiquinone] flavoprotein subunit, mitochondrial OS=Homo sapiens GN=SDHA PE=1 SV=2	HUMAN	23
202	31.44	31.44	77.03	73.85	65.72	sp|P21796|VDAC1_HUMAN	Voltage-dependent anion-selective channel protein 1 OS=Homo sapiens GN=VDAC1 PE=1 SV=2	HUMAN	23
277	25.65	40.91	37.43	30.3	26.73	sp|Q9ULD0|OGDHL_HUMAN	2-oxoglutarate dehydrogenase-like, mitochondrial OS=Homo sapiens GN=OGDHL PE=1 SV=3	HUMAN	22
131	39.91	39.91	70.46	50.9	49.1	sp|P14868|SYDC_HUMAN	Aspartyl-tRNA synthetase, cytoplasmic OS=Homo sapiens GN=DARS PE=1 SV=2	HUMAN	22
157	37.09	37.09	48.92	39.19	34.59	tr|A3RJH1|A3RJH1_HUMAN	ATP-dependent RNA helicase DDX1 OS=Homo sapiens GN=DDX1 PE=2 SV=1	HUMAN	22
148	38.77	38.77	59.32	51.6	45.57	tr|B2R9K8|B2R9K8_HUMAN	cDNA, FLJ94440, highly similar to Homo sapiens chaperonin containing TCP1, subunit 6A (zeta 1)(CCT6A), mRNA OS=Homo sapiens PE=2 SV=1	HUMAN	22
205	31.15	39.97	65.03	59.91	50.82	tr|E9KL32|E9KL32_HUMAN	Epididymis tissue protein Li 179 OS=Homo sapiens GN=SEPT11 PE=2 SV=1	HUMAN	22
1503	3.67	50.66	59.31	45.2	30.64	sp|Q9Y2J2-2|E41L3_HUMAN	Isoform B of Band 4.1-like protein 3 OS=Homo sapiens GN=EPB41L3	HUMAN	22
84	47.98	47.98	49.83	35.4	29.9	sp|Q14203-2|DCTN1_HUMAN	Isoform p135 of Dynactin subunit 1 OS=Homo sapiens GN=DCTN1	HUMAN	22
118	41.78	41.78	43.76	26.18	20.16	tr|E5KNY5|E5KNY5_HUMAN	Leucine-rich PPR-motif containing OS=Homo sapiens GN=LRPPRC PE=4 SV=1	HUMAN	22
171	35.02	35.02	53.18	52.93	50.89	tr|A4QPA9|A4QPA9_HUMAN	Mitogen-activated protein kinase kinase 1 OS=Homo sapiens GN=MAP2K1 PE=2 SV=1	HUMAN	22
110	43.58	43.58	49.08	35.32	31.38	sp|Q9NQC3|RTN4_HUMAN	Reticulon-4 OS=Homo sapiens GN=RTN4 PE=1 SV=2	HUMAN	22
188	32.77	32.77	81.47	72.73	72.73	sp|P60174|TPIS_HUMAN	Triosephosphate isomerase OS=Homo sapiens GN=TPI1 PE=1 SV=3	HUMAN	22
112	43.49	43.49	64.5	49.45	43.11	tr|E7EPA7|E7EPA7_HUMAN	Uncharacterized protein OS=Homo sapiens GN=TKT PE=4 SV=1	HUMAN	22
172	34.96	34.96	23.9	15.24	14.3	tr|E9PF17|E9PF17_HUMAN	Uncharacterized protein OS=Homo sapiens GN=VCAN PE=4 SV=2	HUMAN	22
505	15.27	29.27	84.15	67.89	65.04	sp|P31946|1433B_HUMAN	14-3-3 protein beta/alpha OS=Homo sapiens GN=YWHAB PE=1 SV=3	HUMAN	21
233	28.74	38.8	58.72	42.69	38.21	sp|P17858|K6PL_HUMAN	6-phosphofructokinase, liver type OS=Homo sapiens GN=PFKL PE=1 SV=6	HUMAN	21
144	39.04	39.04	59.26	48.38	44.21	sp|P23526|SAHH_HUMAN	Adenosylhomocysteinase OS=Homo sapiens GN=AHCY PE=1 SV=4	HUMAN	21
1433	4	35.02	69.35	60.63	60.63	tr|B4DGP6|B4DGP6_HUMAN	cDNA FLJ53865, highly similar to Succinate semialdehyde dehydrogenase, mitochondrial (EC 1.2.1.24) OS=Homo sapiens PE=2 SV=1	HUMAN	21
2061	2	38.29	41.3	35.51	32.17	tr|Q5ISL0|Q5ISL0_MACFA	Cell adhesion molecule neural 1 protein (Fragment) OS=Macaca fascicularis PE=2 SV=1	MACFA	21
453	17.3	36.03	36.4	25.42	21.71	sp|P20020-6|AT2B1_HUMAN	Isoform K of Plasma membrane calcium-transporting ATPase 1 OS=Homo sapiens GN=ATP2B1	HUMAN	21
138	39.29	39.29	55.69	33.96	22.88	sp|O60282|KIF5C_HUMAN	Kinesin heavy chain isoform 5C OS=Homo sapiens GN=KIF5C PE=1 SV=1	HUMAN	21
170	35.4	35.4	76.94	67.5	57.78	tr|Q1HBJ4|Q1HBJ4_HUMAN	Mitogen-activated protein kinase 1 OS=Homo sapiens GN=MAPK1 PE=4 SV=1	HUMAN	21
124	40.87	40.87	41.1	34	28.5	sp|Q14697|GANAB_HUMAN	Neutral alpha-glucosidase AB OS=Homo sapiens GN=GANAB PE=1 SV=3	HUMAN	21
184	33.03	36.14	53.4	45.85	42.64	sp|O43865|SAHH2_HUMAN	Putative adenosylhomocysteinase 2 OS=Homo sapiens GN=AHCYL1 PE=1 SV=2	HUMAN	21
162	36.43	38.58	71.62	58.81	40.27	sp|Q16181|SEPT7_HUMAN	Septin-7 OS=Homo sapiens GN=SEPT7 PE=1 SV=2	HUMAN	21
105	44.62	44.62	61.31	48.36	36.7	tr|Q59EK6|Q59EK6_HUMAN	TNF receptor-associated protein 1 variant (Fragment) OS=Homo sapiens PE=2 SV=1	HUMAN	21
186	32.89	41.55	55.29	38.16	32.64	tr|E7ES43|E7ES43_HUMAN	Uncharacterized protein OS=Homo sapiens GN=HSPA4L PE=3 SV=2	HUMAN	21
126	40.39	40.39	41.25	29.53	18.98	tr|E7EN62|E7EN62_HUMAN	Uncharacterized protein OS=Homo sapiens GN=SYNJ1 PE=4 SV=1	HUMAN	21
128	40.24	40.24	51.83	31.26	24.04	tr|A7E2F7|A7E2F7_HUMAN	CAP-GLY domain containing linker protein 2 OS=Homo sapiens GN=CLIP2 PE=2 SV=1	HUMAN	20
183	33.08	33.08	62.76	49.13	42.66	sp|O14531|DPYL4_HUMAN	Dihydropyrimidinase-related protein 4 OS=Homo sapiens GN=DPYSL4 PE=1 SV=2	HUMAN	20
249	27.38	27.38	65.41	48.92	39.96	sp|P06744|G6PI_HUMAN	Glucose-6-phosphate isomerase OS=Homo sapiens GN=GPI PE=1 SV=4	HUMAN	20
130	40.11	40.11	61.5	50.88	45.58	sp|P48735|IDHP_HUMAN	Isocitrate dehydrogenase [NADP], mitochondrial OS=Homo sapiens GN=IDH2 PE=1 SV=2	HUMAN	20
121	41.13	41.13	53.76	48.56	41.45	sp|Q9UBB6-3|NCDN_HUMAN	Isoform 3 of Neurochondrin OS=Homo sapiens GN=NCDN	HUMAN	20
158	36.98	36.98	53.85	45.5	38.3	sp|P09960|LKHA4_HUMAN	Leukotriene A-4 hydrolase OS=Homo sapiens GN=LTA4H PE=1 SV=2	HUMAN	20
200	31.49	33.66	22.94	20.89	14.84	sp|O14594|NCAN_HUMAN	Neurocan core protein OS=Homo sapiens GN=NCAN PE=2 SV=3	HUMAN	20
570	13.35	13.35	24.61	9.781	7.005	sp|Q9UPA5|BSN_HUMAN	Protein bassoon OS=Homo sapiens GN=BSN PE=1 SV=4	HUMAN	20
218	29.85	35.92	64.07	51.5	42.51	sp|P00352|AL1A1_HUMAN	Retinal dehydrogenase 1 OS=Homo sapiens GN=ALDH1A1 PE=1 SV=2	HUMAN	20
141	39.2	39.2	57.63	35.08	33.9	tr|G3XAD8|G3XAD8_HUMAN	Stress-induced-phosphoprotein 1 (Hsp70/Hsp90-organizing protein), isoform CRA_b OS=Homo sapiens GN=STIP1 PE=4 SV=1	HUMAN	20
155	37.27	37.27	72.25	63.79	48.56	tr|E9PBU3|E9PBU3_HUMAN	Uncharacterized protein OS=Homo sapiens GN=ATIC PE=4 SV=1	HUMAN	20
2060	2	39.95	49.9	30.02	23.04	tr|F5GYW3|F5GYW3_HUMAN	Uncharacterized protein OS=Homo sapiens GN=CLIP2 PE=4 SV=1	HUMAN	20
129	40.23	40.23	51.23	34.97	25.78	tr|G3V2B8|G3V2B8_HUMAN	Uncharacterized protein OS=Homo sapiens GN=MTHFD1 PE=3 SV=1	HUMAN	20
192	32.09	32.09	25.17	24.5	22.17	tr|E9PDG8|E9PDG8_HUMAN	Uncharacterized protein OS=Homo sapiens GN=SNAP91 PE=4 SV=1	HUMAN	20
161	36.52	36.52	40.19	33.09	26.35	tr|Q53X12|Q53X12_HUMAN	Vacuolar-type H()-ATPase OS=Homo sapiens PE=2 SV=1	HUMAN	20
320	23.39	23.39	62.93	60.2	57.14	sp|P45880|VDAC2_HUMAN	Voltage-dependent anion-selective channel protein 2 OS=Homo sapiens GN=VDAC2 PE=1 SV=2	HUMAN	20
404	19.25	24.62	83	59.51	55.47	sp|P61981|1433G_HUMAN	14-3-3 protein gamma OS=Homo sapiens GN=YWHAG PE=1 SV=2	HUMAN	19
367	20.78	20.78	83.98	61.33	55.8	sp|P61204|ARF3_HUMAN	ADP-ribosylation factor 3 OS=Homo sapiens GN=ARF3 PE=1 SV=2	HUMAN	19
254	27.05	27.05	62.25	50.33	50.33	sp|P22695|QCR2_HUMAN	Cytochrome b-c1 complex subunit 2, mitochondrial OS=Homo sapiens GN=UQCRC2 PE=1 SV=3	HUMAN	19
499	15.51	30.38	50.34	36.52	30.38	tr|Q6NUR7|Q6NUR7_HUMAN	Ezrin OS=Homo sapiens GN=EZR PE=2 SV=1	HUMAN	19
175	34.46	34.46	48.22	25.98	20.26	sp|P18206-2|VINC_HUMAN	Isoform 1 of Vinculin OS=Homo sapiens GN=VCL	HUMAN	19
123	40.98	40.98	55.93	37.25	26.95	sp|P45974-2|UBP5_HUMAN	Isoform Short of Ubiquitin carboxyl-terminal hydrolase 5 OS=Homo sapiens GN=USP5	HUMAN	19
154	37.28	37.28	69.16	56.01	44.67	sp|P10636-8|TAU_HUMAN	Isoform Tau-F of Microtubule-associated protein tau OS=Homo sapiens GN=MAPT	HUMAN	19
213	30.31	30.31	27.72	22.52	19.71	tr|G3XAF4|G3XAF4_HUMAN	L1 cell adhesion molecule, isoform CRA_a OS=Homo sapiens GN=L1CAM PE=4 SV=1	HUMAN	19
236	28.65	28.65	66.27	62.13	59.17	tr|Q6FHZ0|Q6FHZ0_HUMAN	Malate dehydrogenase OS=Homo sapiens GN=MDH2 PE=2 SV=1	HUMAN	19
176	34.28	34.28	68.38	62.25	54.97	sp|Q16798|MAON_HUMAN	NADP-dependent malic enzyme, mitochondrial OS=Homo sapiens GN=ME3 PE=2 SV=2	HUMAN	19
165	36.13	38.3	54.92	45.83	31.35	tr|Q9BU08|Q9BU08_HUMAN	Putative uncharacterized protein (Fragment) OS=Homo sapiens PE=2 SV=1	HUMAN	19
282	25.25	25.25	50	28.47	26.91	tr|Q59FL6|Q59FL6_HUMAN	Solute carrier family 1, member 2 variant (Fragment) OS=Homo sapiens PE=2 SV=1	HUMAN	19
279	25.63	25.63	66.99	64.56	64.56	sp|P60880|SNP25_HUMAN	Synaptosomal-associated protein 25 OS=Homo sapiens GN=SNAP25 PE=1 SV=1	HUMAN	19
306	23.78	32.58	36.19	17.41	10.95	tr|Q5TCU6|Q5TCU6_HUMAN	Talin 1 OS=Homo sapiens GN=TLN1 PE=2 SV=1	HUMAN	19
278	25.64	25.64	82.96	81.17	81.17	sp|P09936|UCHL1_HUMAN	Ubiquitin carboxyl-terminal hydrolase isozyme L1 OS=Homo sapiens GN=UCHL1 PE=1 SV=2	HUMAN	19
132	39.74	39.74	42.34	34.42	29.77	sp|Q96QK1|VPS35_HUMAN	Vacuolar protein sorting-associated protein 35 OS=Homo sapiens GN=VPS35 PE=1 SV=2	HUMAN	19
285	25.17	25.17	79.06	76.96	76.96	sp|P62760|VISL1_HUMAN	Visinin-like protein 1 OS=Homo sapiens GN=VSNL1 PE=1 SV=2	HUMAN	19
207	30.92	37.66	54.59	45.41	29.51	sp|P11021|GRP78_HUMAN	78 kDa glucose-regulated protein OS=Homo sapiens GN=HSPA5 PE=1 SV=2	HUMAN	18
193	32.04	32.69	45.75	39.77	29.54	tr|B9EKV4|B9EKV4_HUMAN	Aldehyde dehydrogenase 9 family, member A1 OS=Homo sapiens GN=ALDH9A1 PE=2 SV=1	HUMAN	18
178	33.68	38.89	46.54	30.53	20.54	sp|Q9H4G0|E41L1_HUMAN	Band 4.1-like protein 1 OS=Homo sapiens GN=EPB41L1 PE=1 SV=2	HUMAN	18
318	23.46	23.46	68.24	64.41	52.94	tr|B2R6K4|B2R6K4_HUMAN	cDNA, FLJ92996, highly similar to Homo sapiens guanine nucleotide binding protein (G protein), beta polypeptide 1 (GNB1), mRNA OS=Homo sapiens PE=2 SV=1	HUMAN	18
190	32.34	32.34	39.65	26.47	25.43	sp|P42658|DPP6_HUMAN	Dipeptidyl aminopeptidase-like protein 6 OS=Homo sapiens GN=DPP6 PE=1 SV=2	HUMAN	18
226	29.2	29.2	69.09	69.09	61.51	tr|E9KL35|E9KL35_HUMAN	Epididymis tissue sperm binding protein Li 3a OS=Homo sapiens PE=2 SV=1	HUMAN	18
229	29	29	41.6	25.29	22.39	sp|O15294-3|OGT1_HUMAN	Isoform 1 of UDP-N-acetylglucosamine--peptide N-acetylglucosaminyltransferase 110 kDa subunit OS=Homo sapiens GN=OGT	HUMAN	18
1434	4	24.16	62.14	59.71	59.71	sp|P60880-2|SNP25_HUMAN	Isoform SNAP-25a of Synaptosomal-associated protein 25 OS=Homo sapiens GN=SNAP25	HUMAN	18
181	33.2	33.2	42.1	25.59	23.58	tr|Q2VPA0|Q2VPA0_HUMAN	Lon protease homolog (Fragment) OS=Homo sapiens GN=LONP1 PE=2 SV=1	HUMAN	18
160	36.85	36.85	41.8	30.29	23.02	tr|Q2TB59|Q2TB59_HUMAN	Nicotinamide nucleotide transhydrogenase OS=Homo sapiens GN=NNT PE=2 SV=1	HUMAN	18
227	29.11	29.11	43.71	30.21	24.49	sp|Q8N573|OXR1_HUMAN	Oxidation resistance protein 1 OS=Homo sapiens GN=OXR1 PE=1 SV=2	HUMAN	18
182	33.2	33.2	46.96	32.86	31.18	sp|Q9NVE7|PANK4_HUMAN	Pantothenate kinase 4 OS=Homo sapiens GN=PANK4 PE=1 SV=1	HUMAN	18
377	20.33	34.46	50.84	37.02	26.2	tr|F5GZH7|F5GZH7_HUMAN	Phosphorylase OS=Homo sapiens GN=PYGM PE=3 SV=1	HUMAN	18
270	26.07	26.07	48.99	31.93	31.93	sp|Q13153|PAK1_HUMAN	Serine/threonine-protein kinase PAK 1 OS=Homo sapiens GN=PAK1 PE=1 SV=2	HUMAN	18
408	18.99	24.47	68.01	48.14	48.14	sp|Q9H9B4|SFXN1_HUMAN	Sideroflexin-1 OS=Homo sapiens GN=SFXN1 PE=1 SV=4	HUMAN	18
209	30.61	34.16	48.25	39.4	27.56	tr|Q5CAQ5|Q5CAQ5_HUMAN	Tumor rejection antigen (Gp96) 1 OS=Homo sapiens GN=TRA1 PE=2 SV=1	HUMAN	18
473	16.58	28.71	54.6	47.65	35.65	tr|E9PF82|E9PF82_HUMAN	Uncharacterized protein OS=Homo sapiens GN=CAMK2D PE=4 SV=1	HUMAN	18
173	34.84	34.84	49.67	32.59	31.68	tr|E7EQV0|E7EQV0_HUMAN	Uncharacterized protein OS=Homo sapiens GN=DLG4 PE=4 SV=1	HUMAN	18
214	30.31	30.31	47.43	40.66	33.06	tr|B4DTG2|B4DTG2_HUMAN	Uncharacterized protein OS=Homo sapiens GN=EEF1G PE=2 SV=1	HUMAN	18
201	31.46	31.46	50.5	36.95	29.1	tr|G3V1M7|G3V1M7_HUMAN	Acyl-Coenzyme A dehydrogenase, very long chain, isoform CRA_b OS=Homo sapiens GN=ACADVL PE=3 SV=1	HUMAN	17
204	31.32	31.34	41.02	21.8	15.08	sp|Q9ULU8|CAPS1_HUMAN	Calcium-dependent secretion activator 1 OS=Homo sapiens GN=CADPS PE=1 SV=3	HUMAN	17
1209	5.12	24.49	61.8	45.89	40.58	tr|A8K3K1|A8K3K1_HUMAN	cDNA FLJ78096, highly similar to Homo sapiens actin, alpha, cardiac muscle (ACTC), mRNA OS=Homo sapiens PE=2 SV=1	HUMAN	17
187	32.77	32.77	52.28	48.37	48.37	sp|P31146|COR1A_HUMAN	Coronin-1A OS=Homo sapiens GN=CORO1A PE=1 SV=4	HUMAN	17
215	30.07	30.07	64.49	53.81	47.93	tr|F5H4I0|F5H4I0_HUMAN	Dihydrolipoyl dehydrogenase OS=Homo sapiens GN=DLD PE=3 SV=1	HUMAN	17
219	29.7	29.7	60.82	52.66	34.57	sp|Q9BPU6|DPYL5_HUMAN	Dihydropyrimidinase-related protein 5 OS=Homo sapiens GN=DPYSL5 PE=1 SV=1	HUMAN	17
177	33.83	33.83	76.99	62.39	47.57	sp|P49411|EFTU_HUMAN	Elongation factor Tu, mitochondrial OS=Homo sapiens GN=TUFM PE=1 SV=2	HUMAN	17
231	28.83	28.83	69.89	53.69	53.69	sp|Q99962|SH3G2_HUMAN	Endophilin-A1 OS=Homo sapiens GN=SH3GL2 PE=1 SV=1	HUMAN	17
195	31.94	31.94	86.99	70.73	52.85	sp|Q8IXJ6-3|SIRT2_HUMAN	Isoform 3 of NAD-dependent deacetylase sirtuin-2 OS=Homo sapiens GN=SIRT2	HUMAN	17
272	25.92	25.92	49.42	35.96	34.42	tr|Q8TBI1|Q8TBI1_HUMAN	Monoamine oxidase B OS=Homo sapiens GN=MAOB PE=2 SV=1	HUMAN	17
196	31.93	31.93	51.94	44.18	41.15	sp|O00499|BIN1_HUMAN	Myc box-dependent-interacting protein 1 OS=Homo sapiens GN=BIN1 PE=1 SV=1	HUMAN	17
263	26.42	26.42	37.86	14.28	12.09	tr|A8CDT9|A8CDT9_HUMAN	MYO5A variant protein OS=Homo sapiens PE=2 SV=1	HUMAN	17
266	26.18	26.18	73.87	73.87	66.33	sp|Q06830|PRDX1_HUMAN	Peroxiredoxin-1 OS=Homo sapiens GN=PRDX1 PE=1 SV=1	HUMAN	17
397	19.48	23.6	64.24	39.24	39.24	tr|Q75ME0|Q75ME0_HUMAN	Putative uncharacterized protein STX1A OS=Homo sapiens GN=STX1A PE=2 SV=1	HUMAN	17
337	22.35	22.35	64.07	51.25	48.19	sp|P11177|ODPB_HUMAN	Pyruvate dehydrogenase E1 component subunit beta, mitochondrial OS=Homo sapiens GN=PDHB PE=1 SV=3	HUMAN	17
812	9.07	27.94	51.8	39.45	29.67	tr|B0YJ88|B0YJ88_HUMAN	Radixin OS=Homo sapiens GN=RDX PE=2 SV=1	HUMAN	17
174	34.82	34.82	56.54	45.59	32.52	tr|F5GXN1|F5GXN1_HUMAN	Uncharacterized protein OS=Homo sapiens GN=CPNE6 PE=4 SV=1	HUMAN	17
581	13.03	13.03	24.32	6.434	4.264	tr|F5GZL7|F5GZL7_HUMAN	Uncharacterized protein OS=Homo sapiens GN=MACF1 PE=4 SV=1	HUMAN	17
189	32.56	32.56	57.83	48.16	38.48	tr|C9JPG0|C9JPG0_HUMAN	Uncharacterized protein OS=Homo sapiens GN=SCRN1 PE=4 SV=2	HUMAN	17
208	30.79	30.79	58.66	50.79	37.99	sp|Q16851|UGPA_HUMAN	UTP--glucose-1-phosphate uridylyltransferase OS=Homo sapiens GN=UGP2 PE=1 SV=5	HUMAN	17
211	30.52	30.58	46.74	33.85	29.04	tr|Q5VU08|Q5VU08_HUMAN	Adducin 3 (Gamma) OS=Homo sapiens GN=ADD3 PE=2 SV=1	HUMAN	16
253	27.11	27.11	66.56	64.06	53.75	sp|P08758|ANXA5_HUMAN	Annexin A5 OS=Homo sapiens GN=ANXA5 PE=1 SV=2	HUMAN	16
250	27.25	27.25	72.04	62.92	60.18	tr|B4DRS6|B4DRS6_HUMAN	cDNA FLJ58980, highly similar to Sideroflexin-3 OS=Homo sapiens PE=2 SV=1	HUMAN	16
179	33.51	33.51	38.59	30.53	21.51	tr|B7Z670|B7Z670_HUMAN	cDNA FLJ61703, highly similar to Neuronal cell adhesion molecule (Fragment) OS=Homo sapiens PE=2 SV=1	HUMAN	16
247	27.46	27.46	27.6	18.28	13.37	sp|P78357|CNTP1_HUMAN	Contactin-associated protein 1 OS=Homo sapiens GN=CNTNAP1 PE=1 SV=1	HUMAN	16
224	29.43	29.43	68.79	47.59	39.11	sp|P28838|AMPL_HUMAN	Cytosol aminopeptidase OS=Homo sapiens GN=LAP3 PE=1 SV=3	HUMAN	16
194	31.98	31.98	62.7	47.42	33.04	sp|P30038|AL4A1_HUMAN	Delta-1-pyrroline-5-carboxylate dehydrogenase, mitochondrial OS=Homo sapiens GN=ALDH4A1 PE=1 SV=3	HUMAN	16
373	20.52	20.52	72.95	68.85	68.85	sp|P09417|DHPR_HUMAN	Dihydropteridine reductase OS=Homo sapiens GN=QDPR PE=1 SV=2	HUMAN	16
255	26.95	26.95	89.49	65.17	65.17	tr|Q53XN3|Q53XN3_HUMAN	Electron transfer flavoprotein alpha-subunit OS=Homo sapiens GN=ETFA PE=2 SV=1	HUMAN	16
246	27.64	27.64	59.02	49.8	45.29	tr|B1ANK7|B1ANK7_HUMAN	Fumarate hydratase OS=Homo sapiens GN=FH PE=2 SV=1	HUMAN	16
220	29.64	29.64	46.46	35.37	27.49	sp|Q6PCE3|PGM2L_HUMAN	Glucose 1,6-bisphosphate synthase OS=Homo sapiens GN=PGM2L1 PE=1 SV=3	HUMAN	16
198	31.8	31.8	31.68	19.58	16.54	sp|Q9Y2Q0-2|AT8A1_HUMAN	Isoform 2 of Probable phospholipid-transporting ATPase IA OS=Homo sapiens GN=ATP8A1	HUMAN	16
166	36.05	36.05	62.05	45.28	28.18	tr|Q6UYC3|Q6UYC3_HUMAN	Lamin A/C OS=Homo sapiens GN=LMNA PE=2 SV=1	HUMAN	16
425	18.33	18.33	58.24	45.17	34.94	tr|F5H098|F5H098_HUMAN	Malate dehydrogenase OS=Homo sapiens GN=MDH1 PE=3 SV=1	HUMAN	16
185	32.99	32.99	49.01	42.82	28.31	tr|F5H5C4|F5H5C4_HUMAN	Protein kinase C OS=Homo sapiens GN=PRKCG PE=3 SV=1	HUMAN	16
1028	6.51	29.26	45.66	27.82	26.68	sp|Q96HN2|SAHH3_HUMAN	Putative adenosylhomocysteinase 3 OS=Homo sapiens GN=AHCYL2 PE=1 SV=1	HUMAN	16
241	28.03	28.03	68.55	59.22	47.72	sp|P13489|RINI_HUMAN	Ribonuclease inhibitor OS=Homo sapiens GN=RNH1 PE=1 SV=2	HUMAN	16
206	31.07	31.07	61.65	49.15	40.89	sp|Q13228|SBP1_HUMAN	Selenium-binding protein 1 OS=Homo sapiens GN=SELENBP1 PE=1 SV=2	HUMAN	16
217	29.87	32.01	59.65	51.27	38.61	tr|E7EV99|E7EV99_HUMAN	Uncharacterized protein OS=Homo sapiens GN=ADD1 PE=4 SV=1	HUMAN	16
488	15.74	27.83	31.66	19.1	15.87	tr|F5H7F7|F5H7F7_HUMAN	Uncharacterized protein OS=Homo sapiens GN=ATP2B2 PE=3 SV=1	HUMAN	16
302	23.98	23.98	25.06	11.36	7.343	tr|F5GWF1|F5GWF1_HUMAN	Uncharacterized protein OS=Homo sapiens GN=DMXL2 PE=4 SV=1	HUMAN	16
242	27.93	27.93	64.26	49.36	40.64	tr|B4DQJ8|B4DQJ8_HUMAN	6-phosphogluconate dehydrogenase, decarboxylating OS=Homo sapiens GN=PGD PE=2 SV=1	HUMAN	15
358	21.3	21.3	72.73	63.64	63.64	tr|Q53GE2|Q53GE2_HUMAN	Capping protein (Actin filament) muscle Z-line, alpha 2 variant (Fragment) OS=Homo sapiens PE=2 SV=1	HUMAN	15
2062	2	27.72	44.55	27.52	27.25	tr|B4DZX1|B4DZX1_HUMAN	cDNA FLJ53892, highly similar to Pantothenate kinase 4 (EC 2.7.1.33) OS=Homo sapiens PE=2 SV=1	HUMAN	15
230	28.88	28.88	43.26	27.74	22.6	tr|B2RBR9|B2RBR9_HUMAN	cDNA, FLJ95650, highly similar to Homo sapiens karyopherin (importin) beta 1 (KPNB1), mRNA OS=Homo sapiens PE=2 SV=1	HUMAN	15
284	25.17	25.17	74.7	57.83	57.83	sp|P23528|COF1_HUMAN	Cofilin-1 OS=Homo sapiens GN=CFL1 PE=1 SV=3	HUMAN	15
325	23.2	23.2	57.19	53.33	46.67	tr|B1AKK2|B1AKK2_HUMAN	Dimethylarginine dimethylaminohydrolase 1 OS=Homo sapiens GN=DDAH1 PE=2 SV=1	HUMAN	15
221	29.56	29.56	50.68	42.52	35.92	tr|A8K8D9|A8K8D9_HUMAN	Glucose-6-phosphate 1-dehydrogenase OS=Homo sapiens PE=2 SV=1	HUMAN	15
276	25.73	25.73	56.13	47.32	45.98	sp|P00390|GSHR_HUMAN	Glutathione reductase, mitochondrial OS=Homo sapiens GN=GSR PE=1 SV=2	HUMAN	15
321	23.37	23.37	49.83	42.19	41.86	sp|P05026-2|AT1B1_HUMAN	Isoform 2 of Sodium/potassium-transporting ATPase subunit beta-1 OS=Homo sapiens GN=ATP1B1	HUMAN	15
432	18.05	20.1	65.14	52.82	50	sp|Q9Y277-2|VDAC3_HUMAN	Isoform 2 of Voltage-dependent anion-selective channel protein 3 OS=Homo sapiens GN=VDAC3	HUMAN	15
330	22.65	22.65	64.25	49.53	30.84	tr|A5YVE9|A5YVE9_HUMAN	Mitochondrial PDHA1 OS=Homo sapiens GN=PDHA1 PE=2 SV=1	HUMAN	15
297	24.12	24.12	55.51	44.06	39.96	tr|E5KS60|E5KS60_HUMAN	Mitochondrial succinyl-CoA ligase [ADP-forming] subunit beta OS=Homo sapiens PE=3 SV=1	ADP-forming	15
271	25.99	25.99	58.82	44.34	42.76	sp|Q4G0N4|NAKD1_HUMAN	NAD kinase domain-containing protein 1 OS=Homo sapiens GN=NADKD1 PE=1 SV=2	HUMAN	15
216	30.04	30.04	55.4	46.94	39.39	tr|Q59GV0|Q59GV0_HUMAN	Propionyl Coenzyme A carboxylase, beta polypeptide variant (Fragment) OS=Homo sapiens PE=2 SV=1	HUMAN	15
304	23.97	23.97	73.86	60.79	53.5	sp|Q08257|QOR_HUMAN	Quinone oxidoreductase OS=Homo sapiens GN=CRYZ PE=1 SV=1	HUMAN	15
244	27.79	27.79	64.97	42.11	29.93	tr|Q4QQI8|Q4QQI8_HUMAN	RAP1, GTP-GDP dissociation stimulator 1 OS=Homo sapiens GN=RAP1GDS1 PE=2 SV=1	HUMAN	15
274	25.77	25.77	62.12	53.03	40.61	sp|P62136|PP1A_HUMAN	Serine/threonine-protein phosphatase PP1-alpha catalytic subunit OS=Homo sapiens GN=PPP1CA PE=1 SV=1	HUMAN	15
1139	5.65	24.45	74.62	56.27	41.9	sp|P62140|PP1B_HUMAN	Serine/threonine-protein phosphatase PP1-beta catalytic subunit OS=Homo sapiens GN=PPP1CB PE=1 SV=3	HUMAN	15
222	29.52	29.52	73.46	52.02	48.83	sp|P23381|SYWC_HUMAN	Tryptophanyl-tRNA synthetase, cytoplasmic OS=Homo sapiens GN=WARS PE=1 SV=2	HUMAN	15
191	32.19	32.19	56.44	49.24	33.71	sp|P54577|SYYC_HUMAN	Tyrosyl-tRNA synthetase, cytoplasmic OS=Homo sapiens GN=YARS PE=1 SV=4	HUMAN	15
228	29.04	29.04	60.74	50.62	45.68	tr|F5H1R5|F5H1R5_HUMAN	Uncharacterized protein OS=Homo sapiens GN=PRKAR2B PE=4 SV=1	HUMAN	15
223	29.43	29.43	43	28.44	24.89	tr|F5GZ16|F5GZ16_HUMAN	Uncharacterized protein OS=Homo sapiens GN=PSMD2 PE=4 SV=1	HUMAN	15
299	24.05	24.05	19.06	12.78	8.909	tr|C9JFM0|C9JFM0_HUMAN	Uncharacterized protein OS=Homo sapiens GN=PTPRZ1 PE=4 SV=1	HUMAN	15
240	28.13	28.13	44.85	34.55	29.48	tr|F5H4J7|F5H4J7_HUMAN	Uncharacterized protein OS=Homo sapiens GN=SLC3A2 PE=4 SV=1	HUMAN	15
275	25.74	25.74	57.85	44.03	40.52	sp|P24752|THIL_HUMAN	Acetyl-CoA acetyltransferase, mitochondrial OS=Homo sapiens GN=ACAT1 PE=1 SV=1	HUMAN	14
268	26.11	26.11	65.67	48.67	39	tr|Q53R19|Q53R19_HUMAN	Actin related protein 2/3 complex, subunit 2, 34kDa, isoform CRA_a OS=Homo sapiens GN=ARPC2 PE=2 SV=1	HUMAN	14
1021	6.57	19.77	71.11	61.11	53.89	tr|A4D0Z3|A4D0Z3_HUMAN	ADP-ribosylation factor 5 OS=Homo sapiens GN=ARF5 PE=2 SV=1	HUMAN	14
439	17.65	24	76.95	61.69	58.31	sp|P54920|SNAA_HUMAN	Alpha-soluble NSF attachment protein OS=Homo sapiens GN=NAPA PE=1 SV=3	HUMAN	14
238	28.22	28.22	74.13	57.1	54.89	sp|P02649|APOE_HUMAN	Apolipoprotein E OS=Homo sapiens GN=APOE PE=1 SV=1	HUMAN	14
287	25.01	25.01	33.91	21.54	16.22	tr|G3XAI4|G3XAI4_HUMAN	ATP citrate lyase, isoform CRA_a OS=Homo sapiens GN=ACLY PE=4 SV=1	HUMAN	14
578	13.13	24.96	54.5	44.89	25.83	tr|A4D2J9|A4D2J9_HUMAN	Calcium/calmodulin-dependent protein kinase (CaM kinase) II beta OS=Homo sapiens GN=CAMK2B PE=4 SV=1	HUMAN	14
260	26.59	26.59	71.48	64.62	64.62	sp|P16152|CBR1_HUMAN	Carbonyl reductase [NADPH] 1 OS=Homo sapiens GN=CBR1 PE=1 SV=3	HUMAN	14
316	23.53	23.53	45.24	21.64	20.34	tr|Q9GZV0|Q9GZV0_HUMAN	cDNA FLJ12454 fis, clone NT2RM1000555, highly similar to UNR PROTEIN OS=Homo sapiens PE=2 SV=1	HUMAN	14
280	25.59	25.59	47.75	34.92	26.46	tr|A8K8F9|A8K8F9_HUMAN	cDNA FLJ75064, highly similar to Homo sapiens phospholipase C, delta 1 (PLCD1), mRNA OS=Homo sapiens PE=2 SV=1	HUMAN	14
237	28.25	28.25	39.62	36.39	27.76	tr|A8K6Q3|A8K6Q3_HUMAN	cDNA FLJ75880, highly similar to Homo sapiens synaptic vesicle glycoprotein 2A (SV2A), mRNA OS=Homo sapiens PE=2 SV=1	HUMAN	14
311	23.63	23.72	57.08	49.58	40.63	sp|P31930|QCR1_HUMAN	Cytochrome b-c1 complex subunit 1, mitochondrial OS=Homo sapiens GN=UQCRC1 PE=1 SV=3	HUMAN	14
232	28.75	28.75	39.15	30.93	21.37	sp|P21399|ACOC_HUMAN	Cytoplasmic aconitate hydratase OS=Homo sapiens GN=ACO1 PE=1 SV=3	HUMAN	14
248	27.44	27.44	68.61	53.03	45.45	tr|Q53HR5|Q53HR5_HUMAN	Elongation factor 1-alpha (Fragment) OS=Homo sapiens PE=2 SV=1	HUMAN	14
256	26.79	26.79	50.07	27.79	25.56	tr|E9KL44|E9KL44_HUMAN	Epididymis tissue sperm binding protein Li 14m OS=Homo sapiens PE=2 SV=1	HUMAN	14
264	26.4	26.4	43.36	16.3	15.46	sp|O15083|ERC2_HUMAN	ERC protein 2 OS=Homo sapiens GN=ERC2 PE=1 SV=3	HUMAN	14
267	26.11	26.11	68.38	50.12	46.6	tr|Q6IB58|Q6IB58_HUMAN	FLOT1 protein OS=Homo sapiens GN=FLOT1 PE=2 SV=1	HUMAN	14
286	25.06	25.06	72.69	63.87	58.4	tr|Q5U058|Q5U058_HUMAN	Growth associated protein 43 OS=Homo sapiens GN=GAP43 PE=2 SV=1	HUMAN	14
707	10.43	24.89	61.86	50	44.63	sp|P63096|GNAI1_HUMAN	Guanine nucleotide-binding protein G(i) subunit alpha-1 OS=Homo sapiens GN=GNAI1 PE=1 SV=2	HUMAN	14
281	25.32	25.32	50.51	45.94	43.4	tr|Q59GE1|Q59GE1_HUMAN	H5 variant (Fragment) OS=Homo sapiens PE=2 SV=1	HUMAN	14
319	23.42	23.42	92.52	88.44	88.44	tr|D9YZU5|D9YZU5_HUMAN	Hemoglobin, beta OS=Homo sapiens GN=HBB PE=3 SV=1	HUMAN	14
309	23.64	23.64	35	27.35	18.14	sp|O00410|IPO5_HUMAN	Importin-5 OS=Homo sapiens GN=IPO5 PE=1 SV=4	HUMAN	14
239	28.22	28.22	49.43	43.16	39.54	sp|Q969P0-3|IGSF8_HUMAN	Isoform 3 of Immunoglobulin superfamily member 8 OS=Homo sapiens GN=IGSF8	HUMAN	14
235	28.66	28.71	77.16	59.7	45.26	tr|E5KNH5|E5KNH5_HUMAN	Mitochondrial NADH dehydrogenase ubiquinone flavoprotein 1 OS=Homo sapiens PE=4 SV=1	HUMAN	14
347	21.7	21.7	57.06	44.35	42.09	tr|Q7Z518|Q7Z518_HUMAN	NADH dehydrogenase OS=Homo sapiens PE=2 SV=1	HUMAN	14
259	26.6	26.6	75.34	58.45	52.28	tr|Q6PIN5|Q6PIN5_HUMAN	PA2G4 protein (Fragment) OS=Homo sapiens GN=PA2G4 PE=2 SV=1	HUMAN	14
357	21.32	21.32	60	60	60	tr|A8K486|A8K486_HUMAN	Peptidyl-prolyl cis-trans isomerase OS=Homo sapiens PE=2 SV=1	HUMAN	14
338	22.27	22.27	76.84	69.12	64.34	tr|A8K401|A8K401_HUMAN	Prohibitin, isoform CRA_a OS=Homo sapiens GN=PHB PE=2 SV=1	HUMAN	14
381	20.18	20.18	71.96	71.96	71.96	sp|Q99497|PARK7_HUMAN	Protein DJ-1 OS=Homo sapiens GN=PARK7 PE=1 SV=2	HUMAN	14
2335	1.48	25.28	52.03	49.86	47.15	sp|Q99719|SEPT5_HUMAN	Septin-5 OS=Homo sapiens GN=SEPT5 PE=1 SV=1	HUMAN	14
245	27.76	27.76	58.44	40.3	27.85	sp|P55084|ECHB_HUMAN	Trifunctional enzyme subunit beta, mitochondrial OS=Homo sapiens GN=HADHB PE=1 SV=3	HUMAN	14
409	18.95	18.95	59.2	58.05	58.05	tr|E9PR44|E9PR44_HUMAN	Uncharacterized protein OS=Homo sapiens GN=CRYAB PE=3 SV=1	HUMAN	14
225	29.22	29.22	29.1	16.06	12.71	tr|E7EVJ5|E7EVJ5_HUMAN	Uncharacterized protein OS=Homo sapiens GN=CYFIP2 PE=4 SV=1	HUMAN	14
265	26.24	26.24	58.9	41.1	38.34	tr|F8W1L5|F8W1L5_HUMAN	Uncharacterized protein OS=Homo sapiens GN=GPD1 PE=3 SV=1	HUMAN	14
252	27.17	27.17	55.83	34.15	32.31	tr|D6REN6|D6REN6_HUMAN	Uncharacterized protein OS=Homo sapiens GN=HARS PE=4 SV=1	HUMAN	14
475	16.41	25.39	50.25	32.15	26.4	tr|F5GWP8|F5GWP8_HUMAN	Uncharacterized protein OS=Homo sapiens GN=JUP PE=3 SV=1	HUMAN	14
296	24.23	24.23	62.53	41.2	36.02	sp|Q9UI12|VATH_HUMAN	V-type proton ATPase subunit H OS=Homo sapiens GN=ATP6V1H PE=1 SV=1	HUMAN	14
335	22.4	23.17	45.15	40.72	24.05	tr|Q9BYW9|Q9BYW9_HUMAN	Adenylyl cyclase-associated protein OS=Homo sapiens GN=CAP2 PE=2 SV=2	HUMAN	13
434	18.01	18.01	85.21	85.21	85.21	tr|D1MGQ2|D1MGQ2_HUMAN	Alpha-2 globin chain OS=Homo sapiens GN=HBA2 PE=3 SV=1	HUMAN	13
312	23.62	23.62	28.77	17.84	12.01	sp|P01023|A2MG_HUMAN	Alpha-2-macroglobulin OS=Homo sapiens GN=A2M PE=1 SV=3	HUMAN	13
273	25.89	28.53	57.27	39.28	24.89	sp|P49418|AMPH_HUMAN	Amphiphysin OS=Homo sapiens GN=AMPH PE=1 SV=1	HUMAN	13
298	24.08	24.08	41.94	35.13	32.08	sp|Q8WXF7|ATLA1_HUMAN	Atlastin-1 OS=Homo sapiens GN=ATL1 PE=1 SV=1	HUMAN	13
323	23.29	23.29	68.14	50.44	47.35	tr|Q53Y06|Q53Y06_HUMAN	ATPase, H transporting, lysosomal 31kDa, V1 subunit E isoform 1 OS=Homo sapiens GN=ATP6V1E1 PE=2 SV=1	HUMAN	13
547	14.1	16.27	53.02	44.44	42.22	tr|B7Z2L3|B7Z2L3_HUMAN	cDNA FLJ58487, highly similar to Microtubule-associated protein RP/EB family member 2 OS=Homo sapiens PE=2 SV=1	HUMAN	13
269	26.08	26.08	43.32	27.13	21.59	tr|A8K9T8|A8K9T8_HUMAN	cDNA FLJ76106, highly similar to Homo sapiens neurolysin (metallopeptidase M3 family) (NLN), mRNA OS=Homo sapiens PE=2 SV=1	HUMAN	13
324	23.2	25.28	61.87	49.16	49.16	sp|P12532|KCRU_HUMAN	Creatine kinase U-type, mitochondrial OS=Homo sapiens GN=CKMT1A PE=1 SV=1	HUMAN	13
1658	2.94	22.97	41.76	27.15	23.6	tr|B2R5U3|B2R5U3_HUMAN	EH-domain containing 1, isoform CRA_b OS=Homo sapiens GN=EHD1 PE=2 SV=1	HUMAN	13
744	9.91	25.87	56.16	46.87	39.74	sp|Q05639|EF1A2_HUMAN	Elongation factor 1-alpha 2 OS=Homo sapiens GN=EEF1A2 PE=1 SV=1	HUMAN	13
396	19.57	19.57	66.06	54.51	50.9	sp|P47756|CAPZB_HUMAN	F-actin-capping protein subunit beta OS=Homo sapiens GN=CAPZB PE=1 SV=4	HUMAN	13
300	24.03	24.03	53.72	53.72	53.72	sp|Q9UK22|FBX2_HUMAN	F-box only protein 2 OS=Homo sapiens GN=FBXO2 PE=1 SV=2	HUMAN	13
557	13.92	13.92	23.74	21.13	20.93	tr|Q4JCQ8|Q4JCQ8_HUMAN	Glutamate transporter variant EAAT1ex9skip OS=Homo sapiens GN=SLC1A3 PE=2 SV=1	HUMAN	13
374	20.44	26.8	68.17	58.03	47.32	sp|P04899|GNAI2_HUMAN	Guanine nucleotide-binding protein G(i) subunit alpha-2 OS=Homo sapiens GN=GNAI2 PE=1 SV=3	HUMAN	13
328	22.88	22.88	86.97	79.31	75.1	tr|Q6IBS9|Q6IBS9_HUMAN	HADH2 protein OS=Homo sapiens GN=HADH2 PE=2 SV=1	HUMAN	13
2017	2.01	22.14	42.12	30.58	23.4	tr|Q53FA3|Q53FA3_HUMAN	Heat shock 70kDa protein 1-like (Fragment) OS=Homo sapiens GN=HSPA1L PE=2 SV=1	HUMAN	13
353	21.45	21.45	83.49	62.39	62.39	tr|Q6LET3|Q6LET3_HUMAN	HPRT1 protein (Fragment) OS=Homo sapiens GN=HPRT1 PE=2 SV=1	HUMAN	13
354	21.37	21.37	32.72	11.64	10.54	sp|Q92614-3|MY18A_HUMAN	Isoform 3 of Myosin-XVIIIa OS=Homo sapiens GN=MYO18A	HUMAN	13
288	24.91	24.91	59.29	30.14	22.88	sp|Q96JE9|MAP6_HUMAN	Microtubule-associated protein 6 OS=Homo sapiens GN=MAP6 PE=1 SV=2	HUMAN	13
831	8.75	21.44	68.34	52.24	34.3	sp|P27361|MK03_HUMAN	Mitogen-activated protein kinase 3 OS=Homo sapiens GN=MAPK3 PE=1 SV=4	HUMAN	13
292	24.43	24.43	35.2	22.43	17.73	sp|Q9Y2A7|NCKP1_HUMAN	Nck-associated protein 1 OS=Homo sapiens GN=NCKAP1 PE=1 SV=1	HUMAN	13
261	26.55	26.55	60.78	40.74	38.56	sp|Q02790|FKBP4_HUMAN	Peptidyl-prolyl cis-trans isomerase FKBP4 OS=Homo sapiens GN=FKBP4 PE=1 SV=3	HUMAN	13
437	17.83	19.89	72.22	45.96	45.96	sp|P32119|PRDX2_HUMAN	Peroxiredoxin-2 OS=Homo sapiens GN=PRDX2 PE=1 SV=5	HUMAN	13
289	24.57	24.57	70.98	62.5	62.5	sp|P30041|PRDX6_HUMAN	Peroxiredoxin-6 OS=Homo sapiens GN=PRDX6 PE=1 SV=3	HUMAN	13
362	21.08	21.08	80.75	80.75	59.36	tr|D9IAI1|D9IAI1_HUMAN	Phosphatidylethanolamine-binding protein 1 OS=Homo sapiens PE=2 SV=1	HUMAN	13
310	23.64	23.64	85.43	77.17	66.14	tr|Q6FHU2|Q6FHU2_HUMAN	Phosphoglycerate mutase (Fragment) OS=Homo sapiens GN=PGAM1 PE=2 SV=1	HUMAN	13
363	21.01	21.01	47.97	36.26	28.6	tr|Q5TZC3|Q5TZC3_HUMAN	Protein kinase C and casein kinase substrate in neurons 1, isoform CRA_a OS=Homo sapiens GN=PACSIN1 PE=2 SV=1	HUMAN	13
262	26.45	26.45	49.29	44.31	32.94	tr|Q6AI31|Q6AI31_HUMAN	Putative uncharacterized protein DKFZp781D2042 OS=Homo sapiens GN=DKFZp781D2042 PE=2 SV=1	HUMAN	13
258	26.66	26.67	47.16	29.64	25.39	sp|Q16799|RTN1_HUMAN	Reticulon-1 OS=Homo sapiens GN=RTN1 PE=1 SV=1	HUMAN	13
346	21.71	23.83	57.2	43.19	29.17	sp|Q08209|PP2BA_HUMAN	Serine/threonine-protein phosphatase 2B catalytic subunit alpha isoform OS=Homo sapiens GN=PPP3CA PE=1 SV=1	HUMAN	13
339	22.25	22.25	69.43	54.78	51.91	tr|Q6IBH0|Q6IBH0_HUMAN	SLC25A11 protein OS=Homo sapiens GN=SLC25A11 PE=2 SV=1	HUMAN	13
360	21.13	21.13	98.43	88.98	88.98	tr|Q6FHG5|Q6FHG5_HUMAN	SNCG protein OS=Homo sapiens GN=SNCG PE=2 SV=1	HUMAN	13
308	23.7	23.7	52.94	35.51	33.12	tr|A6NJA2|A6NJA2_HUMAN	Ubiquitin carboxyl-terminal hydrolase OS=Homo sapiens GN=USP14 PE=3 SV=1	HUMAN	13
343	21.93	21.93	41.41	24.9	19.89	tr|E7ERS9|E7ERS9_HUMAN	Uncharacterized protein OS=Homo sapiens GN=CTNNB1 PE=4 SV=1	HUMAN	13
2063	2	25.6	63.02	53.65	45.05	tr|E7EUF8|E7EUF8_HUMAN	Uncharacterized protein OS=Homo sapiens GN=EPB41L3 PE=4 SV=2	HUMAN	13
313	23.6	23.6	48.39	27.15	21.14	tr|E9PGI1|E9PGI1_HUMAN	Uncharacterized protein OS=Homo sapiens GN=PDE2A PE=4 SV=2	HUMAN	13
294	24.28	24.28	49.23	31.79	27.81	tr|B4DKC2|B4DKC2_HUMAN	Uncharacterized protein OS=Homo sapiens GN=RUFY3 PE=2 SV=1	HUMAN	13
257	26.67	26.67	46.99	28.83	20.36	tr|E7EVH7|E7EVH7_HUMAN	Uncharacterized protein OS=Homo sapiens PE=4 SV=1	HUMAN	13
351	21.6	21.6	53.69	50	46.64	sp|P12235|ADT1_HUMAN	ADP/ATP translocase 1 OS=Homo sapiens GN=SLC25A4 PE=1 SV=4	HUMAN	12
1063	6.21	16.67	73.33	61.67	45.56	sp|P18085|ARF4_HUMAN	ADP-ribosylation factor 4 OS=Homo sapiens GN=ARF4 PE=1 SV=3	HUMAN	12
1124	5.75	17.67	30.78	16.02	14.19	tr|A1L3B5|A1L3B5_HUMAN	ATP2B3 protein OS=Homo sapiens GN=ATP2B3 PE=2 SV=1	HUMAN	12
327	23.1	23.1	79.3	79.3	75.33	sp|P80723|BASP1_HUMAN	Brain acid soluble protein 1 OS=Homo sapiens GN=BASP1 PE=1 SV=2	HUMAN	12
307	23.77	23.77	51.12	39.06	32.11	tr|B3KM34|B3KM34_HUMAN	cDNA FLJ10132 fis, clone HEMBA1003046, highly similar to Mitochondrial-processing peptidase subunit beta, mitochondrial (EC 3.4.24.64) OS=Homo sapiens PE=2 SV=1	HUMAN	12
441	17.57	17.57	46.87	36.89	25.04	tr|B4DJX1|B4DJX1_HUMAN	cDNA FLJ50978, highly similar to Dihydrolipoyllysine-residue acetyltransferasecomponent of pyruvate dehydrogenase complex, mitochondrial (EC 2.3.1.12) OS=Homo sapiens PE=2 SV=1	HUMAN	12
342	21.95	21.95	68.56	53.89	51.8	tr|B4DM97|B4DM97_HUMAN	cDNA FLJ55002, highly similar to Alpha-centractin OS=Homo sapiens PE=2 SV=1	HUMAN	12
371	20.55	20.55	39.55	23.13	23.13	tr|B4DGP8|B4DGP8_HUMAN	cDNA FLJ55574, highly similar to Calnexin OS=Homo sapiens PE=2 SV=1	HUMAN	12
349	21.62	21.62	62.05	47.73	38.9	tr|A8K288|A8K288_HUMAN	cDNA FLJ76322 OS=Homo sapiens PE=2 SV=1	HUMAN	12
398	19.41	19.41	54.24	38.35	34.32	tr|A8K008|A8K008_HUMAN	cDNA FLJ78387 OS=Homo sapiens PE=2 SV=1	HUMAN	12
333	22.52	22.52	44.02	28.67	26.77	tr|B2R659|B2R659_HUMAN	cDNA, FLJ92803, highly similar to Homo sapiens hydroxysteroid (17-beta) dehydrogenase 4 (HSD17B4), mRNA OS=Homo sapiens PE=2 SV=1	HUMAN	12
385	20.04	20.04	66.25	47.36	40.55	tr|B2RB23|B2RB23_HUMAN	cDNA, FLJ95265, highly similar to Homo sapiens acetyl-Coenzyme A acyltransferase 2 (mitochondrial 3-oxoacyl-Coenzyme A thiolase) (ACAA2), nuclear gene encoding mitochondrial protein, mRNA OS=Homo sapiens PE=2 SV=1	HUMAN	12
283	25.21	25.21	49.5	37.13	27.74	tr|B2RDF9|B2RDF9_HUMAN	cDNA, FLJ96591 OS=Homo sapiens PE=2 SV=1	HUMAN	12
352	21.52	21.52	60.71	37.09	29.36	tr|B4DJV2|B4DJV2_HUMAN	Citrate synthase OS=Homo sapiens GN=CS PE=2 SV=1	HUMAN	12
387	19.98	19.98	31.39	13.47	9.321	sp|P01024|CO3_HUMAN	Complement C3 OS=Homo sapiens GN=C3 PE=1 SV=2	HUMAN	12
305	23.91	23.91	50.53	39.47	37.63	sp|O00154|BACH_HUMAN	Cytosolic acyl coenzyme A thioester hydrolase OS=Homo sapiens GN=ACOT7 PE=1 SV=3	HUMAN	12
1089	6	15.38	76.36	66.06	66.06	tr|A9CQZ4|A9CQZ4_HUMAN	Dihydropyrimidinase-like 2 long form (Fragment) OS=Homo sapiens GN=DPYSL2 PE=2 SV=1	HUMAN	12
368	20.68	20.68	27.54	17.28	11.49	sp|Q16531|DDB1_HUMAN	DNA damage-binding protein 1 OS=Homo sapiens GN=DDB1 PE=1 SV=1	HUMAN	12
2342	1.46	19.73	34.51	15.45	8.505	sp|Q15075|EEA1_HUMAN	Early endosome antigen 1 OS=Homo sapiens GN=EEA1 PE=1 SV=2	HUMAN	12
301	24.02	24.02	50.37	47.42	37.84	sp|Q14240|IF4A2_HUMAN	Eukaryotic initiation factor 4A-II OS=Homo sapiens GN=EIF4A2 PE=1 SV=2	HUMAN	12
600	12.54	16.67	57.34	45.8	45.8	sp|P52907|CAZA1_HUMAN	F-actin-capping protein subunit alpha-1 OS=Homo sapiens GN=CAPZA1 PE=1 SV=3	HUMAN	12
293	24.29	24.29	43.08	26.5	19.66	tr|Q9BR63|Q9BR63_HUMAN	FARSB protein (Fragment) OS=Homo sapiens GN=FARSB PE=2 SV=2	HUMAN	12
478	16.22	16.22	72.86	56.67	50.95	sp|P09211|GSTP1_HUMAN	Glutathione S-transferase P OS=Homo sapiens GN=GSTP1 PE=1 SV=2	HUMAN	12
295	24.26	24.26	69.8	45.01	35.9	sp|Q8N335|GPD1L_HUMAN	Glycerol-3-phosphate dehydrogenase 1-like protein OS=Homo sapiens GN=GPD1L PE=1 SV=1	HUMAN	12
384	20.08	22.27	76.44	65.78	58.22	tr|Q6FGJ9|Q6FGJ9_HUMAN	GSTM3 protein OS=Homo sapiens GN=GSTM3 PE=2 SV=1	HUMAN	12
344	21.78	21.78	56.78	45.48	43.5	sp|P10915|HPLN1_HUMAN	Hyaluronan and proteoglycan link protein 1 OS=Homo sapiens GN=HAPLN1 PE=2 SV=2	HUMAN	12
392	19.69	19.69	52.15	34.93	31.34	sp|Q6YN16|HSDL2_HUMAN	Hydroxysteroid dehydrogenase-like protein 2 OS=Homo sapiens GN=HSDL2 PE=1 SV=1	HUMAN	12
406	19.09	19.09	46.72	39.34	30.33	tr|Q53GF8|Q53GF8_HUMAN	Isocitrate dehydrogenase 3 (NAD) alpha variant (Fragment) OS=Homo sapiens PE=2 SV=1	HUMAN	12
322	23.33	23.33	32.8	20.27	20.27	sp|P22033|MUTA_HUMAN	Methylmalonyl-CoA mutase, mitochondrial OS=Homo sapiens GN=MUT PE=1 SV=4	HUMAN	12
760	9.7	23.6	45.8	32.92	25.22	tr|Q8NFH9|Q8NFH9_HUMAN	MLL/SEPTIN6 fusion protein (Fragment) OS=Homo sapiens PE=2 SV=1	HUMAN	12
401	19.31	19.31	50.3	47.89	44.88	sp|P29966|MARCS_HUMAN	Myristoylated alanine-rich C-kinase substrate OS=Homo sapiens GN=MARCKS PE=1 SV=4	HUMAN	12
361	21.11	21.11	61.28	35.64	35.64	tr|B4DLZ5|B4DLZ5_HUMAN	N-acetylglucosamine kinase OS=Homo sapiens GN=NAGK PE=2 SV=1	HUMAN	12
431	18.06	18.06	46.68	40.03	24.13	sp|P48163|MAOX_HUMAN	NADP-dependent malic enzyme OS=Homo sapiens GN=ME1 PE=1 SV=1	HUMAN	12
426	18.29	18.29	34.84	17.97	14.18	tr|D3DSC5|D3DSC5_HUMAN	Neural cell adhesion molecule 2, isoform CRA_a (Fragment) OS=Homo sapiens GN=NCAM2 PE=4 SV=1	HUMAN	12
340	22.18	22.18	54.63	32.87	23.38	sp|Q15818|NPTX1_HUMAN	Neuronal pentraxin-1 OS=Homo sapiens GN=NPTX1 PE=2 SV=2	HUMAN	12
394	19.68	19.68	79.45	59.25	54.11	tr|Q32Q12|Q32Q12_HUMAN	Nucleoside diphosphate kinase OS=Homo sapiens GN=NME1-NME2 PE=2 SV=1	HUMAN	12
403	19.27	19.27	50	33.86	28.15	sp|P07237|PDIA1_HUMAN	Protein disulfide-isomerase OS=Homo sapiens GN=P4HB PE=1 SV=3	HUMAN	12
348	21.65	21.65	46.02	32.03	21.95	sp|Q9Y2J8|PADI2_HUMAN	Protein-arginine deiminase type-2 OS=Homo sapiens GN=PADI2 PE=1 SV=2	HUMAN	12
355	21.37	21.37	71.37	66.08	66.08	sp|P22061|PIMT_HUMAN	Protein-L-isoaspartate(D-aspartate) O-methyltransferase OS=Homo sapiens GN=PCMT1 PE=1 SV=4	HUMAN	12
447	17.43	17.43	56.42	56.42	52.75	tr|Q6FHR0|Q6FHR0_HUMAN	RAB11B protein (Fragment) OS=Homo sapiens GN=RAB11B PE=2 SV=1	HUMAN	12
364	20.91	20.91	71.23	57.08	57.08	sp|P61019|RAB2A_HUMAN	Ras-related protein Rab-2A OS=Homo sapiens GN=RAB2A PE=1 SV=1	HUMAN	12
865	8.18	21.05	43.13	31.3	23.85	sp|P16298|PP2BB_HUMAN	Serine/threonine-protein phosphatase 2B catalytic subunit beta isoform OS=Homo sapiens GN=PPP3CB PE=1 SV=2	HUMAN	12
920	7.57	18.95	49.23	40.87	34.98	tr|Q6NVC0|Q6NVC0_HUMAN	SLC25A5 protein (Fragment) OS=Homo sapiens GN=SLC25A5 PE=2 SV=1	HUMAN	12
1942	2.04	20.98	63.42	48.99	45.97	tr|Q6I9V5|Q6I9V5_HUMAN	SLC25A6 protein OS=Homo sapiens GN=SLC25A6 PE=2 SV=1	HUMAN	12
372	20.53	20.53	50.13	45.55	42.24	sp|Q99536|VAT1_HUMAN	Synaptic vesicle membrane protein VAT-1 homolog OS=Homo sapiens GN=VAT1 PE=1 SV=2	HUMAN	12
291	24.45	24.45	59.04	42.19	27.36	tr|B7Z904|B7Z904_HUMAN	Thioredoxin reductase 1 OS=Homo sapiens GN=TXNRD1 PE=2 SV=1	HUMAN	12
345	21.77	21.77	42.43	32.94	32.94	sp|P37837|TALDO_HUMAN	Transaldolase OS=Homo sapiens GN=TALDO1 PE=1 SV=2	HUMAN	12
457	17.12	19.39	48.3	30.34	28.64	tr|E9PDK5|E9PDK5_HUMAN	Uncharacterized protein OS=Homo sapiens GN=ANXA11 PE=3 SV=1	HUMAN	12
415	18.77	18.77	45.15	36.73	32.14	tr|F5GYQ1|F5GYQ1_HUMAN	Uncharacterized protein OS=Homo sapiens GN=ATP6V0D1 PE=4 SV=1	HUMAN	12
290	24.46	24.46	56.89	39.88	37.24	tr|B4E3A8|B4E3A8_HUMAN	Uncharacterized protein OS=Homo sapiens GN=SERPINB1 PE=2 SV=1	HUMAN	12
454	17.3	17.3	35.96	28.8	26.65	sp|Q92558|WASF1_HUMAN	Wiskott-Aldrich syndrome protein family member 1 OS=Homo sapiens GN=WASF1 PE=1 SV=1	HUMAN	12
315	23.56	23.56	42.35	27.73	21.72	sp|P13010|XRCC5_HUMAN	X-ray repair cross-complementing protein 5 OS=Homo sapiens GN=XRCC5 PE=1 SV=3	HUMAN	12
395	19.6	19.6	49.2	39.3	34.49	tr|Q6IRT1|Q6IRT1_HUMAN	Alcohol dehydrogenase 5 (Class III), chi polypeptide OS=Homo sapiens GN=ADH5 PE=2 SV=2	HUMAN	11
460	16.98	16.98	22.48	15.14	13.24	tr|B7ZKR7|B7ZKR7_HUMAN	AP3B2 protein OS=Homo sapiens GN=AP3B2 PE=2 SV=1	HUMAN	11
356	21.35	21.35	59.81	45.93	33.01	tr|Q53QM2|Q53QM2_HUMAN	ARP3 actin-related protein 3 homolog (Yeast), isoform CRA_a OS=Homo sapiens GN=ACTR3 PE=2 SV=1	HUMAN	11
393	19.69	19.69	36.76	34.09	32.03	tr|B7Z8A2|B7Z8A2_HUMAN	cDNA FLJ51671, highly similar to Prenylcysteine oxidase (EC 1.8.3.5) OS=Homo sapiens PE=2 SV=1	HUMAN	11
442	17.55	17.55	46.45	32.25	30.43	tr|A8K3Z1|A8K3Z1_HUMAN	cDNA FLJ75447, highly similar to Homo sapiens peptidase D, mRNA OS=Homo sapiens PE=2 SV=1	HUMAN	11
500	15.47	17.62	40.41	28.68	22.72	sp|O75131|CPNE3_HUMAN	Copine-3 OS=Homo sapiens GN=CPNE3 PE=1 SV=1	HUMAN	11
1118	5.81	18.34	92.52	63.95	55.78	tr|A0N071|A0N071_HUMAN	Delta globin OS=Homo sapiens GN=HBD PE=3 SV=1	HUMAN	11
331	22.65	22.65	55.86	48.62	44.83	sp|P30084|ECHM_HUMAN	Enoyl-CoA hydratase, mitochondrial OS=Homo sapiens GN=ECHS1 PE=1 SV=4	HUMAN	11
314	23.59	23.59	75.23	66.97	59.17	tr|Q0D2I8|Q0D2I8_HUMAN	Glutathione S-transferase mu 2 (Muscle) OS=Homo sapiens GN=GSTM2 PE=2 SV=1	HUMAN	11
691	10.73	20.97	69.41	55	38.53	tr|Q6FHM2|Q6FHM2_HUMAN	GNB2 protein OS=Homo sapiens GN=GNB2 PE=2 SV=1	HUMAN	11
390	19.87	19.87	64.68	42.34	33.77	sp|O43837|IDH3B_HUMAN	Isocitrate dehydrogenase [NAD] subunit beta, mitochondrial OS=Homo sapiens GN=IDH3B PE=1 SV=2	HUMAN	11
391	19.72	19.72	67.51	49.75	45.69	sp|P02686-3|MBP_HUMAN	Isoform 3 of Myelin basic protein OS=Homo sapiens GN=MBP	HUMAN	11
411	18.93	18.93	25.95	15.67	13.81	sp|O14617-4|AP3D1_HUMAN	Isoform 4 of AP-3 complex subunit delta-1 OS=Homo sapiens GN=AP3D1	HUMAN	11
446	17.43	18.09	47.7	26.45	18.13	sp|P05771-2|KPCB_HUMAN	Isoform Beta-II of Protein kinase C beta type OS=Homo sapiens GN=PRKCB	HUMAN	11
332	22.53	22.53	55.22	41.25	24.72	sp|O94819|KBTBB_HUMAN	Kelch repeat and BTB domain-containing protein 11 OS=Homo sapiens GN=KBTBD11 PE=1 SV=1	HUMAN	11
1366	4.17	14.61	27.73	15.94	13.76	tr|A1A4E9|A1A4E9_HUMAN	Keratin 13 OS=Homo sapiens GN=KRT13 PE=2 SV=1	HUMAN	11
414	18.88	18.88	66.25	50.77	48.3	sp|Q9H936|GHC1_HUMAN	Mitochondrial glutamate carrier 1 OS=Homo sapiens GN=SLC25A22 PE=1 SV=1	HUMAN	11
350	21.61	21.61	49.65	45.88	36.71	sp|P22234|PUR6_HUMAN	Multifunctional protein ADE2 OS=Homo sapiens GN=PAICS PE=1 SV=3	HUMAN	11
538	14.33	14.33	49.89	34.13	25.05	sp|O75306|NDUS2_HUMAN	NADH dehydrogenase [ubiquinone] iron-sulfur protein 2, mitochondrial OS=Homo sapiens GN=NDUFS2 PE=1 SV=2	HUMAN	11
1195	5.25	16.26	35.78	18.78	18.78	tr|B1GX77|B1GX77_HUMAN	PAK3b protein OS=Homo sapiens GN=PAK3 PE=2 SV=1	HUMAN	11
413	18.92	18.92	37.27	31.82	31.82	sp|Q92561|PHYIP_HUMAN	Phytanoyl-CoA hydroxylase-interacting protein OS=Homo sapiens GN=PHYHIP PE=1 SV=1	HUMAN	11
370	20.6	20.6	75.25	54.52	43.14	sp|Q99623|PHB2_HUMAN	Prohibitin-2 OS=Homo sapiens GN=PHB2 PE=1 SV=2	HUMAN	11
419	18.5	18.5	48.81	40.48	40.48	tr|G3V5Z7|G3V5Z7_HUMAN	Proteasome subunit alpha type OS=Homo sapiens GN=PSMA6 PE=3 SV=1	HUMAN	11
1160	5.52	16.51	45.56	34.29	34.29	tr|Q6N093|Q6N093_HUMAN	Putative uncharacterized protein DKFZp686I04196 (Fragment) OS=Homo sapiens GN=DKFZp686I04196 PE=1 SV=1	HUMAN	11
763	9.63	17.47	39.5	29.87	27.55	tr|Q5EBM2|Q5EBM2_HUMAN	Putative uncharacterized protein OS=Homo sapiens PE=2 SV=1	HUMAN	11
365	20.9	20.9	64.19	50.68	45.95	sp|Q96GD0|PLPP_HUMAN	Pyridoxal phosphate phosphatase OS=Homo sapiens GN=PDXP PE=1 SV=2	HUMAN	11
359	21.26	21.26	56.29	50.63	45.6	tr|Q53FW2|Q53FW2_HUMAN	Ribose-phosphate pyrophosphokinase (Fragment) OS=Homo sapiens PE=2 SV=1	HUMAN	11
423	18.35	18.35	70.62	48.37	36.2	tr|A8K1X2|A8K1X2_HUMAN	Septin 3, isoform CRA_b OS=Homo sapiens GN=SEPT3 PE=2 SV=1	HUMAN	11
303	23.97	23.97	52.69	40.08	27.89	tr|Q9BPW0|Q9BPW0_HUMAN	Serine/threonine-protein phosphatase (Fragment) OS=Homo sapiens GN=PPP5C PE=2 SV=2	HUMAN	11
410	18.93	18.93	48.79	28.62	19.32	sp|Q9BQI5|SGIP1_HUMAN	SH3-containing GRB2-like protein 3-interacting protein 1 OS=Homo sapiens GN=SGIP1 PE=1 SV=2	HUMAN	11
485	15.84	15.84	38.22	28.71	21.39	sp|Q9Y3I0|RTCB_HUMAN	tRNA-splicing ligase RtcB homolog OS=Homo sapiens GN=C22orf28 PE=1 SV=1	HUMAN	11
450	17.39	17.39	66.79	60.15	43.17	sp|Q96FW1|OTUB1_HUMAN	Ubiquitin thioesterase OTUB1 OS=Homo sapiens GN=OTUB1 PE=1 SV=2	HUMAN	11
376	20.34	20.34	53.7	33.48	30.22	tr|E9PFW3|E9PFW3_HUMAN	Uncharacterized protein OS=Homo sapiens GN=AP2M1 PE=4 SV=1	HUMAN	11
366	20.89	20.89	38.42	32.09	28.35	tr|A8MV58|A8MV58_HUMAN	Uncharacterized protein OS=Homo sapiens GN=DBN1 PE=4 SV=1	HUMAN	11
676	10.93	17.87	48.1	26.78	16.37	tr|E9PG21|E9PG21_HUMAN	Uncharacterized protein OS=Homo sapiens GN=DLG1 PE=4 SV=1	HUMAN	11
421	18.38	20.71	35.68	22.06	15.82	tr|E9PN83|E9PN83_HUMAN	Uncharacterized protein OS=Homo sapiens GN=DLG2 PE=4 SV=1	HUMAN	11
435	17.89	17.89	26.1	13.33	9.068	tr|F5H0C3|F5H0C3_HUMAN	Uncharacterized protein OS=Homo sapiens GN=KIF21A PE=3 SV=1	HUMAN	11
326	23.16	23.16	47.16	25.12	19.61	tr|B4DGB4|B4DGB4_HUMAN	Uncharacterized protein OS=Homo sapiens GN=PLS3 PE=2 SV=1	HUMAN	11
443	17.49	17.49	46.39	39.82	29.1	tr|B4E1T7|B4E1T7_HUMAN	Uncharacterized protein OS=Homo sapiens GN=PPP2R2A PE=2 SV=1	HUMAN	11
422	18.37	20.48	31.52	20.43	14.89	tr|F5H774|F5H774_HUMAN	Uncharacterized protein OS=Homo sapiens GN=RTN3 PE=4 SV=1	HUMAN	11
429	18.15	18.15	34.83	23.02	12.11	tr|A8C1Z0|A8C1Z0_HUMAN	150 kDa oxygen-regulated protein OS=Homo sapiens GN=ORP150 PE=2 SV=1	HUMAN	10
440	17.64	17.64	65.84	45.3	35.4	tr|Q59GW6|Q59GW6_HUMAN	Acetyl-CoA acetyltransferase, cytosolic variant (Fragment) OS=Homo sapiens PE=2 SV=1	HUMAN	10
383	20.11	20.11	43.23	25.62	16.89	tr|Q7Z5G3|Q7Z5G3_HUMAN	Acyl-CoA synthetase short-chain family member 1 OS=Homo sapiens GN=ACSS1 PE=2 SV=1	HUMAN	10
474	16.46	16.46	41.35	24.52	22.6	sp|Q9HDC9|APMAP_HUMAN	Adipocyte plasma membrane-associated protein OS=Homo sapiens GN=APMAP PE=1 SV=2	HUMAN	10
416	18.67	18.67	60.73	44.75	44.29	tr|Q4L233|Q4L233_HUMAN	Brain-specific protein p25 alpha, isoform CRA_b OS=Homo sapiens GN=FREP1 PE=2 SV=1	HUMAN	10
445	17.44	17.44	82.13	57.64	47.55	sp|Q8IW45|CARKD_HUMAN	Carbohydrate kinase domain-containing protein OS=Homo sapiens GN=CARKD PE=1 SV=1	HUMAN	10
382	20.12	20.12	36.31	22.55	12.64	tr|A8K7J3|A8K7J3_HUMAN	cDNA FLJ75535, highly similar to Homo sapiens early endosome antigen 1, 162kD (EEA1), mRNA (Fragment) OS=Homo sapiens PE=2 SV=1	HUMAN	10
336	22.37	22.37	46.96	39.57	22.66	tr|B2RDN9|B2RDN9_HUMAN	cDNA, FLJ96699, highly similar to Homo sapiens thyroid autoantigen 70kDa (Ku antigen) (G22P1), mRNA OS=Homo sapiens PE=2 SV=1	HUMAN	10
753	9.78	16.09	80.72	57.83	57.83	tr|Q549N0|Q549N0_HUMAN	Cofilin 2 (Muscle), isoform CRA_a OS=Homo sapiens GN=CFL2 PE=2 SV=1	HUMAN	10
369	20.63	20.63	35.48	31.5	20.49	tr|A7MAP1|A7MAP1_HUMAN	Coronin-1C_i3 protein OS=Homo sapiens GN=CORO1C PE=2 SV=1	HUMAN	10
334	22.46	22.46	36.82	22.26	14.44	tr|Q5HYE4|Q5HYE4_HUMAN	Cysteinyl-tRNA synthetase, isoform CRA_e OS=Homo sapiens GN=DKFZp686F1612 PE=2 SV=1	HUMAN	10
481	16.17	16.17	82.02	53.51	44.74	tr|B2R6S5|B2R6S5_HUMAN	Cytidylate kinase, isoform CRA_a OS=Homo sapiens GN=CMPK PE=2 SV=1	HUMAN	10
380	20.19	20.19	42.89	36.59	31.91	sp|O43237|DC1L2_HUMAN	Cytoplasmic dynein 1 light intermediate chain 2 OS=Homo sapiens GN=DYNC1LI2 PE=1 SV=1	HUMAN	10
417	18.59	18.59	61.36	39.9	32.07	tr|D7EHM2|D7EHM2_HUMAN	DNA damage-regulated overexpressed in cancer 45 protein OS=Homo sapiens GN=PTD004 PE=2 SV=1	HUMAN	10
1644	3.02	15.85	31	23.75	23.75	sp|P36507|MP2K2_HUMAN	Dual specificity mitogen-activated protein kinase kinase 2 OS=Homo sapiens GN=MAP2K2 PE=1 SV=1	HUMAN	10
498	15.54	15.54	71.64	64.18	61.19	sp|P30042|ES1_HUMAN	ES1 protein homolog, mitochondrial OS=Homo sapiens GN=C21orf33 PE=1 SV=3	HUMAN	10
480	16.17	16.17	46.11	31.64	31.64	tr|A8YXX4|A8YXX4_HUMAN	Glutamine synthetase OS=Homo sapiens GN=PIG59 PE=2 SV=1	HUMAN	10
400	19.36	19.36	58.84	43.6	39.33	tr|Q5T945|Q5T945_HUMAN	Glyoxylate reductase/hydroxypyruvate reductase OS=Homo sapiens GN=GRHPR PE=2 SV=1	HUMAN	10
540	14.28	17.63	67.88	59.59	40.41	tr|Q6FGY1|Q6FGY1_HUMAN	HPCAL1 protein OS=Homo sapiens GN=HPCAL1 PE=2 SV=1	HUMAN	10
2064	2	15.22	77.97	55.37	55.37	sp|P15531-2|NDKA_HUMAN	Isoform 2 of Nucleoside diphosphate kinase A OS=Homo sapiens GN=NME1	HUMAN	10
436	17.84	17.84	28.04	18.73	17.04	sp|P55060-3|XPO2_HUMAN	Isoform 3 of Exportin-2 OS=Homo sapiens GN=CSE1L	HUMAN	10
501	15.4	15.4	40.36	26.9	26.9	sp|Q9Y639-5|NPTN_HUMAN	Isoform 5 of Neuroplastin OS=Homo sapiens GN=NPTN	HUMAN	10
386	20.02	20.02	53.19	43.5	29.08	sp|P34949|MPI_HUMAN	Mannose-6-phosphate isomerase OS=Homo sapiens GN=MPI PE=1 SV=2	HUMAN	10
444	17.47	17.47	56.09	38.14	26.92	tr|Q6FHY4|Q6FHY4_HUMAN	N-ethylmaleimide-sensitive factor attachment protein, gamma, isoform CRA_b OS=Homo sapiens GN=NAPG PE=2 SV=1	HUMAN	10
583	12.95	19.29	64.4	44.24	37.43	tr|Q9BUB1|Q9BUB1_HUMAN	PRKAR2A protein OS=Homo sapiens GN=PRKAR2A PE=2 SV=1	HUMAN	10
449	17.39	17.39	34.51	24.37	17.75	sp|P48147|PPCE_HUMAN	Prolyl endopeptidase OS=Homo sapiens GN=PREP PE=1 SV=2	HUMAN	10
464	16.79	16.79	52.16	36.73	32.72	sp|Q9NUQ9|FA49B_HUMAN	Protein FAM49B OS=Homo sapiens GN=FAM49B PE=1 SV=1	HUMAN	10
399	19.38	19.38	64.15	59.3	42.59	sp|Q9UN36|NDRG2_HUMAN	Protein NDRG2 OS=Homo sapiens GN=NDRG2 PE=1 SV=2	HUMAN	10
592	12.75	12.75	29.28	18.3	15.94	tr|Q68D11|Q68D11_HUMAN	Putative uncharacterized protein DKFZp686K23100 OS=Homo sapiens GN=DKFZp686K23100 PE=2 SV=1	HUMAN	10
405	19.1	19.1	36.78	20.11	17.75	tr|Q6MZV5|Q6MZV5_HUMAN	Putative uncharacterized protein DKFZp686M09245 OS=Homo sapiens GN=DKFZp686M09245 PE=2 SV=1	HUMAN	10
484	15.91	15.91	57.37	39.74	34.29	sp|O00764|PDXK_HUMAN	Pyridoxal kinase OS=Homo sapiens GN=PDXK PE=1 SV=1	HUMAN	10
486	15.84	15.84	54.59	49.49	45.41	tr|B2R692|B2R692_HUMAN	Ras homolog gene family, member B, isoform CRA_a OS=Homo sapiens GN=RHOB PE=2 SV=1	HUMAN	10
379	20.23	20.23	36.02	23.85	15.53	tr|B7ZKM4|B7ZKM4_HUMAN	RASAL1 protein OS=Homo sapiens GN=RASAL1 PE=2 SV=1	HUMAN	10
438	17.75	17.77	79.07	71.63	53.02	sp|P61106|RAB14_HUMAN	Ras-related protein Rab-14 OS=Homo sapiens GN=RAB14 PE=1 SV=4	HUMAN	10
878	8.02	15.24	64.09	48.18	47.27	sp|P20336|RAB3A_HUMAN	Ras-related protein Rab-3A OS=Homo sapiens GN=RAB3A PE=1 SV=1	HUMAN	10
375	20.44	20.44	82.61	71.5	47.83	sp|P51149|RAB7A_HUMAN	Ras-related protein Rab-7a OS=Homo sapiens GN=RAB7A PE=1 SV=1	HUMAN	10
412	18.93	18.93	48.51	30.22	25.93	tr|Q5T5C7|Q5T5C7_HUMAN	Seryl-tRNA synthetase OS=Homo sapiens GN=SARS PE=2 SV=1	HUMAN	10
458	17.12	17.12	62.81	58.79	58.79	sp|Q9UI15|TAGL3_HUMAN	Transgelin-3 OS=Homo sapiens GN=TAGLN3 PE=1 SV=2	HUMAN	10
402	19.29	19.29	31.24	22.02	15.74	tr|F5H8B3|F5H8B3_HUMAN	Uncharacterized protein OS=Homo sapiens GN=ABR PE=4 SV=1	HUMAN	10
461	16.97	20.09	41.78	24.65	16.43	tr|E9PPD9|E9PPD9_HUMAN	Uncharacterized protein OS=Homo sapiens GN=EPB41L2 PE=4 SV=1	HUMAN	10
536	14.5	14.5	46.38	28.36	21.33	tr|E7EMK3|E7EMK3_HUMAN	Uncharacterized protein OS=Homo sapiens GN=FLOT2 PE=4 SV=1	HUMAN	10
433	18.04	18.05	50	37.19	34.69	tr|F8W6I7|F8W6I7_HUMAN	Uncharacterized protein OS=Homo sapiens GN=HNRNPA1 PE=4 SV=1	HUMAN	10
847	8.42	14.85	72.68	63.93	52.46	tr|B4DG51|B4DG51_HUMAN	Uncharacterized protein OS=Homo sapiens GN=HPCAL4 PE=2 SV=1	HUMAN	10
469	16.67	16.67	33.03	22.63	21.35	tr|B4DG46|B4DG46_HUMAN	Uncharacterized protein OS=Homo sapiens GN=SLC17A7 PE=2 SV=1	HUMAN	10
524	14.77	14.77	53.43	35.82	33.43	sp|Q16698|DECR_HUMAN	2,4-dienoyl-CoA reductase, mitochondrial OS=Homo sapiens GN=DECR1 PE=1 SV=1	HUMAN	9
471	16.63	16.63	41.67	34.87	26.97	sp|O00232|PSD12_HUMAN	26S proteasome non-ATPase regulatory subunit 12 OS=Homo sapiens GN=PSMD12 PE=1 SV=3	HUMAN	9
894	7.84	16.84	33.08	21.05	12.24	tr|Q59G01|Q59G01_HUMAN	Ankyrin 3 isoform 1 variant (Fragment) OS=Homo sapiens PE=2 SV=1	HUMAN	9
388	19.98	19.98	64.6	43.36	37.76	sp|P07355|ANXA2_HUMAN	Annexin A2 OS=Homo sapiens GN=ANXA2 PE=1 SV=2	HUMAN	9
466	16.71	16.71	30.26	24.46	22.1	tr|Q53HM8|Q53HM8_HUMAN	Annexin VII isoform 1 variant (Fragment) OS=Homo sapiens PE=2 SV=1	HUMAN	9
628	11.74	13.95	44.86	31.46	28.04	tr|Q6LES2|Q6LES2_HUMAN	ANXA4 protein (Fragment) OS=Homo sapiens GN=ANXA4 PE=2 SV=1	HUMAN	9
477	16.26	16.26	64.32	52.11	48.36	sp|P48047|ATPO_HUMAN	ATP synthase subunit O, mitochondrial OS=Homo sapiens GN=ATP5O PE=1 SV=1	HUMAN	9
565	13.57	13.57	46.8	26.6	20.94	tr|Q53G71|Q53G71_HUMAN	Calreticulin variant (Fragment) OS=Homo sapiens PE=2 SV=1	HUMAN	9
487	15.81	15.81	59.62	45.38	45.38	sp|P00918|CAH2_HUMAN	Carbonic anhydrase 2 OS=Homo sapiens GN=CA2 PE=1 SV=2	HUMAN	9
459	17.06	17.06	50.49	46.36	29.37	sp|P07339|CATD_HUMAN	Cathepsin D OS=Homo sapiens GN=CTSD PE=1 SV=1	HUMAN	9
465	16.73	16.73	33.87	17.61	10.42	tr|B3KX75|B3KX75_HUMAN	cDNA FLJ44930 fis, clone BRAMY3015549, highly similar to Neural cell adhesion molecule L1-like protein (Fragment) OS=Homo sapiens PE=2 SV=1	HUMAN	9
516	14.99	17.08	59.38	44.03	31.82	tr|B4DWV9|B4DWV9_HUMAN	cDNA FLJ53108, highly similar to Guanine nucleotide-binding protein alpha-13 subunit OS=Homo sapiens PE=2 SV=1	HUMAN	9
407	19.02	19.02	33.2	16.8	10.97	tr|B4DH07|B4DH07_HUMAN	cDNA FLJ53321, highly similar to Homo sapiens pitrilysin metallopeptidase 1 (PITRM1), mRNA OS=Homo sapiens PE=2 SV=1	HUMAN	9
1106	5.94	18.77	47.9	20.43	12.6	tr|A8K048|A8K048_HUMAN	cDNA FLJ76989, highly similar to Homo sapiens kinesin family member 5B (KIF5B), mRNA (Fragment) OS=Homo sapiens PE=2 SV=1	HUMAN	9
605	12.42	12.42	56.85	44.81	44.81	tr|B2R983|B2R983_HUMAN	cDNA, FLJ94267, highly similar to Homo sapiens glutathione S-transferase omega 1 (GSTO1), mRNA OS=Homo sapiens PE=2 SV=1	HUMAN	9
491	15.69	15.69	53.49	37.63	31.45	tr|B2R9X3|B2R9X3_HUMAN	cDNA, FLJ94599, highly similar to Homo sapiens GDP-mannose 4,6-dehydratase (GMDS), mRNA OS=Homo sapiens PE=2 SV=1	HUMAN	9
494	15.6	15.6	48.24	39.2	29.15	sp|Q8N126|CADM3_HUMAN	Cell adhesion molecule 3 OS=Homo sapiens GN=CADM3 PE=1 SV=1	HUMAN	9
545	14.14	14.14	53.91	43.75	40.63	tr|Q08ET0|Q08ET0_HUMAN	Cell proliferation-inducing protein 47 OS=Homo sapiens GN=hCG_39985 PE=2 SV=1	HUMAN	9
418	18.5	18.5	57.87	39.69	25.5	tr|Q59EL2|Q59EL2_HUMAN	COP9 constitutive photomorphogenic homolog subunit 2 variant (Fragment) OS=Homo sapiens PE=2 SV=1	HUMAN	9
553	13.98	13.98	27.24	17.43	17.43	sp|P17812|PYRG1_HUMAN	CTP synthase 1 OS=Homo sapiens GN=CTPS PE=1 SV=2	HUMAN	9
463	16.82	16.82	47.52	41.4	34.69	sp|Q02338|BDH_HUMAN	D-beta-hydroxybutyrate dehydrogenase, mitochondrial OS=Homo sapiens GN=BDH1 PE=1 SV=3	HUMAN	9
533	14.56	14.56	58.54	36.89	34.76	sp|Q13011|ECH1_HUMAN	Delta(3,5)-Delta(2,4)-dienoyl-CoA isomerase, mitochondrial OS=Homo sapiens GN=ECH1 PE=1 SV=2	HUMAN	9
430	18.07	18.07	69.7	62.42	47.88	sp|P60981|DEST_HUMAN	Destrin OS=Homo sapiens GN=DSTN PE=1 SV=3	HUMAN	9
495	15.56	15.56	51.2	29.9	23.44	tr|E9KL23|E9KL23_HUMAN	Epididymis secretory sperm binding protein Li 44a OS=Homo sapiens PE=2 SV=1	HUMAN	9
2066	2	12.01	90	90	90	tr|Q6J1Z9|Q6J1Z9_HUMAN	Hemoglobin alpha 1 (Fragment) OS=Homo sapiens GN=HBA1 PE=2 SV=1	HUMAN	9
427	18.23	18.23	49.14	28.02	24.14	tr|Q6IBN1|Q6IBN1_HUMAN	HNRPK protein OS=Homo sapiens GN=HNRPK PE=2 SV=1	HUMAN	9
670	11.04	11.04	14.11	4.497	3.763	sp|Q7Z6Z7-2|HUWE1_HUMAN	Isoform 2 of E3 ubiquitin-protein ligase HUWE1 OS=Homo sapiens GN=HUWE1	HUMAN	9
490	15.71	15.71	72.56	43.08	38.21	sp|Q16836-2|HCDH_HUMAN	Isoform 2 of Hydroxyacyl-coenzyme A dehydrogenase, mitochondrial OS=Homo sapiens GN=HADH	HUMAN	9
519	14.87	14.87	35.01	13.84	12.04	sp|P16615-2|AT2A2_HUMAN	Isoform 2 of Sarcoplasmic/endoplasmic reticulum calcium ATPase 2 OS=Homo sapiens GN=ATP2A2	HUMAN	9
876	8.04	14.7	19.52	5.651	4.938	sp|P11277-3|SPTB1_HUMAN	Isoform 3 of Spectrin beta chain, erythrocyte OS=Homo sapiens GN=SPTB	HUMAN	9
895	7.84	13.38	35.69	12.31	6.577	sp|Q7Z406-4|MYH14_HUMAN	Isoform 4 of Myosin-14 OS=Homo sapiens GN=MYH14	HUMAN	9
479	16.2	16.2	47.31	40.23	36.83	tr|Q6FG44|Q6FG44_HUMAN	KCNAB2 protein OS=Homo sapiens GN=KCNAB2 PE=2 SV=1	HUMAN	9
470	16.65	16.65	44.83	40.44	33.86	sp|Q9Y2S2|CRYL1_HUMAN	Lambda-crystallin homolog OS=Homo sapiens GN=CRYL1 PE=1 SV=3	HUMAN	9
448	17.4	18.09	40	24.17	17.83	sp|Q03252|LMNB2_HUMAN	Lamin-B2 OS=Homo sapiens GN=LMNB2 PE=1 SV=3	HUMAN	9
506	15.26	15.27	30.88	22.44	13.82	sp|O95970|LGI1_HUMAN	Leucine-rich glioma-inactivated protein 1 OS=Homo sapiens GN=LGI1 PE=1 SV=1	HUMAN	9
424	18.34	18.34	50.18	50.18	34.88	tr|Q6FHB0|Q6FHB0_HUMAN	MAPRE3 protein (Fragment) OS=Homo sapiens GN=MAPRE3 PE=2 SV=1	HUMAN	9
452	17.32	17.32	41.03	28.06	23.98	sp|Q9HCC0|MCCB_HUMAN	Methylcrotonoyl-CoA carboxylase beta chain, mitochondrial OS=Homo sapiens GN=MCCC2 PE=1 SV=1	HUMAN	9
497	15.54	15.54	62.5	46.97	42.05	sp|O75489|NDUS3_HUMAN	NADH dehydrogenase [ubiquinone] iron-sulfur protein 3, mitochondrial OS=Homo sapiens GN=NDUFS3 PE=1 SV=1	HUMAN	9
1210	5.11	13.46	72.54	46.11	41.97	tr|B2RB70|B2RB70_HUMAN	Neurocalcin delta, isoform CRA_a OS=Homo sapiens GN=NCALD PE=2 SV=1	HUMAN	9
428	18.19	18.19	49.3	21.55	13.94	sp|P19338|NUCL_HUMAN	Nucleolin OS=Homo sapiens GN=NCL PE=1 SV=3	HUMAN	9
389	19.89	19.89	76.17	55.61	45.33	sp|P30044|PRDX5_HUMAN	Peroxiredoxin-5, mitochondrial OS=Homo sapiens GN=PRDX5 PE=1 SV=4	HUMAN	9
584	12.93	17.61	39.89	34.57	25.53	sp|Q96FC7|PHIPL_HUMAN	Phytanoyl-CoA hydroxylase-interacting protein-like OS=Homo sapiens GN=PHYHIPL PE=2 SV=3	HUMAN	9
594	12.67	12.67	48.03	40.17	31.46	tr|Q53SS8|Q53SS8_HUMAN	Poly(RC) binding protein 1 OS=Homo sapiens GN=PCBP1 PE=2 SV=1	HUMAN	9
603	12.47	12.47	71.43	62.14	62.14	tr|Q53Y44|Q53Y44_HUMAN	Profilin OS=Homo sapiens GN=PFN1 PE=2 SV=1	HUMAN	9
541	14.27	14.27	56.39	40.83	33.61	sp|Q15435|PP1R7_HUMAN	Protein phosphatase 1 regulatory subunit 7 OS=Homo sapiens GN=PPP1R7 PE=1 SV=1	HUMAN	9
590	12.87	12.87	29.96	26.35	20.22	tr|A8K9L3|A8K9L3_HUMAN	Proteolipid protein 1 (Pelizaeus-Merzbacher disease, spastic paraplegia 2, uncomplicated), isoform CRA_b OS=Homo sapiens GN=PLP1 PE=2 SV=1	HUMAN	9
514	15.04	15.04	75.49	71.57	71.57	tr|Q4W5L2|Q4W5L2_HUMAN	Putative uncharacterized protein SNCA (Fragment) OS=Homo sapiens GN=SNCA PE=2 SV=1	HUMAN	9
585	12.93	15.42	49.78	44.93	44.05	sp|Q96E17|RAB3C_HUMAN	Ras-related protein Rab-3C OS=Homo sapiens GN=RAB3C PE=2 SV=1	HUMAN	9
472	16.59	16.59	50.47	43.22	43.22	tr|Q53HW2|Q53HW2_HUMAN	Ribosomal protein P0 variant (Fragment) OS=Homo sapiens PE=2 SV=1	HUMAN	9
489	15.72	15.74	50	41.06	36.59	sp|Q15257|PTPA_HUMAN	Serine/threonine-protein phosphatase 2A activator OS=Homo sapiens GN=PPP2R4 PE=1 SV=3	HUMAN	9
520	14.85	14.85	30.49	21.32	18.34	sp|Q9Y512|SAM50_HUMAN	Sorting and assembly machinery component 50 homolog OS=Homo sapiens GN=SAMM50 PE=1 SV=3	HUMAN	9
561	13.8	15.05	56.79	37.81	26.02	tr|Q59EX7|Q59EX7_HUMAN	Synapsin-3 variant (Fragment) OS=Homo sapiens PE=2 SV=1	HUMAN	9
882	8	15.04	57.58	53.79	53.79	tr|Q5ISR4|Q5ISR4_MACFA	Synuclein beta (Fragment) OS=Macaca fascicularis PE=2 SV=1	MACFA	9
456	17.14	17.14	61.46	47.13	28.66	sp|Q14894|CRYM_HUMAN	Thiomorpholine-carboxylate dehydrogenase OS=Homo sapiens GN=CRYM PE=1 SV=1	HUMAN	9
799	9.27	13.35	59.59	50.78	44.56	sp|P61586|RHOA_HUMAN	Transforming protein RhoA OS=Homo sapiens GN=RHOA PE=1 SV=1	HUMAN	9
420	18.4	18.4	58.87	37.5	30.65	tr|Q5VU66|Q5VU66_HUMAN	Tropomyosin 3 OS=Homo sapiens GN=TPM3 PE=2 SV=1	HUMAN	9
455	17.14	17.14	60.99	44.51	33.24	tr|A8MQ60|A8MQ60_HUMAN	Uncharacterized protein OS=Homo sapiens GN=ATP6V1C1 PE=4 SV=1	HUMAN	9
508	15.18	15.18	58.51	36.17	36.17	tr|B4DH44|B4DH44_HUMAN	Uncharacterized protein OS=Homo sapiens GN=MAP2K4 PE=2 SV=1	HUMAN	9
467	16.68	16.68	49.63	33.66	31.7	tr|F5H8B1|F5H8B1_HUMAN	Uncharacterized protein OS=Homo sapiens GN=PCYT2 PE=4 SV=1	HUMAN	9
532	14.56	14.56	64.46	47.93	34.99	tr|B4DNJ6|B4DNJ6_HUMAN	Uncharacterized protein OS=Homo sapiens GN=STRAP PE=2 SV=1	HUMAN	9
511	15.09	15.09	36.73	24.75	20.16	tr|B4DZ87|B4DZ87_HUMAN	Uncharacterized protein OS=Homo sapiens GN=TOMM70A PE=2 SV=1	HUMAN	9
529	14.62	14.62	45.71	35.1	35.1	sp|Q9BUT1|BDH2_HUMAN	3-hydroxybutyrate dehydrogenase type 2 OS=Homo sapiens GN=BDH2 PE=1 SV=2	HUMAN	8
476	16.29	16.29	58.08	44.11	28.22	tr|Q53GB6|Q53GB6_HUMAN	Actin related protein 2/3 complex subunit 1A variant (Fragment) OS=Homo sapiens PE=2 SV=1	HUMAN	8
523	14.78	14.78	39.68	22.95	18.15	sp|Q9Y6K8|KAD5_HUMAN	Adenylate kinase isoenzyme 5 OS=Homo sapiens GN=AK5 PE=1 SV=2	HUMAN	8
608	12.3	12.59	66.49	57.73	47.42	tr|Q6FGX9|Q6FGX9_HUMAN	AK1 protein OS=Homo sapiens GN=AK1 PE=2 SV=1	HUMAN	8
780	9.48	11.57	47.38	29.54	26.15	sp|P14550|AK1A1_HUMAN	Alcohol dehydrogenase [NADP] OS=Homo sapiens GN=AKR1A1 PE=1 SV=3	HUMAN	8
624	11.82	11.82	56.33	39.24	28.48	sp|P15121|ALDR_HUMAN	Aldose reductase OS=Homo sapiens GN=AKR1B1 PE=1 SV=3	HUMAN	8
451	17.37	17.37	38.01	28.22	20.88	sp|O95831|AIFM1_HUMAN	Apoptosis-inducing factor 1, mitochondrial OS=Homo sapiens GN=AIFM1 PE=1 SV=1	HUMAN	8
546	14.13	14.13	42.52	22.99	16.24	sp|O43776|SYNC_HUMAN	Asparaginyl-tRNA synthetase, cytoplasmic OS=Homo sapiens GN=NARS PE=1 SV=1	HUMAN	8
1271	4.76	16.42	53.99	37.23	28.46	sp|P42025|ACTY_HUMAN	Beta-centractin OS=Homo sapiens GN=ACTR1B PE=1 SV=1	HUMAN	8
526	14.73	14.73	51.83	27.83	24.17	sp|Q3LXA3|DHAK_HUMAN	Bifunctional ATP-dependent dihydroxyacetone kinase/FAD-AMP lyase (cyclizing) OS=Homo sapiens GN=DAK PE=1 SV=2	HUMAN	8
550	14.04	14.04	36.97	30.53	28.57	tr|Q5SQQ7|Q5SQQ7_HUMAN	Calcium/calmodulin-dependent protein kinase ID OS=Homo sapiens GN=CAMK1D PE=2 SV=1	HUMAN	8
521	14.81	14.81	60.12	40.77	25.89	tr|B7Z6Q4|B7Z6Q4_HUMAN	cDNA FLJ54837, highly similar to Inositol monophosphatase (EC 3.1.3.25) OS=Homo sapiens PE=2 SV=1	HUMAN	8
647	11.44	11.45	51.68	34.45	27.31	tr|B4E1J8|B4E1J8_HUMAN	cDNA FLJ56285, highly similar to ADP-ribosylation factor-like protein 8B OS=Homo sapiens PE=2 SV=1	HUMAN	8
549	14.06	14.06	66.95	41.6	37.04	tr|A8K9L8|A8K9L8_HUMAN	cDNA FLJ76964, highly similar to Homo sapiens tropomodulin 2 (neuronal) (TMOD2), mRNA OS=Homo sapiens PE=2 SV=1	HUMAN	8
1709	2.68	14.35	46.8	32.76	20.44	tr|A8K7F6|A8K7F6_HUMAN	cDNA FLJ78244, highly similar to Homo sapiens eukaryotic translation initiation factor 4A, isoform 1 (EIF4A1), mRNA OS=Homo sapiens PE=2 SV=1	HUMAN	8
542	14.23	14.23	29.6	15.48	12.09	tr|B2R5U1|B2R5U1_HUMAN	cDNA, FLJ92620, highly similar to Homo sapiens staphylococcal nuclease domain containing 1 (SND1),mRNA OS=Homo sapiens PE=2 SV=1	HUMAN	8
483	16	16	45.04	37.3	26.59	tr|B2R6C3|B2R6C3_HUMAN	cDNA, FLJ92887, Homo sapiens protein tyrosine phosphatase, non-receptor typesubstrate 1 (PTPNS1), mRNA OS=Homo sapiens PE=2 SV=1	HUMAN	8
597	12.65	12.65	47.4	39.45	30.45	tr|B2R960|B2R960_HUMAN	cDNA, FLJ94230, highly similar to Homo sapiens thioredoxin-like 1 (TXNL1), mRNA OS=Homo sapiens PE=2 SV=1	HUMAN	8
598	12.62	12.62	47.01	31.74	31.74	sp|Q92905|CSN5_HUMAN	COP9 signalosome complex subunit 5 OS=Homo sapiens GN=COPS5 PE=1 SV=4	HUMAN	8
502	15.35	15.35	48.95	31.47	25.17	tr|Q7Z2Q5|Q7Z2Q5_HUMAN	C-terminal binding protein 1 OS=Homo sapiens GN=CTBP1 PE=2 SV=1	HUMAN	8
596	12.65	12.66	61.9	57.14	57.14	tr|G4XXL9|G4XXL9_HUMAN	Cytochrome c OS=Homo sapiens GN=CYCS PE=4 SV=1	HUMAN	8
788	9.4	12.82	24.26	13.43	10.48	tr|Q5JUW8|Q5JUW8_HUMAN	Discs, large homolog 3 (Neuroendocrine-dlg, Drosophila) OS=Homo sapiens GN=DLG3 PE=2 SV=1	HUMAN	8
543	14.21	14.21	31.35	21.19	19.43	tr|Q6IBS5|Q6IBS5_HUMAN	DLST protein OS=Homo sapiens GN=DLST PE=2 SV=1	HUMAN	8
567	13.47	13.47	43.6	29.56	27.34	tr|Q53H88|Q53H88_HUMAN	Dynactin 2 variant (Fragment) OS=Homo sapiens PE=2 SV=1	HUMAN	8
555	13.95	13.95	38.98	22.97	22.97	tr|Q6IBU0|Q6IBU0_HUMAN	EIF5 protein OS=Homo sapiens GN=EIF5 PE=2 SV=1	HUMAN	8
706	10.45	10.45	15.72	5.918	3.931	tr|A6NDY9|A6NDY9_HUMAN	Filamin A OS=Homo sapiens GN=FLNA PE=2 SV=4	HUMAN	8
627	11.77	11.77	50.87	40.14	40.14	sp|P46926|GNPI1_HUMAN	Glucosamine-6-phosphate isomerase 1 OS=Homo sapiens GN=GNPDA1 PE=1 SV=1	HUMAN	8
686	10.78	17.34	57.8	51.83	40.83	sp|P09488|GSTM1_HUMAN	Glutathione S-transferase Mu 1 OS=Homo sapiens GN=GSTM1 PE=1 SV=3	HUMAN	8
617	12.11	12.11	18.35	12.95	12.95	tr|Q86YB0|Q86YB0_HUMAN	Glycoprotein M6A OS=Homo sapiens GN=GPM6A PE=2 SV=1	HUMAN	8
614	12.13	12.13	24.39	18.76	16.16	tr|A8K639|A8K639_HUMAN	Guanine monphosphate synthetase, isoform CRA_b OS=Homo sapiens GN=GMPS PE=2 SV=1	HUMAN	8
1008	6.69	13.78	55.88	49.12	35	sp|Q9HAV0|GBB4_HUMAN	Guanine nucleotide-binding protein subunit beta-4 OS=Homo sapiens GN=GNB4 PE=1 SV=3	HUMAN	8
622	11.87	15.82	31.22	26.98	20.9	sp|P51991|ROA3_HUMAN	Heterogeneous nuclear ribonucleoprotein A3 OS=Homo sapiens GN=HNRNPA3 PE=1 SV=2	HUMAN	8
582	12.99	12.99	42.54	28.51	24.72	sp|P55795|HNRH2_HUMAN	Heterogeneous nuclear ribonucleoprotein H2 OS=Homo sapiens GN=HNRNPH2 PE=1 SV=1	HUMAN	8
496	15.55	15.55	26.35	17.49	14.9	tr|Q8N6I2|Q8N6I2_HUMAN	ICAM5 protein (Fragment) OS=Homo sapiens GN=ICAM5 PE=2 SV=2	HUMAN	8
513	15.08	15.08	37.59	25.78	22.89	sp|Q9UKU7|ACAD8_HUMAN	Isobutyryl-CoA dehydrogenase, mitochondrial OS=Homo sapiens GN=ACAD8 PE=1 SV=1	HUMAN	8
462	16.83	16.83	43.21	17.7	14.81	sp|O15075-2|DCLK1_HUMAN	Isoform 1 of Serine/threonine-protein kinase DCLK1 OS=Homo sapiens GN=DCLK1	HUMAN	8
665	11.12	11.12	32.21	13.34	12.69	sp|Q99460-2|PSMD1_HUMAN	Isoform 2 of 26S proteasome non-ATPase regulatory subunit 1 OS=Homo sapiens GN=PSMD1	HUMAN	8
577	13.17	13.17	48.51	36.63	29.46	sp|Q9NR46-2|SHLB2_HUMAN	Isoform 2 of Endophilin-B2 OS=Homo sapiens GN=SH3GLB2	HUMAN	8
694	10.7	10.7	9.005	3.915	3.171	sp|Q93008-1|USP9X_HUMAN	Isoform 2 of Probable ubiquitin carboxyl-terminal hydrolase FAF-X OS=Homo sapiens GN=USP9X	HUMAN	8
562	13.78	15.59	51.77	38.64	25.51	sp|Q15019-2|SEPT2_HUMAN	Isoform 2 of Septin-2 OS=Homo sapiens GN=SEPT2	HUMAN	8
525	14.74	14.74	28.4	13.02	12.01	sp|O94967-2|WDR47_HUMAN	Isoform 2 of WD repeat-containing protein 47 OS=Homo sapiens GN=WDR47	HUMAN	8
802	9.18	9.18	12.77	7.962	7.275	sp|Q9Y4E6-2|WDR7_HUMAN	Isoform 2 of WD repeat-containing protein 7 OS=Homo sapiens GN=WDR7	HUMAN	8
504	15.29	15.29	20.79	9.346	8.411	sp|Q96PV0-3|SYGP1_HUMAN	Isoform 3 of Ras GTPase-activating protein SynGAP OS=Homo sapiens GN=SYNGAP1	HUMAN	8
2386	1.34	16.06	61.54	31.17	26.32	sp|P06753-3|TPM3_HUMAN	Isoform 3 of Tropomyosin alpha-3 chain OS=Homo sapiens GN=TPM3	HUMAN	8
468	16.67	16.67	42.68	26.81	19.93	sp|Q9UHD8-7|SEPT9_HUMAN	Isoform 7 of Septin-9 OS=Homo sapiens GN=SEPT9	HUMAN	8
1471	3.89	10.88	37.05	15.44	14.23	sp|P14923|PLAK_HUMAN	Junction plakoglobin OS=Homo sapiens GN=JUP PE=1 SV=3	HUMAN	8
522	14.8	14.8	48.55	34.44	22.82	sp|P11182|ODB2_HUMAN	Lipoamide acyltransferase component of branched-chain alpha-keto acid dehydrogenase complex, mitochondrial OS=Homo sapiens GN=DBT PE=1 SV=3	HUMAN	8
509	15.17	15.17	46.86	42.57	39.93	sp|Q9Y6C9|MTCH2_HUMAN	Mitochondrial carrier homolog 2 OS=Homo sapiens GN=MTCH2 PE=1 SV=1	HUMAN	8
574	13.2	13.2	24.6	17.57	15.02	tr|Q53HD1|Q53HD1_HUMAN	Myelin associated glycoprotein isoform a variant (Fragment) OS=Homo sapiens PE=2 SV=1	HUMAN	8
588	12.91	12.91	37.25	29.15	29.15	tr|Q5STM1|Q5STM1_HUMAN	Myelin oligodendrocyte glycoprotein OS=Homo sapiens GN=MOG PE=2 SV=3	HUMAN	8
626	11.79	11.79	30.17	29.05	27.09	sp|O14745|NHRF1_HUMAN	Na()/H() exchange regulatory cofactor NHE-RF1 OS=Homo sapiens GN=SLC9A3R1 PE=1 SV=4	HUMAN	8
515	15.01	15.01	76.84	71.05	65.26	sp|P62166|NCS1_HUMAN	Neuronal calcium sensor 1 OS=Homo sapiens GN=NCS1 PE=1 SV=2	HUMAN	8
1269	4.78	13.92	61.66	46.63	42.49	sp|P84074|HPCA_HUMAN	Neuron-specific calcium-binding protein hippocalcin OS=Homo sapiens GN=HPCA PE=1 SV=2	HUMAN	8
1299	4.59	13.26	41.95	17.54	14.19	sp|P13796|PLSL_HUMAN	Plastin-2 OS=Homo sapiens GN=LCP1 PE=1 SV=6	HUMAN	8
531	14.57	14.57	37.1	32.34	25.99	sp|Q9UMS4|PRP19_HUMAN	Pre-mRNA-processing factor 19 OS=Homo sapiens GN=PRPF19 PE=1 SV=1	HUMAN	8
717	10.36	10.36	36.76	22.65	22.65	tr|D3DNI3|D3DNI3_HUMAN	Profilin (Fragment) OS=Homo sapiens GN=PFN2 PE=3 SV=1	HUMAN	8
678	10.92	10.92	25.85	14.72	12.26	tr|Q59EN5|Q59EN5_HUMAN	Prosaposin variant (Fragment) OS=Homo sapiens PE=2 SV=1	HUMAN	8
591	12.76	12.76	59.88	44.07	36.78	sp|Q14914|PTGR1_HUMAN	Prostaglandin reductase 1 OS=Homo sapiens GN=PTGR1 PE=1 SV=2	HUMAN	8
503	15.3	15.3	64.1	35.11	21.54	tr|Q53GN6|Q53GN6_HUMAN	Proteasome 26S non-ATPase subunit 13 isoform 1 variant (Fragment) OS=Homo sapiens PE=2 SV=1	HUMAN	8
517	14.97	14.97	55.25	42.25	29	sp|Q9UPV7|K1045_HUMAN	Protein KIAA1045 OS=Homo sapiens GN=KIAA1045 PE=1 SV=2	HUMAN	8
1409	4.03	13.56	46.73	24.7	11.31	sp|P17252|KPCA_HUMAN	Protein kinase C alpha type OS=Homo sapiens GN=PRKCA PE=1 SV=4	HUMAN	8
510	15.15	15.15	51.81	25.78	23.37	tr|Q9UPE4|Q9UPE4_HUMAN	Putative mitochondrial inner membrane protein import receptor OS=Homo sapiens GN=hTIM44 PE=2 SV=1	HUMAN	8
2225	1.77	14.69	52.63	43.06	43.06	tr|Q5HYI5|Q5HYI5_HUMAN	Putative uncharacterized protein DKFZp313C1541 OS=Homo sapiens GN=DKFZp313C1541 PE=2 SV=1	HUMAN	8
493	15.62	15.62	40.98	17.53	16.02	tr|Q9H021|Q9H021_HUMAN	Putative uncharacterized protein DKFZp761D171 (Fragment) OS=Homo sapiens GN=DKFZp761D171 PE=2 SV=1	HUMAN	8
571	13.27	13.27	46.85	38.74	33.33	tr|Q6IAL5|Q6IAL5_HUMAN	Putative uncharacterized protein tmp_locus_1 OS=Homo sapiens GN=SUCLG1 PE=2 SV=1	HUMAN	8
1053	6.31	10.38	49.3	37.67	37.67	tr|Q6FI54|Q6FI54_HUMAN	RAB5B protein OS=Homo sapiens GN=RAB5B PE=2 SV=1	HUMAN	8
1484	3.81	10.98	47.03	39.73	39.73	sp|P20337|RAB3B_HUMAN	Ras-related protein Rab-3B OS=Homo sapiens GN=RAB3B PE=1 SV=2	HUMAN	8
1435	4	15.95	48.08	36.06	36.06	tr|Q6IAX4|Q6IAX4_HUMAN	RTN1 protein OS=Homo sapiens GN=RTN1 PE=2 SV=1	HUMAN	8
537	14.36	14.36	49.12	37.72	26.1	tr|B5BUB1|B5BUB1_HUMAN	RuvB-like 1 (Fragment) OS=Homo sapiens GN=RUVBL1 PE=2 SV=1	HUMAN	8
1452	3.97	11.12	61.68	26.36	20.65	tr|Q6FGM0|Q6FGM0_HUMAN	SH3 domain GRB2-like 1 OS=Homo sapiens GN=SH3GL1 PE=2 SV=1	HUMAN	8
482	16.08	16.08	54.73	41.42	31.95	tr|Q9BTT5|Q9BTT5_HUMAN	Similar to NADH dehydrogenase (Ubiquinone) 1 alpha subcomplex, 9 (39kD) (Fragment) OS=Homo sapiens PE=2 SV=1	HUMAN	8
688	10.76	10.76	60.74	43.56	43.56	sp|P63208|SKP1_HUMAN	S-phase kinase-associated protein 1 OS=Homo sapiens GN=SKP1 PE=1 SV=2	HUMAN	8
646	11.45	11.45	74.03	60.39	60.39	sp|P00441|SODC_HUMAN	Superoxide dismutase [Cu-Zn] OS=Homo sapiens GN=SOD1 PE=1 SV=2	HUMAN	8
725	10.21	11.6	18.74	16.69	12.3	sp|Q7L1I2|SV2B_HUMAN	Synaptic vesicle glycoprotein 2B OS=Homo sapiens GN=SV2B PE=2 SV=1	HUMAN	8
539	14.29	14.29	27.73	15.61	15.61	sp|Q8IYQ7|THNS1_HUMAN	Threonine synthase-like 1 OS=Homo sapiens GN=THNSL1 PE=1 SV=2	HUMAN	8
783	9.44	15.88	56.34	29.23	27.46	tr|D9YZV4|D9YZV4_HUMAN	Tropomyosin 1 (Alpha) isoform 1 OS=Homo sapiens GN=TPM1 PE=3 SV=1	HUMAN	8
1314	4.48	14	62.86	32.65	31.02	tr|Q1ZYL5|Q1ZYL5_HUMAN	Tropomyosin 1 alpha variant 6 OS=Homo sapiens PE=2 SV=1	HUMAN	8
492	15.65	15.65	46.4	33.5	16.58	sp|Q06124|PTN11_HUMAN	Tyrosine-protein phosphatase non-receptor type 11 OS=Homo sapiens GN=PTPN11 PE=1 SV=2	HUMAN	8
569	13.41	13.41	42.11	36.34	23.81	tr|E9PF41|E9PF41_HUMAN	Uncharacterized protein OS=Homo sapiens GN=ACTR2 PE=3 SV=1	HUMAN	8
518	14.9	14.9	54.79	27.74	24.66	tr|G3V4C1|G3V4C1_HUMAN	Uncharacterized protein OS=Homo sapiens GN=HNRNPC PE=4 SV=1	HUMAN	8
527	14.66	14.66	21.81	11.06	9.894	tr|F6SBX2|F6SBX2_HUMAN	Uncharacterized protein OS=Homo sapiens GN=IARS2 PE=3 SV=1	HUMAN	8
579	13.1	13.1	34.58	27.09	26.8	tr|B4DGX2|B4DGX2_HUMAN	Uncharacterized protein OS=Homo sapiens GN=PIP4K2A PE=2 SV=1	HUMAN	8
595	12.66	12.66	78.84	66.14	50.79	tr|D3YTA9|D3YTA9_HUMAN	Uncharacterized protein OS=Homo sapiens GN=PPP3R1 PE=4 SV=1	HUMAN	8
730	10.1	10.11	62.18	46.22	39.92	tr|E9PH29|E9PH29_HUMAN	Uncharacterized protein OS=Homo sapiens GN=PRDX3 PE=4 SV=1	HUMAN	8
512	15.08	15.08	21.2	14.67	13.04	tr|F5H365|F5H365_HUMAN	Uncharacterized protein OS=Homo sapiens GN=SEC23A PE=4 SV=1	HUMAN	8
576	13.19	13.19	31.13	13.69	12.8	tr|E9PCI7|E9PCI7_HUMAN	Uncharacterized protein OS=Homo sapiens GN=WDR44 PE=4 SV=1	HUMAN	8
544	14.16	14.16	52.39	18.94	14.68	tr|D2K8Q1|D2K8Q1_HUMAN	AAA domain containing 3A protein OS=Homo sapiens GN=ATAD3A PE=2 SV=1	HUMAN	7
1590	3.24	11.35	73.66	50.54	27.42	sp|Q96BM9|ARL8A_HUMAN	ADP-ribosylation factor-like protein 8A OS=Homo sapiens GN=ARL8A PE=1 SV=1	HUMAN	7
552	14	14	47.52	24.36	21.58	sp|Q13424|SNTA1_HUMAN	Alpha-1-syntrophin OS=Homo sapiens GN=SNTA1 PE=1 SV=1	HUMAN	7
559	13.82	13.87	29.85	24.51	20.15	tr|Q5T6L4|Q5T6L4_HUMAN	Argininosuccinate synthetase 1 OS=Homo sapiens GN=ASS1 PE=2 SV=1	HUMAN	7
530	14.6	14.6	54.64	38.49	27.15	tr|Q8TAS0|Q8TAS0_HUMAN	ATP synthase gamma chain (Fragment) OS=Homo sapiens PE=2 SV=1	HUMAN	7
528	14.64	14.65	36.88	25.71	22.08	sp|P35613|BASI_HUMAN	Basigin OS=Homo sapiens GN=BSG PE=1 SV=2	HUMAN	7
679	10.9	10.9	31.33	19.43	9.279	sp|O60502|NCOAT_HUMAN	Bifunctional protein NCOAT OS=Homo sapiens GN=MGEA5 PE=1 SV=2	HUMAN	7
636	11.68	11.68	35.14	21.38	17.57	sp|Q9UQB8|BAIP2_HUMAN	Brain-specific angiogenesis inhibitor 1-associated protein 2 OS=Homo sapiens GN=BAIAP2 PE=1 SV=1	HUMAN	7
551	14.02	14.02	37.84	19.3	12.46	tr|A5PLQ8|A5PLQ8_HUMAN	C6orf174 protein (Fragment) OS=Homo sapiens GN=C6orf174 PE=2 SV=1	HUMAN	7
564	13.6	13.6	36.69	23.67	11.9	sp|P07384|CAN1_HUMAN	Calpain-1 catalytic subunit OS=Homo sapiens GN=CAPN1 PE=1 SV=1	HUMAN	7
682	10.87	10.87	52.49	50.57	39.85	sp|P00915|CAH1_HUMAN	Carbonic anhydrase 1 OS=Homo sapiens GN=CA1 PE=1 SV=2	HUMAN	7
720	10.29	10.29	38.66	21.17	18.14	tr|A8K9B2|A8K9B2_HUMAN	cDNA FLJ76725, highly similar to Homo sapiens L-2-hydroxyglutarate dehydrogenase (L2HGDH), mRNA OS=Homo sapiens PE=2 SV=1	HUMAN	7
655	11.24	11.24	37.95	26.59	21.88	tr|Q8NCF7|Q8NCF7_HUMAN	cDNA FLJ90278 fis, clone NT2RP1000325, highly similar to Phosphate carrier protein, mitochondrialprecursor OS=Homo sapiens PE=2 SV=1	HUMAN	7
714	10.38	10.38	35.88	17.58	10.37	tr|B7Z9Z7|B7Z9Z7_HUMAN	cDNA, FLJ79011, highly similar to Rabphilin-3A OS=Homo sapiens PE=2 SV=1	HUMAN	7
634	11.71	11.71	40.79	27.76	22.66	tr|B2RBR5|B2RBR5_HUMAN	cDNA, FLJ95645, highly similar to Homo sapiens guanine nucleotide binding protein (G protein), beta 5(GNB5), transcript variant 1, mRNA OS=Homo sapiens PE=2 SV=1	HUMAN	7
625	11.79	11.79	44.97	32.25	26.04	tr|B2RCU8|B2RCU8_HUMAN	cDNA, FLJ96301, highly similar to Homo sapiens limbic system-associated membrane protein (LSAMP),mRNA OS=Homo sapiens PE=2 SV=1	HUMAN	7
1126	5.75	5.75	37.94	28.01	18.44	sp|Q07021|C1QBP_HUMAN	Complement component 1 Q subcomponent-binding protein, mitochondrial OS=Homo sapiens GN=C1QBP PE=1 SV=1	HUMAN	7
568	13.43	13.43	36.86	29.93	26.64	sp|P47985|UCRI_HUMAN	Cytochrome b-c1 complex subunit Rieske, mitochondrial OS=Homo sapiens GN=UQCRFS1 PE=1 SV=2	HUMAN	7
633	11.71	11.72	20.44	11	9.667	tr|D3DQ66|D3DQ66_HUMAN	DnaJ (Hsp40) homolog, subfamily C, member 6, isoform CRA_c OS=Homo sapiens GN=DNAJC6 PE=4 SV=1	HUMAN	7
768	9.59	11.81	36.74	13.01	10.35	tr|Q0GLB9|Q0GLB9_HUMAN	DPPY splice variant b OS=Homo sapiens GN=DPP10 PE=2 SV=1	HUMAN	7
573	13.2	13.2	47.44	33.02	20.47	sp|Q9UJU6|DBNL_HUMAN	Drebrin-like protein OS=Homo sapiens GN=DBNL PE=1 SV=1	HUMAN	7
728	10.12	14.29	52.07	24.82	19.22	sp|P38919|IF4A3_HUMAN	Eukaryotic initiation factor 4A-III OS=Homo sapiens GN=EIF4A3 PE=1 SV=4	HUMAN	7
563	13.73	13.73	27.08	15.41	9.337	sp|O14980|XPO1_HUMAN	Exportin-1 OS=Homo sapiens GN=XPO1 PE=1 SV=1	HUMAN	7
554	13.98	13.98	81.95	58.65	51.88	tr|Q6IBD7|Q6IBD7_HUMAN	FABP3 protein OS=Homo sapiens GN=FABP3 PE=2 SV=1	HUMAN	7
657	11.2	11.2	65.19	49.63	44.44	tr|E7DVW5|E7DVW5_HUMAN	Fatty acid binding protein 5 (Psoriasis-associated) OS=Homo sapiens GN=FABP5 PE=3 SV=1	HUMAN	7
629	11.73	11.73	26.61	13.95	9.561	tr|Q59FC3|Q59FC3_HUMAN	G protein-coupled receptor kinase interactor 1 variant (Fragment) OS=Homo sapiens PE=2 SV=1	HUMAN	7
534	14.54	14.54	42.62	24.68	21.31	sp|P48637|GSHB_HUMAN	Glutathione synthetase OS=Homo sapiens GN=GSS PE=1 SV=1	HUMAN	7
713	10.38	11.95	63.49	50.79	50.79	sp|P01112|RASH_HUMAN	GTPase HRas OS=Homo sapiens GN=HRAS PE=1 SV=1	HUMAN	7
612	12.2	12.2	36.95	26.6	20.2	sp|P00738|HPT_HUMAN	Haptoglobin OS=Homo sapiens GN=HP PE=1 SV=1	HUMAN	7
586	12.93	12.93	34.93	15.62	12.88	sp|P52272|HNRPM_HUMAN	Heterogeneous nuclear ribonucleoprotein M OS=Homo sapiens GN=HNRNPM PE=1 SV=3	HUMAN	7
556	13.95	13.95	79.37	73.81	73.81	sp|P49773|HINT1_HUMAN	Histidine triad nucleotide-binding protein 1 OS=Homo sapiens GN=HINT1 PE=1 SV=2	HUMAN	7
507	15.2	15.2	53.24	37.35	22.94	tr|Q5T3J0|Q5T3J0_HUMAN	Hyaluronan and proteoglycan link protein 2 OS=Homo sapiens GN=HAPLN2 PE=2 SV=1	HUMAN	7
639	11.63	11.63	37.16	24.71	18.09	sp|P12268|IMDH2_HUMAN	Inosine-5'-monophosphate dehydrogenase 2 OS=Homo sapiens GN=IMPDH2 PE=1 SV=2	HUMAN	7
651	11.32	12.03	41.75	30.3	30.3	sp|Q8TAM6-2|ERMIN_HUMAN	Isoform 2 of Ermin OS=Homo sapiens GN=ERMN	HUMAN	7
587	12.91	12.91	29.62	13.08	7.004	sp|O75145-2|LIPA3_HUMAN	Isoform 2 of Liprin-alpha-3 OS=Homo sapiens GN=PPFIA3	HUMAN	7
2065	2	13.2	46.7	32.57	20.27	sp|Q9UJU6-3|DBNL_HUMAN	Isoform 3 of Drebrin-like protein OS=Homo sapiens GN=DBNL	HUMAN	7
1569	3.32	10.74	34.08	10.38	8.824	tr|Q0IIN1|Q0IIN1_HUMAN	Keratin 77 OS=Homo sapiens GN=KRT77 PE=2 SV=1	HUMAN	7
548	14.08	14.08	45.11	32.33	26.07	tr|Q6FHH6|Q6FHH6_HUMAN	LANCL1 protein (Fragment) OS=Homo sapiens GN=LANCL1 PE=2 SV=1	HUMAN	7
610	12.3	12.3	46.89	35.78	25.11	sp|Q9NS86|LANC2_HUMAN	LanC-like protein 2 OS=Homo sapiens GN=LANCL2 PE=1 SV=1	HUMAN	7
673	10.97	10.97	27.86	14.9	10.21	sp|Q96RQ3|MCCA_HUMAN	Methylcrotonoyl-CoA carboxylase subunit alpha, mitochondrial OS=Homo sapiens GN=MCCC1 PE=1 SV=3	HUMAN	7
535	14.53	14.53	29.56	15.85	11.45	tr|E5KND7|E5KND7_HUMAN	Mitochondrial elongation factor G OS=Homo sapiens PE=3 SV=1	HUMAN	7
623	11.83	11.83	45.34	26.17	22.54	sp|Q7Z6G3|NECA2_HUMAN	N-terminal EF-hand calcium-binding protein 2 OS=Homo sapiens GN=NECAB2 PE=1 SV=1	HUMAN	7
1022	6.57	8.85	45.85	19.69	17.1	tr|F5HFY4|F5HFY4_HUMAN	Nucleosome assembly protein 1-like 4b OS=Homo sapiens GN=NAP1L4b PE=2 SV=1	HUMAN	7
674	10.97	10.97	28.18	15.91	15.91	tr|Q53HB8|Q53HB8_HUMAN	Oligodendrocyte myelin glycoprotein variant (Fragment) OS=Homo sapiens PE=2 SV=1	HUMAN	7
609	12.3	12.3	41.81	27.12	24.86	tr|B7ZLQ1|B7ZLQ1_HUMAN	OPCML protein OS=Homo sapiens GN=OPCML PE=2 SV=1	HUMAN	7
656	11.2	11.2	35.76	18.45	18.45	sp|P04181|OAT_HUMAN	Ornithine aminotransferase, mitochondrial OS=Homo sapiens GN=OAT PE=1 SV=1	HUMAN	7
641	11.54	11.54	57.69	51.54	51.54	tr|Q6FHL9|Q6FHL9_HUMAN	PEA15 protein OS=Homo sapiens GN=PEA15 PE=2 SV=1	HUMAN	7
566	13.49	13.49	43.62	25.27	17.29	tr|B4DKF8|B4DKF8_HUMAN	Pleckstrin and Sec7 domain containing 3, isoform CRA_a OS=Homo sapiens GN=PSD3 PE=2 SV=1	HUMAN	7
599	12.61	12.61	34.12	16.67	12.89	sp|P11940|PABP1_HUMAN	Polyadenylate-binding protein 1 OS=Homo sapiens GN=PABPC1 PE=1 SV=2	HUMAN	7
618	12.09	12.09	65.15	52.28	38.17	tr|Q53FT8|Q53FT8_HUMAN	Proteasome beta 1 subunit variant (Fragment) OS=Homo sapiens PE=2 SV=1	HUMAN	7
770	9.57	9.57	51.28	37.18	37.18	tr|Q53GF5|Q53GF5_HUMAN	Proteasome subunit alpha type (Fragment) OS=Homo sapiens PE=2 SV=1	HUMAN	7
602	12.49	12.49	60.54	46.36	46.36	sp|P25789|PSA4_HUMAN	Proteasome subunit alpha type-4 OS=Homo sapiens GN=PSMA4 PE=1 SV=1	HUMAN	7
762	9.67	9.67	60.56	41.55	36.62	sp|Q9BPW8|NIPS1_HUMAN	Protein NipSnap homolog 1 OS=Homo sapiens GN=NIPSNAP1 PE=1 SV=1	HUMAN	7
741	9.96	9.96	45.6	29.27	26.42	sp|Q9Y570|PPME1_HUMAN	Protein phosphatase methylesterase 1 OS=Homo sapiens GN=PPME1 PE=1 SV=3	HUMAN	7
611	12.26	12.26	55.98	47.28	47.28	tr|Q5U0C3|Q5U0C3_HUMAN	RAP1A, member of RAS oncogene family OS=Homo sapiens PE=2 SV=1	HUMAN	7
560	13.82	13.82	49.51	49.51	45.63	sp|Q9NP72|RAB18_HUMAN	Ras-related protein Rab-18 OS=Homo sapiens GN=RAB18 PE=1 SV=1	HUMAN	7
1308	4.51	13.99	52.52	37.42	30.19	sp|P11908|PRPS2_HUMAN	Ribose-phosphate pyrophosphokinase 2 OS=Homo sapiens GN=PRPS2 PE=1 SV=2	HUMAN	7
642	11.5	11.5	66.99	56.31	33.33	tr|B3KUN1|B3KUN1_HUMAN	Serine/threonine-protein phosphatase OS=Homo sapiens GN=PPP2CA PE=2 SV=1	HUMAN	7
668	11.07	13.1	37.23	31.12	20.48	sp|P50453|SPB9_HUMAN	Serpin B9 OS=Homo sapiens GN=SERPINB9 PE=1 SV=1	HUMAN	7
637	11.67	13.74	41.35	29.89	16.92	tr|Q53F03|Q53F03_HUMAN	Solute carrier family 1, member 4 variant (Fragment) OS=Homo sapiens PE=2 SV=1	HUMAN	7
825	8.84	8.84	91.43	88.57	80	sp|P10599|THIO_HUMAN	Thioredoxin OS=Homo sapiens GN=TXN PE=1 SV=3	HUMAN	7
580	13.09	13.09	42.39	37.82	30.2	tr|Q597H1|Q597H1_HUMAN	Transformation-related protein 14 OS=Homo sapiens GN=TRG14 PE=2 SV=1	HUMAN	7
2018	2.01	13.43	48.94	24.65	22.89	sp|P06753|TPM3_HUMAN	Tropomyosin alpha-3 chain OS=Homo sapiens GN=TPM3 PE=1 SV=1	HUMAN	7
658	11.16	15.54	56.85	38.71	22.18	sp|P67936|TPM4_HUMAN	Tropomyosin alpha-4 chain OS=Homo sapiens GN=TPM4 PE=1 SV=3	HUMAN	7
675	10.97	10.97	62.13	52.21	41.18	sp|Q5T0D9|TPRGL_HUMAN	Tumor protein p63-regulated gene 1-like protein OS=Homo sapiens GN=TPRG1L PE=1 SV=1	HUMAN	7
765	9.61	9.61	17.72	10.99	8.824	sp|Q9C0C9|UBE2O_HUMAN	Ubiquitin-conjugating enzyme E2 O OS=Homo sapiens GN=UBE2O PE=1 SV=3	HUMAN	7
751	9.83	9.83	33.49	30.7	21.4	tr|C9JF17|C9JF17_HUMAN	Uncharacterized protein OS=Homo sapiens GN=APOD PE=4 SV=1	HUMAN	7
702	10.53	10.53	35.16	23.63	23.63	tr|F6SYF8|F6SYF8_HUMAN	Uncharacterized protein OS=Homo sapiens GN=DKK3 PE=4 SV=1	HUMAN	7
776	9.53	9.53	32.61	21.81	21.81	tr|F8W946|F8W946_HUMAN	Uncharacterized protein OS=Homo sapiens GN=FSD1L PE=4 SV=1	HUMAN	7
1309	4.51	12.56	45.92	27.74	23.78	tr|E9PCY7|E9PCY7_HUMAN	Uncharacterized protein OS=Homo sapiens GN=HNRNPH1 PE=4 SV=1	HUMAN	7
638	11.64	11.64	25.86	23.22	20.32	tr|F8W0J6|F8W0J6_HUMAN	Uncharacterized protein OS=Homo sapiens GN=NAP1L1 PE=3 SV=1	HUMAN	7
604	12.44	12.46	49	37.35	29.72	tr|F8W1H5|F8W1H5_HUMAN	Uncharacterized protein OS=Homo sapiens GN=RAB5C PE=3 SV=1	HUMAN	7
601	12.54	12.54	43.22	42.71	42.71	tr|F5H018|F5H018_HUMAN	Uncharacterized protein OS=Homo sapiens GN=RAN PE=4 SV=1	HUMAN	7
696	10.64	10.64	35.22	26.48	19.54	sp|P62333|PRS10_HUMAN	26S protease regulatory subunit 10B OS=Homo sapiens GN=PSMC6 PE=1 SV=1	HUMAN	6
771	9.56	9.56	38.57	18.01	13.39	sp|P35998|PRS7_HUMAN	26S protease regulatory subunit 7 OS=Homo sapiens GN=PSMC2 PE=1 SV=3	HUMAN	6
739	9.97	9.97	58.63	35.71	30.06	tr|Q546Z2|Q546Z2_HUMAN	3'-hydroxyisobutyrate dehydrogenase OS=Homo sapiens GN=NS5ATP1 PE=2 SV=1	HUMAN	6
704	10.48	10.48	44.77	31.7	23.2	sp|Q9NUJ1|ABHDA_HUMAN	Abhydrolase domain-containing protein 10, mitochondrial OS=Homo sapiens GN=ABHD10 PE=1 SV=1	HUMAN	6
929	7.43	11.88	34.93	25.6	16.75	sp|Q9P1U1|ARP3B_HUMAN	Actin-related protein 3B OS=Homo sapiens GN=ACTR3B PE=1 SV=1	HUMAN	6
724	10.22	10.22	41.26	32.74	28.25	sp|P27144|KAD4_HUMAN	Adenylate kinase isoenzyme 4, mitochondrial OS=Homo sapiens GN=AK4 PE=1 SV=1	HUMAN	6
828	8.78	8.78	40.11	34.07	34.07	sp|P36405|ARL3_HUMAN	ADP-ribosylation factor-like protein 3 OS=Homo sapiens GN=ARL3 PE=1 SV=2	HUMAN	6
572	13.21	13.21	31.75	26.39	18.56	tr|Q86U78|Q86U78_HUMAN	Angiotensinogen (Serine (Or cysteine) proteinase inhibitor, clade A (Alpha-1 antiproteinase, antitrypsin), member 8) OS=Homo sapiens PE=2 SV=1	HUMAN	6
635	11.69	11.69	80.75	59.63	46.58	sp|O75947|ATP5H_HUMAN	ATP synthase subunit d, mitochondrial OS=Homo sapiens GN=ATP5H PE=1 SV=3	HUMAN	6
779	9.51	9.51	39.59	26.19	20.62	sp|Q9BXK5|B2L13_HUMAN	Bcl-2-like protein 13 OS=Homo sapiens GN=BCL2L13 PE=1 SV=1	HUMAN	6
672	11.01	11.01	21.43	12.1	5.159	sp|P07814|SYEP_HUMAN	Bifunctional aminoacyl-tRNA synthetase OS=Homo sapiens GN=EPRS PE=1 SV=5	HUMAN	6
854	8.32	8.32	44.34	34.22	21.45	tr|A4FVB5|A4FVB5_HUMAN	CADM1 protein (Fragment) OS=Homo sapiens GN=CADM1 PE=2 SV=1	HUMAN	6
1297	4.62	12.56	41.47	32.95	18.02	tr|Q5SWX3|Q5SWX3_HUMAN	Calcium/calmodulin-dependent protein kinase (CaM kinase) II gamma OS=Homo sapiens GN=CAMK2G PE=2 SV=1	HUMAN	6
632	11.72	11.72	29.14	14.87	12.58	sp|A5YM72|CRNS1_HUMAN	Carnosine synthase 1 OS=Homo sapiens GN=CARNS1 PE=1 SV=3	HUMAN	6
731	10.09	12.1	48.73	30.93	30.93	tr|B4E1U9|B4E1U9_HUMAN	cDNA FLJ54776, highly similar to Cell division control protein 42 homolog OS=Homo sapiens PE=2 SV=1	HUMAN	6
1593	3.23	11.26	38.7	15.72	10.61	tr|B4DKJ0|B4DKJ0_HUMAN	cDNA FLJ58539, highly similar to Keratin, type II cytoskeletal 4 OS=Homo sapiens PE=2 SV=1	HUMAN	6
738	9.97	9.97	24.51	9.448	6.455	tr|B7Z920|B7Z920_HUMAN	cDNA FLJ61714, highly similar to Tripeptidyl-peptidase 2 (EC 3.4.14.10) (Fragment) OS=Homo sapiens PE=2 SV=1	HUMAN	6
784	9.44	9.44	31.22	21.18	21.18	tr|A8K7G2|A8K7G2_HUMAN	cDNA FLJ75762, highly similar to Homo sapiens protease, serine, 25 (PRSS25), nuclear gene encodingmitochondrial protein, transcript variant 1, mRNA OS=Homo sapiens PE=2 SV=1	HUMAN	6
697	10.63	10.7	57.25	43.53	23.14	tr|A8K766|A8K766_HUMAN	cDNA FLJ77343, highly similar to Homo sapiens electron-transfer-flavoprotein, beta polypeptide(ETFB), mRNA OS=Homo sapiens PE=2 SV=1	HUMAN	6
654	11.25	11.26	47.55	34.11	20.67	tr|B2RCL4|B2RCL4_HUMAN	cDNA, FLJ96143, highly similar to Homo sapiens paralemmin (PALM), mRNA OS=Homo sapiens PE=2 SV=1	HUMAN	6
1310	4.49	8.86	61.4	43.26	36.74	tr|Q6FI44|Q6FI44_HUMAN	Cervical cancer oncogene 10 protein OS=Homo sapiens GN=RAB5A PE=2 SV=1	HUMAN	6
687	10.76	10.76	35.37	28.38	28.38	sp|P09497|CLCB_HUMAN	Clathrin light chain B OS=Homo sapiens GN=CLTB PE=1 SV=1	HUMAN	6
619	12.09	12.09	51.78	32.41	23.72	tr|Q6FIC5|Q6FIC5_HUMAN	CLIC4 protein OS=Homo sapiens GN=CLIC4 PE=2 SV=1	HUMAN	6
692	10.73	10.73	39.16	25.12	22.17	tr|Q53FV3|Q53FV3_HUMAN	COP9 signalosome subunit 4 variant (Fragment) OS=Homo sapiens PE=2 SV=1	HUMAN	6
589	12.87	12.87	78.24	64.25	41.97	tr|Q5U0J2|Q5U0J2_HUMAN	Cysteine and glycine-rich protein 1 OS=Homo sapiens GN=CSRP1 PE=2 SV=1	HUMAN	6
630	11.72	11.72	43.18	18.99	12.17	tr|Q59GX6|Q59GX6_HUMAN	DEAD/H (Asp-Glu-Ala-Asp/His) box polypeptide 3 variant (Fragment) OS=Homo sapiens PE=2 SV=1	HUMAN	6
746	9.9	9.9	50.27	43.24	33.51	tr|B5BUI8|B5BUI8_HUMAN	Dual specificity phosphatase 3 (Fragment) OS=Homo sapiens GN=DUSP3 PE=2 SV=1	HUMAN	6
653	11.29	11.29	30.41	22.45	11.15	tr|Q8N542|Q8N542_HUMAN	DYNC1I1 protein OS=Homo sapiens GN=DYNC1I1 PE=2 SV=1	HUMAN	6
621	11.95	11.95	43.33	43.33	32.08	sp|Q96C19|EFHD2_HUMAN	EF-hand domain-containing protein D2 OS=Homo sapiens GN=EFHD2 PE=1 SV=1	HUMAN	6
2217	1.8	12	20.16	14.47	14.47	tr|B1AM49|B1AM49_HUMAN	ELAV (Embryonic lethal, abnormal vision, Drosophila)-like 2 (Hu antigen B) OS=Homo sapiens GN=ELAVL2 PE=4 SV=1	HUMAN	6
757	9.74	9.74	37.55	30.65	30.65	sp|Q9UHY7|ENOPH_HUMAN	Enolase-phosphatase E1 OS=Homo sapiens GN=ENOPH1 PE=1 SV=1	HUMAN	6
689	10.75	10.75	39.81	39.81	39.81	sp|P30043|BLVRB_HUMAN	Flavin reductase (NADPH) OS=Homo sapiens GN=BLVRB PE=1 SV=3	HUMAN	6
643	11.5	11.5	49.36	26.11	26.11	sp|Q96GK7|FAH2A_HUMAN	Fumarylacetoacetate hydrolase domain-containing protein 2A OS=Homo sapiens GN=FAHD2A PE=1 SV=1	HUMAN	6
863	8.2	8.2	56.34	29.86	23.38	tr|Q8N652|Q8N652_HUMAN	Guanine nucleotide binding protein (G protein), alpha z polypeptide OS=Homo sapiens GN=GNAZ PE=2 SV=1	HUMAN	6
648	11.41	11.41	54.63	34.63	26.83	sp|P04792|HSPB1_HUMAN	Heat shock protein beta-1 OS=Homo sapiens GN=HSPB1 PE=1 SV=2	HUMAN	6
660	11.15	11.16	25.84	15.8	12.99	sp|Q1KMD3|HNRL2_HUMAN	Heterogeneous nuclear ribonucleoprotein U-like protein 2 OS=Homo sapiens GN=HNRNPUL2 PE=1 SV=1	HUMAN	6
874	8.05	9.33	48.73	21.53	16.71	sp|P22626|ROA2_HUMAN	Heterogeneous nuclear ribonucleoproteins A2/B1 OS=Homo sapiens GN=HNRNPA2B1 PE=1 SV=2	HUMAN	6
606	12.4	12.4	32.54	27.51	20.37	sp|Q16543|CDC37_HUMAN	Hsp90 co-chaperone Cdc37 OS=Homo sapiens GN=CDC37 PE=1 SV=1	HUMAN	6
712	10.39	10.39	57.14	34.09	24.35	sp|Q16775|GLO2_HUMAN	Hydroxyacylglutathione hydrolase, mitochondrial OS=Homo sapiens GN=HAGH PE=1 SV=2	HUMAN	6
1700	2.73	11	63.87	39.27	39.27	sp|P60953-1|CDC42_HUMAN	Isoform 1 of Cell division control protein 42 homolog OS=Homo sapiens GN=CDC42	HUMAN	6
1036	6.43	6.43	27.94	4.615	3.803	sp|Q14008-2|CKAP5_HUMAN	Isoform 2 of Cytoskeleton-associated protein 5 OS=Homo sapiens GN=CKAP5	HUMAN	6
816	8.99	8.99	20.37	9.1	6.929	sp|Q14289-2|FAK2_HUMAN	Isoform 2 of Protein-tyrosine kinase 2-beta OS=Homo sapiens GN=PTK2B	HUMAN	6
1586	3.26	11.04	64.36	52.66	46.28	sp|P01116-2|RASK_HUMAN	Isoform 2B of GTPase KRas OS=Homo sapiens GN=KRAS	HUMAN	6
620	12	12	25.85	14.62	14.62	sp|P26378-3|ELAV4_HUMAN	Isoform 3 of ELAV-like protein 4 OS=Homo sapiens GN=ELAVL4	HUMAN	6
662	11.14	11.16	45.1	20.59	20.59	sp|Q14103-3|HNRPD_HUMAN	Isoform 3 of Heterogeneous nuclear ribonucleoprotein D0 OS=Homo sapiens GN=HNRNPD	HUMAN	6
695	10.67	10.67	29.75	14.09	9.29	sp|Q92974-3|ARHG2_HUMAN	Isoform 3 of Rho guanine nucleotide exchange factor 2 OS=Homo sapiens GN=ARHGEF2	HUMAN	6
645	11.45	11.45	50.29	40	19.41	sp|Q99963-4|SH3G3_HUMAN	Isoform 4 of Endophilin-A3 OS=Homo sapiens GN=SH3GL3	HUMAN	6
749	9.86	9.86	22.6	12.55	8.764	sp|P54289-5|CA2D1_HUMAN	Isoform 5 of Voltage-dependent calcium channel subunit alpha-2/delta-1 OS=Homo sapiens GN=CACNA2D1	HUMAN	6
967	7.05	7.17	24.82	5.326	2.597	sp|P15924-2|DESP_HUMAN	Isoform DPII of Desmoplakin OS=Homo sapiens GN=DSP	HUMAN	6
775	9.53	9.53	31.67	18.04	16.31	tr|Q8IYQ9|Q8IYQ9_HUMAN	Karyopherin alpha 3 (Importin alpha 4) OS=Homo sapiens GN=KPNA3 PE=2 SV=1	HUMAN	6
1636	3.05	11.96	31.83	19.29	16.56	sp|Q9H0B6|KLC2_HUMAN	Kinesin light chain 2 OS=Homo sapiens GN=KLC2 PE=1 SV=1	HUMAN	6
677	10.93	10.93	32.83	14.21	10.62	tr|Q2UVF2|Q2UVF2_HUMAN	Kinesin-like protein KIF3Abeta OS=Homo sapiens GN=KIF3A PE=2 SV=1	HUMAN	6
718	10.3	10.3	33.96	17.46	11.91	sp|O95202|LETM1_HUMAN	LETM1 and EF-hand domain-containing protein 1, mitochondrial OS=Homo sapiens GN=LETM1 PE=1 SV=1	HUMAN	6
1081	6.08	6.08	40.34	40.34	33.61	tr|Q5ISS0|Q5ISS0_MACFA	Lymphocyte antigen 6 complex locus H protein (Fragment) OS=Macaca fascicularis PE=2 SV=1	MACFA	6
727	10.17	10.17	19.96	9.931	7.67	tr|Q68EM8|Q68EM8_HUMAN	MAN2C1 protein OS=Homo sapiens GN=MAN2C1 PE=2 SV=1	HUMAN	6
907	7.71	7.71	25.93	19.12	19.12	tr|B4DUX5|B4DUX5_HUMAN	Methionine aminopeptidase OS=Homo sapiens GN=METAP2 PE=2 SV=1	HUMAN	6
1286	4.7	10.51	27.51	15.18	11.01	tr|Q49A63|Q49A63_HUMAN	Monoamine oxidase A OS=Homo sapiens GN=MAOA PE=2 SV=1	HUMAN	6
719	10.3	10.3	33.88	15.2	13.74	tr|D3DSQ1|D3DSQ1_HUMAN	N-acylsphingosine amidohydrolase (Acid ceramidase) 1, isoform CRA_c OS=Homo sapiens GN=ASAH1 PE=4 SV=1	HUMAN	6
693	10.72	10.73	57.23	29.12	21.18	sp|P43490|NAMPT_HUMAN	Nicotinamide phosphoribosyltransferase OS=Homo sapiens GN=NAMPT PE=1 SV=1	HUMAN	6
2067	2	11.28	41.71	33.17	33.17	tr|A6XGP7|A6XGP7_HUMAN	Nogo-C OS=Homo sapiens GN=NOGOC PE=2 SV=1	HUMAN	6
797	9.29	9.29	47.22	39.81	30.56	sp|P23284|PPIB_HUMAN	Peptidyl-prolyl cis-trans isomerase B OS=Homo sapiens GN=PPIB PE=1 SV=2	HUMAN	6
631	11.72	11.72	27.25	14.67	12.57	sp|O60331|PI51C_HUMAN	Phosphatidylinositol-4-phosphate 5-kinase type-1 gamma OS=Homo sapiens GN=PIP5K1C PE=1 SV=2	HUMAN	6
701	10.54	10.54	22.65	21.63	14.29	sp|Q8IV08|PLD3_HUMAN	Phospholipase D3 OS=Homo sapiens GN=PLD3 PE=1 SV=1	HUMAN	6
1190	5.28	9.2	31.21	15.95	9.709	tr|Q4LE54|Q4LE54_HUMAN	PICALM variant protein (Fragment) OS=Homo sapiens GN=PICALM variant protein PE=2 SV=1	HUMAN	6
914	7.63	7.63	18.85	6.019	4.541	sp|Q9HCM2|PLXA4_HUMAN	Plexin-A4 OS=Homo sapiens GN=PLXNA4 PE=1 SV=4	HUMAN	6
856	8.3	10.38	45.9	26.23	26.23	tr|Q6IPF4|Q6IPF4_HUMAN	Poly(RC) binding protein 2 OS=Homo sapiens GN=PCBP2 PE=2 SV=1	HUMAN	6
650	11.33	11.33	61.76	53.36	39.5	tr|C9J502|C9J502_HUMAN	Prostate leucine zipper variant 2 OS=Homo sapiens GN=TPD52 PE=2 SV=2	HUMAN	6
705	10.47	10.47	45.86	24.59	18.44	tr|Q53FT5|Q53FT5_HUMAN	Proteasome 26S non-ATPase subunit 11 variant (Fragment) OS=Homo sapiens PE=2 SV=1	HUMAN	6
575	13.2	13.2	40.3	36.88	23.95	sp|P28074|PSB5_HUMAN	Proteasome subunit beta type-5 OS=Homo sapiens GN=PSMB5 PE=1 SV=3	HUMAN	6
671	11.04	11.04	41.3	17.66	17.66	sp|Q8TBF8|FA81A_HUMAN	Protein FAM81A OS=Homo sapiens GN=FAM81A PE=2 SV=3	HUMAN	6
1017	6.62	7.5	27	11.26	10.04	sp|Q02156|KPCE_HUMAN	Protein kinase C epsilon type OS=Homo sapiens GN=PRKCE PE=1 SV=1	HUMAN	6
661	11.15	11.15	58.04	44.41	32.52	sp|O75323|NIPS2_HUMAN	Protein NipSnap homolog 2 OS=Homo sapiens GN=GBAS PE=1 SV=1	HUMAN	6
1076	6.15	6.15	45.65	45.65	40.22	sp|P04271|S100B_HUMAN	Protein S100-B OS=Homo sapiens GN=S100B PE=1 SV=2	HUMAN	6
644	11.47	11.47	39.13	31.68	29.19	tr|Q56A79|Q56A79_HUMAN	Purine-rich element binding protein A OS=Homo sapiens GN=PURA PE=2 SV=1	HUMAN	6
700	10.54	10.54	51.44	28.61	14.44	tr|Q68DQ4|Q68DQ4_HUMAN	Putative uncharacterized protein DKFZp779L0468 OS=Homo sapiens GN=DKFZp779L0468 PE=2 SV=1	HUMAN	6
723	10.23	12.59	60	45.37	36.59	tr|Q5U0I6|Q5U0I6_HUMAN	RAB1A protein OS=Homo sapiens GN=RAB1A PE=2 SV=1	HUMAN	6
616	12.11	12.11	44.27	40.63	33.33	tr|A4D2P1|A4D2P1_HUMAN	Ras-related C3 botulinum toxin substrate 1 (Rho family, small GTP binding protein Rac1) OS=Homo sapiens GN=RAC1 PE=2 SV=1	HUMAN	6
829	8.77	10.71	76.89	41.33	28	sp|Q9UL25|RAB21_HUMAN	Ras-related protein Rab-21 OS=Homo sapiens GN=RAB21 PE=1 SV=3	HUMAN	6
839	8.54	10.68	53.05	33.8	33.33	sp|P61018|RAB4B_HUMAN	Ras-related protein Rab-4B OS=Homo sapiens GN=RAB4B PE=1 SV=1	HUMAN	6
1514	3.58	8.92	57.49	35.27	30.43	sp|Q92930|RAB8B_HUMAN	Ras-related protein Rab-8B OS=Homo sapiens GN=RAB8B PE=1 SV=2	HUMAN	6
640	11.62	11.62	36.45	25.74	21.18	sp|Q07960|RHG01_HUMAN	Rho GTPase-activating protein 1 OS=Homo sapiens GN=ARHGAP1 PE=1 SV=1	HUMAN	6
833	8.72	8.72	32.06	9.15	5.908	sp|O75116|ROCK2_HUMAN	Rho-associated protein kinase 2 OS=Homo sapiens GN=ROCK2 PE=1 SV=4	HUMAN	6
593	12.73	12.73	29.37	16.85	14.25	sp|Q9Y230|RUVB2_HUMAN	RuvB-like 2 OS=Homo sapiens GN=RUVBL2 PE=1 SV=3	HUMAN	6
787	9.41	9.41	44.06	31.7	26.57	sp|Q8NBX0|SCPDL_HUMAN	Saccharopine dehydrogenase-like oxidoreductase OS=Homo sapiens GN=SCCPDH PE=1 SV=1	HUMAN	6
1622	3.09	9.91	41.98	15.84	14.31	sp|Q13177|PAK2_HUMAN	Serine/threonine-protein kinase PAK 2 OS=Homo sapiens GN=PAK2 PE=1 SV=3	HUMAN	6
613	12.15	12.15	69.5	21.99	21.99	sp|P10768|ESTD_HUMAN	S-formylglutathione hydrolase OS=Homo sapiens GN=ESD PE=1 SV=2	HUMAN	6
699	10.56	10.56	25.99	11.89	9.667	sp|A0MZ66|SHOT1_HUMAN	Shootin-1 OS=Homo sapiens GN=KIAA1598 PE=1 SV=4	HUMAN	6
659	11.16	11.16	44.71	26.76	20.88	sp|Q8TD22|SFXN5_HUMAN	Sideroflexin-5 OS=Homo sapiens GN=SFXN5 PE=2 SV=1	HUMAN	6
782	9.46	9.46	29.11	16	13.78	sp|O95219|SNX4_HUMAN	Sorting nexin-4 OS=Homo sapiens GN=SNX4 PE=1 SV=1	HUMAN	6
805	9.13	9.13	26.16	25.83	21.52	sp|P19623|SPEE_HUMAN	Spermidine synthase OS=Homo sapiens GN=SRM PE=1 SV=1	HUMAN	6
915	7.62	7.64	55.7	32.21	30.2	tr|B5BU83|B5BU83_HUMAN	Stathmin OS=Homo sapiens GN=STMN1 PE=2 SV=1	HUMAN	6
664	11.13	11.13	51.8	46.85	26.58	sp|P04179|SODM_HUMAN	Superoxide dismutase [Mn], mitochondrial OS=Homo sapiens GN=SOD2 PE=1 SV=2	HUMAN	6
871	8.09	8.09	21.73	21.73	21.73	sp|P08247|SYPH_HUMAN	Synaptophysin OS=Homo sapiens GN=SYP PE=1 SV=3	HUMAN	6
649	11.4	11.4	31.25	15.03	10.47	sp|O00186|STXB3_HUMAN	Syntaxin-binding protein 3 OS=Homo sapiens GN=STXBP3 PE=1 SV=2	HUMAN	6
733	10.08	10.08	35.51	22.22	22.22	sp|Q13148|TADBP_HUMAN	TAR DNA-binding protein 43 OS=Homo sapiens GN=TARDBP PE=1 SV=1	HUMAN	6
615	12.11	12.11	44.72	23.98	17.68	sp|O60784|TOM1_HUMAN	Target of Myb protein 1 OS=Homo sapiens GN=TOM1 PE=1 SV=2	HUMAN	6
755	9.78	9.78	33.19	20.8	17.7	sp|Q9NR50|EI2BG_HUMAN	Translation initiation factor eIF-2B subunit gamma OS=Homo sapiens GN=EIF2B3 PE=1 SV=1	HUMAN	6
848	8.42	8.42	22.55	15.21	15.21	tr|D3DQU2|D3DQU2_HUMAN	Tripeptidyl peptidase I, isoform CRA_a OS=Homo sapiens GN=TPP1 PE=4 SV=1	HUMAN	6
789	9.4	9.4	59.84	37.3	31.56	sp|Q99426|TBCB_HUMAN	Tubulin-folding cofactor B OS=Homo sapiens GN=TBCB PE=1 SV=2	HUMAN	6
807	9.12	9.12	47.87	40.96	34.04	tr|Q5W0H4|Q5W0H4_HUMAN	Tumor protein, translationally-controlled 1 OS=Homo sapiens GN=TPT1 PE=2 SV=1	HUMAN	6
750	9.83	9.83	50.32	13.02	9.861	tr|Q8N274|Q8N274_HUMAN	Uncharacterized protein OS=Homo sapiens GN=AHNAK PE=2 SV=1	HUMAN	6
823	8.85	8.85	25.21	13.31	9.244	tr|E9PG40|E9PG40_HUMAN	Uncharacterized protein OS=Homo sapiens GN=APP PE=4 SV=1	HUMAN	6
607	12.35	12.35	34.76	26.19	16.93	tr|F8VQ10|F8VQ10_HUMAN	Uncharacterized protein OS=Homo sapiens GN=DDX39B PE=4 SV=1	HUMAN	6
681	10.87	10.87	38.72	22.16	17.56	tr|E7EMY5|E7EMY5_HUMAN	Uncharacterized protein OS=Homo sapiens GN=GLOD4 PE=4 SV=1	HUMAN	6
667	11.08	11.08	67.97	57.52	46.41	tr|E7EWZ9|E7EWZ9_HUMAN	Uncharacterized protein OS=Homo sapiens GN=GMFB PE=4 SV=1	HUMAN	6
991	6.87	6.87	49.88	29.68	16.71	tr|B4DSS5|B4DSS5_HUMAN	Uncharacterized protein OS=Homo sapiens GN=KIAA0513 PE=2 SV=1	HUMAN	6
795	9.32	9.32	39.73	23.21	20.54	tr|F5H7K4|F5H7K4_HUMAN	Uncharacterized protein OS=Homo sapiens GN=NCEH1 PE=4 SV=1	HUMAN	6
983	6.92	6.92	43.13	26.2	20.45	tr|F8W831|F8W831_HUMAN	Uncharacterized protein OS=Homo sapiens GN=PRKACB PE=4 SV=1	HUMAN	6
791	9.39	9.39	30.45	28.06	25.97	tr|F8WCY5|F8WCY5_HUMAN	Uncharacterized protein OS=Homo sapiens GN=RCN2 PE=4 SV=1	HUMAN	6
1423	4.01	8.32	27.48	14.38	11.21	tr|E7EX04|E7EX04_HUMAN	Uncharacterized protein OS=Homo sapiens GN=SEPT10 PE=3 SV=1	HUMAN	6
698	10.6	10.6	36.76	17.13	15.73	tr|Q53GW1|Q53GW1_HUMAN	Vesicle transport-related protein isoform a variant (Fragment) OS=Homo sapiens PE=2 SV=1	HUMAN	6
818	8.95	8.95	33.83	14.61	9.852	sp|Q6L8Q7|PDE12_HUMAN	2',5'-phosphodiesterase 12 OS=Homo sapiens GN=PDE12 PE=1 SV=2	HUMAN	5
811	9.08	9.08	25.23	18.77	18.77	tr|Q6IBC0|Q6IBC0_HUMAN	3-hydroxymethyl-3-methylglutaryl-Coenzyme A lyase (Hydroxymethylglutaricaciduria) OS=Homo sapiens GN=HMGCL PE=2 SV=1	HUMAN	5
890	7.93	7.93	52.67	37.04	23.05	sp|P23396|RS3_HUMAN	40S ribosomal protein S3 OS=Homo sapiens GN=RPS3 PE=1 SV=2	HUMAN	5
1030	6.49	6.49	43.49	16.27	16.27	sp|O95433|AHSA1_HUMAN	Activator of 90 kDa heat shock protein ATPase homolog 1 OS=Homo sapiens GN=AHSA1 PE=1 SV=1	HUMAN	5
767	9.6	9.6	26.09	10.79	9.501	sp|Q9H845|ACAD9_HUMAN	Acyl-CoA dehydrogenase family member 9, mitochondrial OS=Homo sapiens GN=ACAD9 PE=1 SV=1	HUMAN	5
774	9.54	9.54	47	20.7	14.91	sp|P49753|ACOT2_HUMAN	Acyl-coenzyme A thioesterase 2, mitochondrial OS=Homo sapiens GN=ACOT2 PE=1 SV=6	HUMAN	5
1052	6.32	6.32	79.8	47.47	38.38	sp|P14621|ACYP2_HUMAN	Acylphosphatase-2 OS=Homo sapiens GN=ACYP2 PE=1 SV=2	HUMAN	5
900	7.79	7.79	25.91	18.66	15.6	sp|O43488|ARK72_HUMAN	Aflatoxin B1 aldehyde reductase member 2 OS=Homo sapiens GN=AKR7A2 PE=1 SV=3	HUMAN	5
866	8.15	10.56	25.53	16.05	11.8	sp|P30837|AL1B1_HUMAN	Aldehyde dehydrogenase X, mitochondrial OS=Homo sapiens GN=ALDH1B1 PE=1 SV=3	HUMAN	5
822	8.88	8.88	23.31	5.714	5.714	sp|Q96P47|AGAP3_HUMAN	Arf-GAP with GTPase, ANK repeat and PH domain-containing protein 3 OS=Homo sapiens GN=AGAP3 PE=1 SV=2	HUMAN	5
880	8.02	8.02	77.67	38.83	38.83	sp|O75964|ATP5L_HUMAN	ATP synthase subunit g, mitochondrial OS=Homo sapiens GN=ATP5L PE=1 SV=3	HUMAN	5
1325	4.42	4.42	60.34	44.83	44.83	tr|Q6NVJ2|Q6NVJ2_HUMAN	ATP6V1G2 protein (Fragment) OS=Homo sapiens GN=ATP6V1G2 PE=2 SV=1	HUMAN	5
834	8.66	8.66	26.06	10.79	5.276	sp|Q08211|DHX9_HUMAN	ATP-dependent RNA helicase A OS=Homo sapiens GN=DHX9 PE=1 SV=4	HUMAN	5
888	7.96	7.96	49.45	24.72	24.72	sp|P22676|CALB2_HUMAN	Calretinin OS=Homo sapiens GN=CALB2 PE=1 SV=2	HUMAN	5
1930	2.05	8.22	45.85	27.44	20.94	sp|O75828|CBR3_HUMAN	Carbonyl reductase [NADPH] 3 OS=Homo sapiens GN=CBR3 PE=1 SV=3	HUMAN	5
1000	6.78	6.78	33.28	15.2	10.03	sp|P23786|CPT2_HUMAN	Carnitine O-palmitoyltransferase 2, mitochondrial OS=Homo sapiens GN=CPT2 PE=1 SV=2	HUMAN	5
703	10.51	10.51	34.35	15.75	13.28	sp|P04040|CATA_HUMAN	Catalase OS=Homo sapiens GN=CAT PE=1 SV=3	HUMAN	5
1027	6.54	6.56	18.99	6.371	3.039	tr|A9JR72|A9JR72_HUMAN	CDC42 binding protein kinase beta (DMPK-like) OS=Homo sapiens GN=CDC42BPB PE=2 SV=1	HUMAN	5
736	10	10	64.81	64.81	64.81	sp|Q9NZ45|CISD1_HUMAN	CDGSH iron-sulfur domain-containing protein 1 OS=Homo sapiens GN=CISD1 PE=1 SV=1	HUMAN	5
885	7.99	8	55.91	31.63	25.24	tr|B3KRC2|B3KRC2_HUMAN	cDNA FLJ33995 fis, clone DFNES2008160, highly similar to Monoglyceride lipase (EC 3.1.1.23) OS=Homo sapiens PE=2 SV=1	HUMAN	5
1117	5.83	5.83	29.85	20.31	16.62	tr|B3KY04|B3KY04_HUMAN	cDNA FLJ46506 fis, clone THYMU3030752, highly similar to BTB/POZ domain-containing protein KCTD12 OS=Homo sapiens PE=2 SV=1	HUMAN	5
926	7.46	7.46	29.08	9.916	9.916	tr|B4DMB1|B4DMB1_HUMAN	cDNA FLJ53358, highly similar to Heterogeneous nuclear ribonucleoprotein R OS=Homo sapiens PE=2 SV=1	HUMAN	5
849	8.38	8.38	39	18.94	18.94	tr|B4E0U6|B4E0U6_HUMAN	cDNA FLJ53687, highly similar to Hsc70-interacting protein OS=Homo sapiens PE=2 SV=1	HUMAN	5
735	10.02	10.02	47.7	43.09	27.91	tr|B4DSW5|B4DSW5_HUMAN	cDNA FLJ54542, highly similar to Protein NDRG4 OS=Homo sapiens PE=2 SV=1	HUMAN	5
2069	2	7.52	28.96	20.08	20.08	tr|B4DN54|B4DN54_HUMAN	cDNA FLJ55111, highly similar to Sorting and assembly machinery component 50 homolog OS=Homo sapiens PE=2 SV=1	HUMAN	5
684	10.85	10.85	27.77	12.91	9.387	tr|B4DME4|B4DME4_HUMAN	cDNA FLJ56111, highly similar to Epidermal growth factor receptor substrate 15-like 1 OS=Homo sapiens PE=2 SV=1	HUMAN	5
810	9.08	9.08	14.48	7.071	7.071	tr|B7Z3I0|B7Z3I0_HUMAN	cDNA FLJ56812, highly similar to Solute carrier family 12 member 5 OS=Homo sapiens PE=2 SV=1	HUMAN	5
794	9.34	9.34	28.43	11.9	9.421	tr|B4DYK6|B4DYK6_HUMAN	cDNA FLJ56887, highly similar to Homo sapiens guanine nucleotide binding protein-like 1 (GNL1), mRNA OS=Homo sapiens PE=2 SV=1	HUMAN	5
729	10.11	10.11	16.82	9.333	6.564	tr|B4DSN3|B4DSN3_HUMAN	cDNA FLJ60345, highly similar to Protein transport protein Sec24C OS=Homo sapiens PE=2 SV=1	HUMAN	5
690	10.74	10.74	45.85	25.79	19.48	tr|B4DJ19|B4DJ19_HUMAN	cDNA FLJ61287, highly similar to Mus musculus cell adhesion molecule 2 (Cadm2), mRNA OS=Homo sapiens PE=2 SV=1	HUMAN	5
836	8.62	8.62	22.81	6.679	6.679	tr|B4DZC9|B4DZC9_HUMAN	cDNA FLJ61681, highly similar to STE20-like serine/threonine-protein kinase (EC2.7.11.1) (Fragment) OS=Homo sapiens PE=2 SV=1	HUMAN	5
941	7.34	7.34	13.78	5.889	5.889	tr|A8K492|A8K492_HUMAN	cDNA FLJ76789, highly similar to Homo sapiens methionine-tRNA synthetase (MARS), mRNA OS=Homo sapiens PE=2 SV=1	HUMAN	5
814	9.03	9.03	28.33	13.3	13.3	tr|A8K885|A8K885_HUMAN	cDNA FLJ77179, highly similar to Homo sapiens sorting nexin 6 (SNX6) mRNA OS=Homo sapiens PE=2 SV=1	HUMAN	5
2072	2	5.86	25.95	16.91	11.66	tr|A8K8B9|A8K8B9_HUMAN	cDNA FLJ77368, highly similar to Homo sapiens protein kinase, cAMP-dependent, catalytic, alpha (PRKACA), transcript variant 2, mRNA OS=Homo sapiens PE=2 SV=1	HUMAN	5
913	7.64	7.64	23.51	14.21	14.21	tr|A8K243|A8K243_HUMAN	cDNA FLJ78172, highly similar to Homo sapiens butyrobetaine (gamma), 2-oxoglutarate dioxygenase (gamma-butyrobetaine hydroxylase) 1 (BBOX1), mRNA OS=Homo sapiens PE=2 SV=1	HUMAN	5
792	9.37	9.37	30.43	27.18	16.23	tr|Q8NCL6|Q8NCL6_HUMAN	cDNA FLJ90170 fis, clone MAMMA1000370, highly similar to Ig alpha-1 chain C region OS=Homo sapiens PE=1 SV=1	HUMAN	5
1221	5.04	5.04	22.31	8.039	6.011	tr|B2RCH4|B2RCH4_HUMAN	cDNA, FLJ96073, highly similar to Homo sapiens contactin associated protein-like 2 (CNTNAP2), mRNA OS=Homo sapiens PE=2 SV=1	HUMAN	5
947	7.26	7.26	32.35	12.66	7.032	tr|B2RDX5|B2RDX5_HUMAN	cDNA, FLJ96812, highly similar to Homo sapiens threonyl-tRNA synthetase (TARS), mRNA OS=Homo sapiens PE=2 SV=1	HUMAN	5
685	10.82	10.82	39.89	29.09	16.07	sp|Q9NV96|CC50A_HUMAN	Cell cycle control protein 50A OS=Homo sapiens GN=TMEM30A PE=1 SV=1	HUMAN	5
813	9.07	9.07	54.64	54.64	54.64	tr|Q9UNM1|Q9UNM1_HUMAN	Chaperonin 10-related protein (Fragment) OS=Homo sapiens GN=EPFP1 PE=2 SV=1	HUMAN	5
663	11.14	11.14	31.18	24.72	14.25	sp|P10909|CLUS_HUMAN	Clusterin OS=Homo sapiens GN=CLU PE=1 SV=1	HUMAN	5
680	10.88	10.88	48.63	38.36	22.6	sp|Q00535|CDK5_HUMAN	Cyclin-dependent kinase 5 OS=Homo sapiens GN=CDK5 PE=1 SV=3	HUMAN	5
837	8.59	8.59	31.4	22.87	15.7	tr|B7Z4W5|B7Z4W5_HUMAN	Cysteine conjugate-beta lyase; cytoplasmic (Glutamine transaminase K, kyneurenine aminotransferase), isoform CRA_b OS=Homo sapiens GN=CCBL1 PE=2 SV=1	HUMAN	5
740	9.96	9.96	41.01	18.89	14.06	tr|Q53GF0|Q53GF0_HUMAN	Cytidine 5'-monophosphate N-acetylneuraminic acid synthetase variant (Fragment) OS=Homo sapiens PE=2 SV=1	HUMAN	5
1082	6.07	6.07	56.85	50.68	50.68	sp|O43169|CYB5B_HUMAN	Cytochrome b5 type B OS=Homo sapiens GN=CYB5B PE=1 SV=2	HUMAN	5
912	7.65	7.66	50.45	50.45	50.45	sp|P14927|QCR7_HUMAN	Cytochrome b-c1 complex subunit 7 OS=Homo sapiens GN=UQCRB PE=1 SV=2	HUMAN	5
801	9.24	9.24	50.48	28.75	23.32	tr|B7Z3I9|B7Z3I9_HUMAN	Delta-aminolevulinic acid dehydratase OS=Homo sapiens PE=2 SV=1	HUMAN	5
881	8.01	8.02	43.58	29.72	26.45	tr|Q5T7Q0|Q5T7Q0_HUMAN	DnaJ (Hsp40) homolog, subfamily A, member 1 OS=Homo sapiens GN=DNAJA1 PE=2 SV=1	HUMAN	5
796	9.3	9.3	32.83	28.79	28.79	sp|Q9H3Z4|DNJC5_HUMAN	DnaJ homolog subfamily C member 5 OS=Homo sapiens GN=DNAJC5 PE=1 SV=1	HUMAN	5
2071	2	7.14	50.56	50.56	50.56	tr|Q6FGH9|Q6FGH9_HUMAN	DNCL1 protein OS=Homo sapiens GN=DNCL1 PE=2 SV=1	HUMAN	5
1073	6.16	6.16	34.82	12.09	10.5	tr|G5E9L9|G5E9L9_HUMAN	Doublecortin and CaM kinase-like 2, isoform CRA_c OS=Homo sapiens GN=DCLK2 PE=4 SV=1	HUMAN	5
1037	6.43	6.43	47.11	29.33	25.33	sp|P24534|EF1B_HUMAN	Elongation factor 1-beta OS=Homo sapiens GN=EEF1B2 PE=1 SV=3	HUMAN	5
1122	5.77	5.77	38.02	12.97	10.99	tr|Q6FGZ3|Q6FGZ3_HUMAN	EPHX1 protein (Fragment) OS=Homo sapiens GN=EPHX1 PE=2 SV=1	HUMAN	5
903	7.76	7.76	22.6	14.6	11.2	tr|E9KL26|E9KL26_HUMAN	Epididymis tissue protein Li 173 OS=Homo sapiens PE=2 SV=1	HUMAN	5
984	6.91	11.03	65.83	55.78	32.66	tr|E9KL39|E9KL39_HUMAN	Epididymis tissue sperm binding protein Li 7e OS=Homo sapiens PE=2 SV=1	HUMAN	5
1628	3.07	8.49	26.63	24.46	22.29	tr|Q53QW2|Q53QW2_HUMAN	Family with sequence similarity 49, member A, isoform CRA_b OS=Homo sapiens GN=DKFZP566A1524 PE=2 SV=1	HUMAN	5
790	9.4	9.4	20.63	12.11	12.11	tr|Q59GS0|Q59GS0_HUMAN	F-box only protein 3 isoform 1 variant (Fragment) OS=Homo sapiens PE=2 SV=1	HUMAN	5
951	7.24	7.24	24.43	10.65	10.65	sp|Q8N461|FXL16_HUMAN	F-box/LRR-repeat protein 16 OS=Homo sapiens GN=FBXL16 PE=1 SV=2	HUMAN	5
715	10.38	10.38	38.66	31.65	16.53	tr|Q53F51|Q53F51_HUMAN	FGF intracellular binding protein isoform b variant (Fragment) OS=Homo sapiens PE=2 SV=1	HUMAN	5
857	8.29	8.29	23.95	14.89	14.89	sp|Q9H479|FN3K_HUMAN	Fructosamine-3-kinase OS=Homo sapiens GN=FN3K PE=1 SV=1	HUMAN	5
1620	3.1	3.1	48.42	26.32	26.32	sp|Q9H0Q3|FXYD6_HUMAN	FXYD domain-containing ion transport regulator 6 OS=Homo sapiens GN=FXYD6 PE=2 SV=1	HUMAN	5
826	8.8	8.8	25.89	6.548	6.548	sp|Q7Z2K8|GRIN1_HUMAN	G protein-regulated inducer of neurite outgrowth 1 OS=Homo sapiens GN=GPRIN1 PE=1 SV=2	HUMAN	5
785	9.44	9.44	23.46	15.64	15.64	tr|B4E1G6|B4E1G6_HUMAN	Galactokinase 1 OS=Homo sapiens GN=GALK1 PE=2 SV=1	HUMAN	5
708	10.43	10.45	45.81	31.01	19.83	tr|E7FJF4|E7FJF4_HUMAN	Ganglioside differentiation associated protein 1 OS=Homo sapiens GN=GDAP1 PE=2 SV=1	HUMAN	5
745	9.91	9.91	37.38	27.41	23.05	sp|Q13630|FCL_HUMAN	GDP-L-fucose synthase OS=Homo sapiens GN=TSTA3 PE=1 SV=1	HUMAN	5
732	10.09	10.09	54.55	36.84	26.79	sp|Q9NZD2|GLTP_HUMAN	Glycolipid transfer protein OS=Homo sapiens GN=GLTP PE=1 SV=3	HUMAN	5
652	11.32	11.32	49.86	30.64	21.17	sp|P50148|GNAQ_HUMAN	Guanine nucleotide-binding protein G(q) subunit alpha OS=Homo sapiens GN=GNAQ PE=1 SV=4	HUMAN	5
867	8.15	8.15	47.55	34.27	27.27	sp|P16104|H2AX_HUMAN	Histone H2A.x OS=Homo sapiens GN=H2AFX PE=1 SV=2	HUMAN	5
896	7.84	7.84	18.11	7.225	6.166	sp|O95373|IPO7_HUMAN	Importin-7 OS=Homo sapiens GN=IPO7 PE=1 SV=1	HUMAN	5
819	8.93	8.93	49.48	41.87	30.1	sp|Q15181|IPYR_HUMAN	Inorganic pyrophosphatase OS=Homo sapiens GN=PPA1 PE=1 SV=2	HUMAN	5
756	9.75	10.43	34.54	27.05	15.94	tr|Q6FHQ6|Q6FHQ6_HUMAN	Isocitrate dehydrogenase [NADP] (Fragment) OS=Homo sapiens GN=IDH1 PE=2 SV=1	NADP	5
766	9.6	9.6	25.19	6.255	5.57	sp|Q9UQB3-2|CTND2_HUMAN	Isoform 2 of Catenin delta-2 OS=Homo sapiens GN=CTNND2	HUMAN	5
742	9.94	9.94	29.13	13.08	10.46	sp|Q6DN90-2|IQEC1_HUMAN	Isoform 2 of IQ motif and SEC7 domain-containing protein 1 OS=Homo sapiens GN=IQSEC1	HUMAN	5
922	7.55	7.55	32.99	13.48	6.946	sp|P27816-2|MAP4_HUMAN	Isoform 2 of Microtubule-associated protein 4 OS=Homo sapiens GN=MAP4	HUMAN	5
1137	5.68	5.68	10.19	4.611	2.869	sp|O43157-2|PLXB1_HUMAN	Isoform 2 of Plexin-B1 OS=Homo sapiens GN=PLXNB1	HUMAN	5
937	7.36	7.36	37.59	19.24	11.75	sp|P47736-2|RPGP1_HUMAN	Isoform 2 of Rap1 GTPase-activating protein 1 OS=Homo sapiens GN=RAP1GAP	HUMAN	5
1041	6.4	6.4	40.33	20.26	16.17	sp|O15079-2|SNPH_HUMAN	Isoform 2 of Syntaphilin OS=Homo sapiens GN=SNPH	HUMAN	5
800	9.25	9.25	41.5	21.43	18.71	sp|Q9P0L0-2|VAPA_HUMAN	Isoform 2 of Vesicle-associated membrane protein-associated protein A OS=Homo sapiens GN=VAPA	HUMAN	5
898	7.8	10.62	55.67	20.58	15.83	sp|P63092-3|GNAS2_HUMAN	Isoform 3 of Guanine nucleotide-binding protein G(s) subunit alpha isoforms short OS=Homo sapiens GN=GNAS	HUMAN	5
669	11.05	11.05	44.46	17.37	9.029	sp|Q14155-5|ARHG7_HUMAN	Isoform 5 of Rho guanine nucleotide exchange factor 7 OS=Homo sapiens GN=ARHGEF7	HUMAN	5
806	9.12	9.12	33.12	9.44	9.44	sp|Q15046-2|SYK_HUMAN	Isoform Mitochondrial of Lysyl-tRNA synthetase OS=Homo sapiens GN=KARS	HUMAN	5
772	9.56	9.56	56.52	43.48	32.61	sp|Q04760|LGUL_HUMAN	Lactoylglutathione lyase OS=Homo sapiens GN=GLO1 PE=1 SV=4	HUMAN	5
952	7.23	7.23	24.15	11.76	11.76	sp|Q08722|CD47_HUMAN	Leukocyte surface antigen CD47 OS=Homo sapiens GN=CD47 PE=1 SV=1	HUMAN	5
1880	2.13	6.74	22.78	5.57	4.135	tr|B1N949|B1N949_HUMAN	Liprin alpha4 OS=Homo sapiens GN=PPFIA4 PE=2 SV=1	HUMAN	5
901	7.78	7.78	65.98	27.05	27.05	sp|Q7Z4W1|DCXR_HUMAN	L-xylulose reductase OS=Homo sapiens GN=DCXR PE=1 SV=2	HUMAN	5
754	9.78	9.78	58.78	38.71	24.01	sp|Q68D91|MBLC2_HUMAN	Metallo-beta-lactamase domain-containing protein 2 OS=Homo sapiens GN=MBLAC2 PE=1 SV=3	HUMAN	5
932	7.42	7.43	63.16	52.05	45.61	tr|Q53X45|Q53X45_HUMAN	Myosin regulatory light chain OS=Homo sapiens GN=MRLC3 PE=2 SV=1	HUMAN	5
883	8	8	72.03	59.32	59.32	tr|Q69YG1|Q69YG1_HUMAN	Myotrophin OS=Homo sapiens GN=DKFZp761E1322 PE=2 SV=1	HUMAN	5
817	8.98	8.98	58.16	58.16	48.94	sp|Q86Y39|NDUAB_HUMAN	NADH dehydrogenase [ubiquinone] 1 alpha subcomplex subunit 11 OS=Homo sapiens GN=NDUFA11 PE=1 SV=3	HUMAN	5
777	9.53	9.53	36.44	23.16	16.95	sp|Q7Z3B1|NEGR1_HUMAN	Neuronal growth regulator 1 OS=Homo sapiens GN=NEGR1 PE=1 SV=3	HUMAN	5
778	9.51	9.51	28.45	14.64	11.68	sp|Q8TAT6|NPL4_HUMAN	Nuclear protein localization protein 4 homolog OS=Homo sapiens GN=NPLOC4 PE=1 SV=3	HUMAN	5
953	7.21	7.21	29.87	20.35	15.37	tr|Q6DKJ0|Q6DKJ0_HUMAN	Oxysterol-binding protein (Fragment) OS=Homo sapiens GN=OSBPL1A PE=2 SV=1	HUMAN	5
1032	6.45	8.27	33.79	11.52	9.697	tr|Q6IQ30|Q6IQ30_HUMAN	PABPC4 protein OS=Homo sapiens GN=PABPC4 PE=2 SV=1	HUMAN	5
2265	1.65	7.28	25.96	12.02	12.02	sp|P78356|PI42B_HUMAN	Phosphatidylinositol-5-phosphate 4-kinase type-2 beta OS=Homo sapiens GN=PIP4K2B PE=1 SV=1	HUMAN	5
830	8.77	8.77	46.4	46.4	46.4	tr|Q6FIE5|Q6FIE5_HUMAN	PHP14 protein OS=Homo sapiens GN=PHP14 PE=2 SV=1	HUMAN	5
773	9.55	9.55	26.29	8.322	8.322	tr|A7E2X1|A7E2X1_HUMAN	PPM1E protein OS=Homo sapiens GN=PPM1E PE=2 SV=1	HUMAN	5
917	7.6	7.62	38.85	26.54	26.54	sp|Q9UHG2|PCSK1_HUMAN	ProSAAS OS=Homo sapiens GN=PCSK1N PE=1 SV=1	HUMAN	5
808	9.1	9.1	43.24	20.16	17.51	sp|Q9H7Z7|PGES2_HUMAN	Prostaglandin E synthase 2 OS=Homo sapiens GN=PTGES2 PE=1 SV=1	HUMAN	5
985	6.9	6.9	53.94	29.05	21.16	tr|Q5U0A0|Q5U0A0_HUMAN	Proteasome subunit alpha type OS=Homo sapiens PE=2 SV=1	HUMAN	5
781	9.47	9.47	59.51	38.54	35.12	sp|P49720|PSB3_HUMAN	Proteasome subunit beta type-3 OS=Homo sapiens GN=PSMB3 PE=1 SV=2	HUMAN	5
838	8.57	8.57	60.98	24.24	24.24	sp|P28070|PSB4_HUMAN	Proteasome subunit beta type-4 OS=Homo sapiens GN=PSMB4 PE=1 SV=4	HUMAN	5
726	10.21	10.21	29.36	14.6	9.89	sp|O14744|ANM5_HUMAN	Protein arginine N-methyltransferase 5 OS=Homo sapiens GN=PRMT5 PE=1 SV=4	HUMAN	5
844	8.45	8.45	22.02	10.7	10.7	sp|Q9UNF0|PACN2_HUMAN	Protein kinase C and casein kinase substrate in neurons protein 2 OS=Homo sapiens GN=PACSIN2 PE=1 SV=2	HUMAN	5
840	8.49	8.49	58.54	38.33	26.83	sp|Q9GZN7|ROGDI_HUMAN	Protein rogdi homolog OS=Homo sapiens GN=ROGDI PE=2 SV=1	HUMAN	5
2068	2	8.17	47.51	37.57	37.57	tr|Q5JQ44|Q5JQ44_HUMAN	Putative uncharacterized protein DKFZp547A0616 (Fragment) OS=Homo sapiens GN=DKFZp547A0616 PE=2 SV=1	HUMAN	5
923	7.54	7.54	19.98	5.083	4.137	tr|Q6MZU1|Q6MZU1_HUMAN	Putative uncharacterized protein DKFZp686A1195 OS=Homo sapiens GN=DKFZp686A1195 PE=2 SV=1	HUMAN	5
764	9.62	9.62	46.69	27.71	20.48	tr|Q658J0|Q658J0_HUMAN	Putative uncharacterized protein DKFZp762L015 (Fragment) OS=Homo sapiens GN=DKFZp762L015 PE=2 SV=1	HUMAN	5
743	9.92	9.92	31.71	24.15	16.59	tr|Q53S17|Q53S17_HUMAN	Putative uncharacterized protein WDFY1 OS=Homo sapiens GN=WDFY1 PE=2 SV=1	HUMAN	5
1101	5.95	10.54	61.5	34.5	24	sp|P61026|RAB10_HUMAN	Ras-related protein Rab-10 OS=Homo sapiens GN=RAB10 PE=1 SV=1	HUMAN	5
1943	2.04	11.38	71.64	54.23	35.82	sp|Q9H0U4|RAB1B_HUMAN	Ras-related protein Rab-1B OS=Homo sapiens GN=RAB1B PE=1 SV=1	HUMAN	5
916	7.6	9.75	31.65	30.73	20.64	sp|O00194|RB27B_HUMAN	Ras-related protein Rab-27B OS=Homo sapiens GN=RAB27B PE=1 SV=4	HUMAN	5
1107	5.93	8.11	65.87	43.75	23.08	sp|P20340|RAB6A_HUMAN	Ras-related protein Rab-6A OS=Homo sapiens GN=RAB6A PE=1 SV=3	HUMAN	5
1100	5.96	5.96	34.95	31.55	31.55	sp|P11233|RALA_HUMAN	Ras-related protein Ral-A OS=Homo sapiens GN=RALA PE=1 SV=1	HUMAN	5
821	8.9	8.91	55.19	54.1	37.16	sp|P10114|RAP2A_HUMAN	Ras-related protein Rap-2a OS=Homo sapiens GN=RAP2A PE=1 SV=1	HUMAN	5
752	9.82	9.82	38.73	34.31	33.82	sp|P52565|GDIR1_HUMAN	Rho GDP-dissociation inhibitor 1 OS=Homo sapiens GN=ARHGDIA PE=1 SV=3	HUMAN	5
892	7.92	7.92	50.55	21.04	18.31	sp|O00442|RTC1_HUMAN	RNA 3'-terminal phosphate cyclase OS=Homo sapiens GN=RTCD1 PE=1 SV=1	HUMAN	5
758	9.71	9.71	48.61	23.04	18.23	sp|P31153|METK2_HUMAN	S-adenosylmethionine synthase isoform type-2 OS=Homo sapiens GN=MAT2A PE=1 SV=1	HUMAN	5
957	7.14	7.14	38.25	10.53	8.752	sp|P13521|SCG2_HUMAN	Secretogranin-2 OS=Homo sapiens GN=SCG2 PE=1 SV=2	HUMAN	5
1803	2.33	10.11	31.35	24.94	15.23	sp|Q66LE6|2ABD_HUMAN	Serine/threonine-protein phosphatase 2A 55 kDa regulatory subunit B delta isoform OS=Homo sapiens GN=PPP2R2D PE=1 SV=1	HUMAN	5
989	6.88	6.88	14.53	7.491	7.491	tr|A6PVH0|A6PVH0_HUMAN	SET binding factor 1 (Fragment) OS=Homo sapiens GN=SBF1 PE=4 SV=1	HUMAN	5
711	10.41	10.41	68.92	52.03	46.62	tr|A4D1U3|A4D1U3_HUMAN	Single-stranded DNA binding protein 1 OS=Homo sapiens GN=SSBP1 PE=2 SV=1	HUMAN	5
925	7.49	7.49	33.45	16.9	16.9	sp|P14415|AT1B2_HUMAN	Sodium/potassium-transporting ATPase subunit beta-2 OS=Homo sapiens GN=ATP1B2 PE=1 SV=3	HUMAN	5
710	10.42	10.42	39.32	26.63	22.6	tr|Q5VTS9|Q5VTS9_HUMAN	Solute carrier family 25, member 27 OS=Homo sapiens GN=SLC25A27 PE=2 SV=1	HUMAN	5
666	11.08	11.08	57.88	32.53	23.97	tr|Q53HD9|Q53HD9_HUMAN	Tetratricopeptide repeat domain 1 variant (Fragment) OS=Homo sapiens PE=2 SV=1	HUMAN	5
820	8.91	8.91	28.57	17.96	14.69	tr|Q9BS45|Q9BS45_HUMAN	Thiopurine S-methyltransferase OS=Homo sapiens GN=TPMT PE=2 SV=1	HUMAN	5
734	10.04	10.04	39.25	32.15	18.15	sp|Q6ZVM7|TM1L2_HUMAN	TOM1-like protein 2 OS=Homo sapiens GN=TOM1L2 PE=1 SV=1	HUMAN	5
1315	4.48	4.49	43.08	33.85	33.85	sp|Q9H061|T126A_HUMAN	Transmembrane protein 126A OS=Homo sapiens GN=TMEM126A PE=1 SV=1	HUMAN	5
974	6.99	6.99	64.77	28.98	24.43	sp|Q9BW30|TPPP3_HUMAN	Tubulin polymerization-promoting protein family member 3 OS=Homo sapiens GN=TPPP3 PE=1 SV=1	HUMAN	5
815	9.01	9.01	71.71	66.45	45.39	sp|P61088|UBE2N_HUMAN	Ubiquitin-conjugating enzyme E2 N OS=Homo sapiens GN=UBE2N PE=1 SV=1	HUMAN	5
683	10.86	10.86	22.24	8.84	6.179	sp|A0AVT1|UBA6_HUMAN	Ubiquitin-like modifier-activating enzyme 6 OS=Homo sapiens GN=UBA6 PE=1 SV=1	HUMAN	5
824	8.85	8.85	45.69	24.87	16.24	tr|E9PC15|E9PC15_HUMAN	Uncharacterized protein OS=Homo sapiens GN=AGK PE=4 SV=1	HUMAN	5
855	8.31	8.31	15.47	7.734	7.734	tr|C9JIF9|C9JIF9_HUMAN	Uncharacterized protein OS=Homo sapiens GN=APEH PE=4 SV=1	HUMAN	5
716	10.37	10.37	44.2	44.2	39.78	tr|F8WCF6|F8WCF6_HUMAN	Uncharacterized protein OS=Homo sapiens GN=ARPC4 PE=4 SV=1	HUMAN	5
721	10.28	10.28	30.88	26.84	23.53	tr|B4DUS9|B4DUS9_HUMAN	Uncharacterized protein OS=Homo sapiens GN=BPNT1 PE=2 SV=1	HUMAN	5
748	9.88	9.88	54.13	35.32	27.52	tr|A6NDF1|A6NDF1_HUMAN	Uncharacterized protein OS=Homo sapiens GN=C10orf58 PE=4 SV=1	HUMAN	5
918	7.59	7.59	46.67	44	29.33	tr|E7ETZ0|E7ETZ0_HUMAN	Uncharacterized protein OS=Homo sapiens GN=CALM1 PE=4 SV=1	HUMAN	5
1056	6.28	6.28	31.02	24.45	21.53	tr|A6NMH8|A6NMH8_HUMAN	Uncharacterized protein OS=Homo sapiens GN=CD81 PE=4 SV=1	HUMAN	5
761	9.69	9.69	24.38	19.86	14	tr|B7Z3K8|B7Z3K8_HUMAN	Uncharacterized protein OS=Homo sapiens GN=COQ6 PE=2 SV=1	HUMAN	5
769	9.59	9.59	31.33	17.45	12.01	tr|F2Z2V0|F2Z2V0_HUMAN	Uncharacterized protein OS=Homo sapiens GN=CPNE1 PE=4 SV=1	HUMAN	5
747	9.89	9.89	23.51	13.32	8.15	tr|F8W8S0|F8W8S0_HUMAN	Uncharacterized protein OS=Homo sapiens GN=DYNC1I2 PE=4 SV=1	HUMAN	5
1034	6.45	6.45	39.15	16.75	14.86	tr|D6RFJ8|D6RFJ8_HUMAN	Uncharacterized protein OS=Homo sapiens GN=G3BP2 PE=4 SV=1	HUMAN	5
1010	6.67	6.67	38.02	7.901	6.42	tr|F5H504|F5H504_HUMAN	Uncharacterized protein OS=Homo sapiens GN=GRIPAP1 PE=4 SV=1	HUMAN	5
722	10.25	10.25	33.2	14.13	7.2	tr|B3KX72|B3KX72_HUMAN	Uncharacterized protein OS=Homo sapiens GN=HNRNPU PE=2 SV=1	HUMAN	5
803	9.18	9.18	22.69	16.93	11.52	tr|B4DVE1|B4DVE1_HUMAN	Uncharacterized protein OS=Homo sapiens GN=LGALS3BP PE=2 SV=1	HUMAN	5
939	7.35	7.35	20.38	7.519	4.211	tr|E9PFH7|E9PFH7_HUMAN	Uncharacterized protein OS=Homo sapiens GN=MAPK8IP3 PE=4 SV=1	HUMAN	5
859	8.24	8.24	24.31	12.93	12.93	tr|F8W882|F8W882_HUMAN	Uncharacterized protein OS=Homo sapiens GN=PHACTR1 PE=4 SV=1	HUMAN	5
786	9.43	9.43	17.62	6.755	5.43	tr|B4DST5|B4DST5_HUMAN	Uncharacterized protein OS=Homo sapiens GN=PTPN23 PE=2 SV=1	HUMAN	5
737	9.98	9.98	61.29	53.55	41.94	tr|C9J0K6|C9J0K6_HUMAN	Uncharacterized protein OS=Homo sapiens GN=SRI PE=4 SV=1	HUMAN	5
999	6.79	8.88	31.27	8.895	8.895	tr|E9PKS6|E9PKS6_HUMAN	Uncharacterized protein OS=Homo sapiens GN=TRIM3 PE=4 SV=1	HUMAN	5
897	7.83	7.84	19.2	7.479	4.476	tr|F8VX64|F8VX64_HUMAN	Uncharacterized protein OS=Homo sapiens PE=4 SV=1	HUMAN	5
877	8.04	8.04	23.93	14.95	10.09	tr|Q6NXG4|Q6NXG4_HUMAN	WDR13 protein (Fragment) OS=Homo sapiens GN=WDR13 PE=2 SV=1	HUMAN	5
1015	6.64	6.64	30.05	12.18	12.18	sp|Q6NVY1|HIBCH_HUMAN	3-hydroxyisobutyryl-CoA hydrolase, mitochondrial OS=Homo sapiens GN=HIBCH PE=1 SV=2	HUMAN	4
879	8.02	8.02	53.33	34.55	34.55	tr|Q59EH3|Q59EH3_HUMAN	Acid phosphatase 1 isoform c variant (Fragment) OS=Homo sapiens PE=2 SV=1	HUMAN	4
1154	5.58	5.58	25.84	21.35	17.42	tr|Q2LE71|Q2LE71_HUMAN	Actin related protein 2/3 complex OS=Homo sapiens GN=ARPC3 PE=2 SV=1	HUMAN	4
919	7.58	7.58	24.81	8.629	6.626	tr|Q19VH1|Q19VH1_HUMAN	Actin-binding LIM protein 2 splice variant 1 OS=Homo sapiens GN=ABLIM2 PE=2 SV=1	HUMAN	4
1145	5.62	5.62	22.54	16.79	16.79	sp|Q9NZ32|ARP10_HUMAN	Actin-related protein 10 OS=Homo sapiens GN=ACTR10 PE=1 SV=1	HUMAN	4
1011	6.67	6.67	46.3	23.38	10.88	tr|Q5SQN6|Q5SQN6_HUMAN	Acyl-Coenzyme A dehydrogenase, short/branched chain OS=Homo sapiens GN=ACADSB PE=2 SV=1	HUMAN	4
906	7.71	7.71	32.8	14.35	7.973	sp|Q9Y305|ACOT9_HUMAN	Acyl-coenzyme A thioesterase 9, mitochondrial OS=Homo sapiens GN=ACOT9 PE=1 SV=2	HUMAN	4
1220	5.05	5.05	46.74	24.46	24.46	tr|Q53YD8|Q53YD8_HUMAN	ADP-ribosylation factor-like 2 OS=Homo sapiens GN=hCG_23373 PE=2 SV=1	HUMAN	4
1018	6.6	7.29	28.98	8.783	4.893	sp|Q9Y4W6|AFG32_HUMAN	AFG3-like protein 2 OS=Homo sapiens GN=AFG3L2 PE=1 SV=2	HUMAN	4
1086	6.04	6.04	16.36	8.469	6.148	tr|D6W5G0|D6W5G0_HUMAN	AP2 associated kinase 1, isoform CRA_a OS=Homo sapiens GN=AAK1 PE=4 SV=1	HUMAN	4
1312	4.49	4.49	19.22	6.047	6.047	sp|Q6PI48|SYDM_HUMAN	Aspartyl-tRNA synthetase, mitochondrial OS=Homo sapiens GN=DARS2 PE=1 SV=1	HUMAN	4
1258	4.85	4.85	28.63	18.95	12.84	sp|Q9UBB4|ATX10_HUMAN	Ataxin-10 OS=Homo sapiens GN=ATXN10 PE=1 SV=1	HUMAN	4
1678	2.85	2.85	9.155	1.161	0.9565	sp|P98160|PGBM_HUMAN	Basement membrane-specific heparan sulfate proteoglycan core protein OS=Homo sapiens GN=HSPG2 PE=1 SV=4	HUMAN	4
845	8.43	8.45	41.87	19.38	13.64	sp|P49407|ARRB1_HUMAN	Beta-arrestin-1 OS=Homo sapiens GN=ARRB1 PE=1 SV=2	HUMAN	4
798	9.28	9.28	34.23	20.29	10.14	tr|Q4LE40|Q4LE40_HUMAN	C14orf159 variant protein (Fragment) OS=Homo sapiens GN=C14orf159 variant protein PE=2 SV=1	HUMAN	4
1104	5.95	5.95	29.35	17.76	11.4	sp|P54750|PDE1A_HUMAN	Calcium/calmodulin-dependent 3',5'-cyclic nucleotide phosphodiesterase 1A OS=Homo sapiens GN=PDE1A PE=2 SV=2	HUMAN	4
1162	5.5	5.52	41.79	30.6	19.4	sp|P04632|CPNS1_HUMAN	Calpain small subunit 1 OS=Homo sapiens GN=CAPNS1 PE=1 SV=1	HUMAN	4
873	8.07	8.07	33.45	23.21	20.14	tr|Q8N7G1|Q8N7G1_HUMAN	cDNA FLJ25678 fis, clone TST04067, highly similar to PURINE NUCLEOSIDE PHOSPHORYLASE (EC 2.4.2.1) OS=Homo sapiens PE=2 SV=1	HUMAN	4
909	7.68	7.68	25.14	6.768	6.768	tr|B3KNS7|B3KNS7_HUMAN	cDNA FLJ30320 fis, clone BRACE2006167, highly similar to Homo sapiens acyl-CoA synthetase bubblegum family member 1 (ACSBG1), mRNA OS=Homo sapiens PE=2 SV=1	HUMAN	4
887	7.97	7.97	26.71	25.16	16.77	tr|B3KXD1|B3KXD1_HUMAN	cDNA FLJ45199 fis, clone BRCAN2003814, highly similar to Homo sapiens phosphatidylinositol-specific phospholipase C, X domain containing 3 (PLCXD3), mRNA OS=Homo sapiens PE=2 SV=1	HUMAN	4
1047	6.35	6.35	21.72	9.874	5.925	tr|Q6ZRJ8|Q6ZRJ8_HUMAN	cDNA FLJ46302 fis, clone TESTI4036048, highly similar to Sorting nexin 1 OS=Homo sapiens PE=2 SV=1	HUMAN	4
1629	3.07	4.51	37.11	4.959	3.909	tr|Q6ZQN2|Q6ZQN2_HUMAN	cDNA FLJ46846 fis, clone UTERU3004635, moderately similar to Neuroblast differentiation associated protein AHNAK (Fragment) OS=Homo sapiens PE=2 SV=1	HUMAN	4
1476	3.87	4.7	22	10.64	8.802	tr|B4DGY0|B4DGY0_HUMAN	cDNA FLJ55162, highly similar to Bullous pemphigoid antigen 1 isoforms 1/2/3/4/5/8 OS=Homo sapiens PE=2 SV=1	HUMAN	4
1641	3.03	7.39	18.61	9.043	7.304	tr|B7Z370|B7Z370_HUMAN	cDNA FLJ56085, highly similar to Copine-4 OS=Homo sapiens PE=2 SV=1	HUMAN	4
1009	6.68	6.68	15.95	8.957	7.485	tr|B7Z3Q9|B7Z3Q9_HUMAN	cDNA FLJ56452, highly similar to Echinoderm microtubule-associated protein-like 2 OS=Homo sapiens PE=2 SV=1	HUMAN	4
1029	6.5	6.5	36.94	21.17	17.12	tr|B4DF76|B4DF76_HUMAN	cDNA FLJ59191, highly similar to NADH dehydrogenase (ubiquinone) 1 alpha subcomplex subunit 13 (EC 1.6.5.3) OS=Homo sapiens PE=2 SV=1	HUMAN	4
1235	4.99	4.99	19.57	6.975	3.08	tr|B7Z7Y5|B7Z7Y5_HUMAN	cDNA FLJ59641, highly similar to Liprin-alpha-2 OS=Homo sapiens PE=2 SV=1	HUMAN	4
1025	6.56	6.56	21.79	8.169	6.959	tr|B4E1E2|B4E1E2_HUMAN	cDNA FLJ61530, highly similar to Hepatocyte growth factor-regulated tyrosine kinase substrate OS=Homo sapiens PE=2 SV=1	HUMAN	4
1054	6.31	6.31	44.92	15.6	15.6	tr|A8K781|A8K781_HUMAN	cDNA FLJ75299, highly similar to Xenopus laevis proteasome (prosome, macropain) 26S subunit, ATPase 3, mRNA OS=Homo sapiens PE=2 SV=1	HUMAN	4
843	8.45	8.45	33.54	16.57	10.71	tr|A8K976|A8K976_HUMAN	cDNA FLJ76685, highly similar to Homo sapiens WD repeat domain 37 (WDR37), mRNA OS=Homo sapiens PE=2 SV=1	HUMAN	4
1459	3.95	4.72	23.83	12.62	6.776	tr|A8K8W2|A8K8W2_HUMAN	cDNA FLJ77188, highly similar to Homo sapiens potassium channel tetramerisation domain containing 16 (KCTD16), mRNA OS=Homo sapiens PE=2 SV=1	HUMAN	4
948	7.25	7.25	21.25	12.98	12.98	tr|A8K5J7|A8K5J7_HUMAN	cDNA FLJ77290, highly similar to Homo sapiens BCL2-associated athanogene 5 (BAG5), mRNA OS=Homo sapiens PE=2 SV=1	HUMAN	4
1023	6.57	6.57	26.82	10.91	6.97	tr|B0AZS5|B0AZS5_HUMAN	cDNA, FLJ79515, highly similar to Kinesin-like protein KIF2 OS=Homo sapiens PE=2 SV=1	HUMAN	4
1379	4.11	4.11	30.62	15.73	15.73	tr|B2R8G6|B2R8G6_HUMAN	cDNA, FLJ93891, Homo sapiens FK506 binding protein 8, 38kDa (FKBP8), mRNA OS=Homo sapiens PE=2 SV=1	HUMAN	4
832	8.75	8.75	26.55	23.45	15.46	sp|Q8NFZ8|CADM4_HUMAN	Cell adhesion molecule 4 OS=Homo sapiens GN=CADM4 PE=1 SV=1	HUMAN	4
1116	5.83	5.83	27.4	5.753	3.63	tr|A6H8X9|A6H8X9_HUMAN	Centrosomal protein 170kDa OS=Homo sapiens GN=CEP170 PE=2 SV=1	HUMAN	4
1007	6.7	6.7	27.82	22.18	18.95	sp|P09496|CLCA_HUMAN	Clathrin light chain A OS=Homo sapiens GN=CLTA PE=1 SV=1	HUMAN	4
804	9.16	9.16	42.86	25.84	16.72	tr|Q6FHA7|Q6FHA7_HUMAN	CNN3 protein (Fragment) OS=Homo sapiens GN=CNN3 PE=2 SV=1	HUMAN	4
902	7.77	7.77	16.59	5.492	5.492	sp|Q9Y678|COPG_HUMAN	Coatomer subunit gamma OS=Homo sapiens GN=COPG PE=1 SV=1	HUMAN	4
1019	6.58	6.58	37.34	17.51	9.072	sp|Q16204|CCDC6_HUMAN	Coiled-coil domain-containing protein 6 OS=Homo sapiens GN=CCDC6 PE=1 SV=2	HUMAN	4
875	8.05	8.05	32.08	22.71	7.708	sp|Q9UQ03|COR2B_HUMAN	Coronin-2B OS=Homo sapiens GN=CORO2B PE=2 SV=4	HUMAN	4
924	7.52	7.52	24.62	9.487	5.513	sp|Q93034|CUL5_HUMAN	Cullin-5 OS=Homo sapiens GN=CUL5 PE=1 SV=4	HUMAN	4
1224	5.04	5.04	42.29	16.3	16.3	tr|Q5SB08|Q5SB08_HUMAN	Cytochrome c oxidase subunit 2 OS=Homo sapiens GN=COX2 PE=3 SV=1	HUMAN	4
1192	5.28	5.28	73.33	32	26	sp|P20674|COX5A_HUMAN	Cytochrome c oxidase subunit 5A, mitochondrial OS=Homo sapiens GN=COX5A PE=1 SV=2	HUMAN	4
1231	5.01	5.01	43.98	15.11	9.943	sp|Q9Y6G9|DC1L1_HUMAN	Cytoplasmic dynein 1 light intermediate chain 1 OS=Homo sapiens GN=DYNC1LI1 PE=1 SV=3	HUMAN	4
1002	6.75	6.75	23.03	11.13	11.13	sp|Q8N465|D2HDH_HUMAN	D-2-hydroxyglutarate dehydrogenase, mitochondrial OS=Homo sapiens GN=D2HGDH PE=1 SV=3	HUMAN	4
846	8.43	8.43	52.54	39.83	33.05	tr|Q53Y51|Q53Y51_HUMAN	D-dopachrome tautomerase OS=Homo sapiens GN=DDT PE=2 SV=1	HUMAN	4
1016	6.62	8.04	42.06	10.99	6.242	tr|Q59F66|Q59F66_HUMAN	DEAD box polypeptide 17 isoform p82 variant (Fragment) OS=Homo sapiens PE=2 SV=1	HUMAN	4
910	7.66	7.66	39.51	30.25	21.91	tr|Q53QD7|Q53QD7_HUMAN	DnaJ (Hsp40) homolog, subfamily B, member 2, isoform CRA_a OS=Homo sapiens GN=DNAJB2 PE=2 SV=1	HUMAN	4
893	7.89	7.89	58.01	36.89	17.23	sp|O60884|DNJA2_HUMAN	DnaJ homolog subfamily A member 2 OS=Homo sapiens GN=DNAJA2 PE=1 SV=1	HUMAN	4
793	9.35	9.35	38.7	28.7	12.83	sp|Q9UJW0|DCTN4_HUMAN	Dynactin subunit 4 OS=Homo sapiens GN=DCTN4 PE=1 SV=1	HUMAN	4
958	7.14	7.14	64.04	50.56	50.56	sp|Q96FJ2|DYL2_HUMAN	Dynein light chain 2, cytoplasmic OS=Homo sapiens GN=DYNLL2 PE=1 SV=1	HUMAN	4
998	6.81	6.81	31.83	16.22	16.22	tr|Q6IBR8|Q6IBR8_HUMAN	EIF2S2 protein OS=Homo sapiens GN=EIF2S2 PE=2 SV=1	HUMAN	4
1109	5.91	5.91	23.99	11.51	11.51	tr|Q547S8|Q547S8_HUMAN	Electron transfer flavoprotein ubiquinone oxidoreductase OS=Homo sapiens GN=ETFDH PE=2 SV=1	HUMAN	4
961	7.08	7.08	40.31	27.08	18.46	tr|E5KS95|E5KS95_HUMAN	Elongation factor Ts OS=Homo sapiens PE=3 SV=1	HUMAN	4
904	7.72	7.72	45.21	27.97	20.69	sp|Q92506|DHB8_HUMAN	Estradiol 17-beta-dehydrogenase 8 OS=Homo sapiens GN=HSD17B8 PE=1 SV=2	HUMAN	4
868	8.15	8.15	68.83	58.44	50.65	sp|P63241|IF5A1_HUMAN	Eukaryotic translation initiation factor 5A-1 OS=Homo sapiens GN=EIF5A PE=1 SV=2	HUMAN	4
1001	6.78	6.78	17.84	6.431	4.62	sp|Q9BSJ8|ESYT1_HUMAN	Extended synaptotagmin-1 OS=Homo sapiens GN=ESYT1 PE=1 SV=1	HUMAN	4
988	6.89	6.89	12.52	6.048	6.048	sp|Q92945|FUBP2_HUMAN	Far upstream element-binding protein 2 OS=Homo sapiens GN=KHSRP PE=1 SV=4	HUMAN	4
959	7.12	7.12	29.12	12.17	12.17	sp|P14324|FPPS_HUMAN	Farnesyl pyrophosphate synthase OS=Homo sapiens GN=FDPS PE=1 SV=4	HUMAN	4
1175	5.43	5.43	50.6	37.95	37.95	tr|Q9H047|Q9H047_HUMAN	Fatty acid binding protein 7, brain OS=Homo sapiens GN=DKFZp547J2313 PE=2 SV=1	HUMAN	4
986	6.89	6.89	21.53	6.986	4.211	sp|Q9Y4F1|FARP1_HUMAN	FERM, RhoGEF and pleckstrin domain-containing protein 1 OS=Homo sapiens GN=FARP1 PE=1 SV=1	HUMAN	4
842	8.46	8.46	45.69	44.4	26.29	tr|Q6NS36|Q6NS36_HUMAN	Ferritin (Fragment) OS=Homo sapiens GN=FTH1 PE=2 SV=1	HUMAN	4
979	6.94	6.94	34.83	16.09	11.61	sp|P02675|FIBB_HUMAN	Fibrinogen beta chain OS=Homo sapiens GN=FGB PE=1 SV=2	HUMAN	4
1179	5.41	5.41	28.73	12.24	9.105	tr|Q14TF0|Q14TF0_HUMAN	Glutamate-cysteine ligase OS=Homo sapiens GN=GCLC PE=2 SV=1	HUMAN	4
2253	1.68	3.77	47.02	24.5	24.5	tr|C7DJS2|C7DJS2_HUMAN	Glutathione S-transferase pi (Fragment) OS=Homo sapiens GN=GSTP1 PE=2 SV=1	HUMAN	4
1113	5.87	5.87	13.31	5.864	4.517	tr|G1UI17|G1UI17_HUMAN	Glycogen debranching enzyme (Fragment) OS=Homo sapiens GN=AGL PE=2 SV=1	HUMAN	4
1077	6.14	6.19	24.09	10.37	7.927	tr|Q8N956|Q8N956_HUMAN	Glycoprotein M6B, isoform CRA_e OS=Homo sapiens GN=GPM6B PE=2 SV=1	HUMAN	4
1097	5.97	5.97	30.32	21.52	13.94	tr|Q6PKC0|Q6PKC0_HUMAN	GMP reductase OS=Homo sapiens GN=GMPR2 PE=2 SV=1	HUMAN	4
1191	5.28	5.28	43.17	22.03	22.03	tr|Q7Z4Y4|Q7Z4Y4_HUMAN	GTP:AMP phosphotransferase OS=Homo sapiens PE=2 SV=1	HUMAN	4
1377	4.12	4.12	70.59	57.35	47.06	sp|O60262|GBG7_HUMAN	Guanine nucleotide-binding protein G(I)/G(S)/G(O) subunit gamma-7 OS=Homo sapiens GN=GNG7 PE=1 SV=1	HUMAN	4
2261	1.67	8.31	43.98	23.81	17.09	tr|Q59FM5|Q59FM5_HUMAN	Guanine nucleotide-binding protein G, alpha subunit variant (Fragment) OS=Homo sapiens PE=2 SV=1	HUMAN	4
1005	6.72	6.72	41.76	38.46	33.52	tr|Q96IN2|Q96IN2_HUMAN	GUK1 protein (Fragment) OS=Homo sapiens GN=GUK1 PE=2 SV=2	HUMAN	4
852	8.36	8.36	78.1	53.28	39.42	tr|Q6IBG0|Q6IBG0_HUMAN	Heat-responsive protein 12 OS=Homo sapiens GN=UK114 PE=2 SV=1	HUMAN	4
905	7.72	7.72	27.4	17.55	15.63	sp|Q14CZ8|HECAM_HUMAN	Hepatocyte cell adhesion molecule OS=Homo sapiens GN=HEPACAM PE=1 SV=1	HUMAN	4
1397	4.06	8.08	31.67	10.71	10.71	sp|O14979|HNRDL_HUMAN	Heterogeneous nuclear ribonucleoprotein D-like OS=Homo sapiens GN=HNRPDL PE=1 SV=3	HUMAN	4
1723	2.63	4.92	21.2	12.29	8.193	sp|P52597|HNRPF_HUMAN	Heterogeneous nuclear ribonucleoprotein F OS=Homo sapiens GN=HNRNPF PE=1 SV=3	HUMAN	4
921	7.56	7.56	37.35	18.17	14.43	sp|P14866|HNRPL_HUMAN	Heterogeneous nuclear ribonucleoprotein L OS=Homo sapiens GN=HNRNPL PE=1 SV=2	HUMAN	4
1548	3.42	3.42	36.81	31.87	31.87	sp|Q9NQE9|HINT3_HUMAN	Histidine triad nucleotide-binding protein 3 OS=Homo sapiens GN=HINT3 PE=1 SV=1	HUMAN	4
1211	5.11	5.12	45.07	23.94	18.31	tr|A8K4I2|A8K4I2_HUMAN	Histone 1, H1c OS=Homo sapiens GN=HIST1H1C PE=2 SV=1	HUMAN	4
935	7.38	7.38	62.14	40.78	40.78	tr|Q0VAS5|Q0VAS5_HUMAN	Histone H4 OS=Homo sapiens GN=HIST1H4H PE=2 SV=1	HUMAN	4
870	8.1	8.1	40.68	19.21	13.56	tr|Q53F18|Q53F18_HUMAN	Homer 1 variant (Fragment) OS=Homo sapiens PE=2 SV=1	HUMAN	4
940	7.35	7.35	42.8	32.2	28.39	tr|Q6P5S8|Q6P5S8_HUMAN	IGK@ protein OS=Homo sapiens GN=IGK@ PE=1 SV=1	HUMAN	4
1176	5.42	5.42	15.57	3.621	3.621	tr|A4QPB0|A4QPB0_HUMAN	IQ motif containing GTPase activating protein 1 OS=Homo sapiens GN=IQGAP1 PE=2 SV=1	HUMAN	4
841	8.48	8.48	26.85	23.49	18.46	sp|Q96CN7|ISOC1_HUMAN	Isochorismatase domain-containing protein 1 OS=Homo sapiens GN=ISOC1 PE=1 SV=3	HUMAN	4
965	7.06	7.06	53.94	40.2	19.59	sp|P51553|IDH3G_HUMAN	Isocitrate dehydrogenase [NAD] subunit gamma, mitochondrial OS=Homo sapiens GN=IDH3G PE=1 SV=1	HUMAN	4
1050	6.34	8.51	18.17	5.786	4.319	sp|P11274-2|BCR_HUMAN	Isoform 2 of Breakpoint cluster region protein OS=Homo sapiens GN=BCR	HUMAN	4
891	7.92	7.92	17.1	10.2	4.943	sp|O94985-2|CSTN1_HUMAN	Isoform 2 of Calsyntenin-1 OS=Homo sapiens GN=CLSTN1	HUMAN	4
954	7.2	7.2	14.84	7.581	5.242	sp|Q27J81-2|INF2_HUMAN	Isoform 2 of Inverted formin-2 OS=Homo sapiens GN=INF2	HUMAN	4
966	7.06	7.06	11.95	4.255	4.255	sp|Q5JPE7-2|NOMO2_HUMAN	Isoform 2 of Nodal modulator 2 OS=Homo sapiens GN=NOMO2	HUMAN	4
1013	6.66	6.66	26.3	18.36	18.36	sp|Q92783-2|STAM1_HUMAN	Isoform 2 of Signal transducing adapter molecule 1 OS=Homo sapiens GN=STAM	HUMAN	4
1048	6.35	6.35	43.24	26.13	15.62	sp|Q9Y2Z0-2|SUGT1_HUMAN	Isoform 2 of Suppressor of G2 allele of SKP1 homolog OS=Homo sapiens GN=SUGT1	HUMAN	4
1120	5.78	5.78	17.82	3.758	3.03	sp|Q15811-4|ITSN1_HUMAN	Isoform 4 of Intersectin-1 OS=Homo sapiens GN=ITSN1	HUMAN	4
1067	6.19	8.27	51.27	21.41	13.52	sp|Q9P121-4|NTRI_HUMAN	Isoform 4 of Neurotrimin OS=Homo sapiens GN=NTM	HUMAN	4
1062	6.23	6.23	26.2	4.565	4.565	sp|Q9C0H9-5|SRCN1_HUMAN	Isoform 4 of SRC kinase signaling inhibitor 1 OS=Homo sapiens GN=SRCIN1	HUMAN	4
995	6.84	6.84	26.03	6.202	3.522	tr|Q17RZ5|Q17RZ5_HUMAN	Kinectin 1 (Kinesin receptor) OS=Homo sapiens GN=KTN1 PE=2 SV=1	HUMAN	4
1572	3.31	3.31	22.59	5.427	3.935	sp|O94910|LPHN1_HUMAN	Latrophilin-1 OS=Homo sapiens GN=LPHN1 PE=1 SV=1	HUMAN	4
1232	5.01	5.01	24.42	12.96	7.973	sp|Q9H9A6|LRC40_HUMAN	Leucine-rich repeat-containing protein 40 OS=Homo sapiens GN=LRRC40 PE=1 SV=1	HUMAN	4
927	7.46	7.46	28.64	11.84	8.748	sp|Q8N1G4|LRC47_HUMAN	Leucine-rich repeat-containing protein 47 OS=Homo sapiens GN=LRRC47 PE=1 SV=1	HUMAN	4
809	9.1	9.1	40.61	27.59	18.01	sp|Q14847|LASP1_HUMAN	LIM and SH3 domain protein 1 OS=Homo sapiens GN=LASP1 PE=1 SV=2	HUMAN	4
955	7.19	7.19	25.58	11.92	11.92	tr|Q96J80|Q96J80_HUMAN	Mammalian ependymin related protein 1 OS=Homo sapiens GN=EPDR1 PE=2 SV=1	HUMAN	4
1068	6.19	6.19	43.48	36.36	25.3	tr|Q8IZ68|Q8IZ68_HUMAN	Metaxin 2 OS=Homo sapiens GN=MTX2 PE=2 SV=1	HUMAN	4
853	8.34	8.34	31.56	15.04	9.145	sp|Q13825|AUHM_HUMAN	Methylglutaconyl-CoA hydratase, mitochondrial OS=Homo sapiens GN=AUH PE=1 SV=1	HUMAN	4
2276	1.61	7.28	41.9	21.59	16.19	sp|Q9H1K4|GHC2_HUMAN	Mitochondrial glutamate carrier 2 OS=Homo sapiens GN=SLC25A18 PE=2 SV=1	HUMAN	4
864	8.19	8.19	58.39	39.75	22.98	tr|G3V1V0|G3V1V0_HUMAN	Myosin, light polypeptide 6, alkali, smooth muscle and non-muscle, isoform CRA_c OS=Homo sapiens GN=MYL6 PE=4 SV=1	HUMAN	4
1078	6.12	6.12	50.58	41.28	29.07	tr|A8K761|A8K761_HUMAN	NADH dehydrogenase (Ubiquinone) 1 beta subcomplex, 10, 22kDa, isoform CRA_b OS=Homo sapiens GN=NDUFB10 PE=2 SV=1	HUMAN	4
1153	5.58	5.58	44.14	33.79	33.79	sp|Q9UI09|NDUAC_HUMAN	NADH dehydrogenase [ubiquinone] 1 alpha subcomplex subunit 12 OS=Homo sapiens GN=NDUFA12 PE=1 SV=1	HUMAN	4
858	8.25	8.25	40.56	24.1	19.28	tr|Q6IB76|Q6IB76_HUMAN	NDUFV2 protein OS=Homo sapiens GN=NDUFV2 PE=2 SV=1	HUMAN	4
1287	4.7	4.7	44.9	28.23	18.71	sp|P06748|NPM_HUMAN	Nucleophosmin OS=Homo sapiens GN=NPM1 PE=1 SV=2	HUMAN	4
931	7.43	7.43	39.72	39.72	39.72	tr|Q5W102|Q5W102_HUMAN	Oligodendrocytic myelin paranodal and inner loop protein OS=Homo sapiens GN=OPALIN PE=2 SV=1	HUMAN	4
1267	4.79	4.79	21.84	6.239	6.239	sp|Q96CV9|OPTN_HUMAN	Optineurin OS=Homo sapiens GN=OPTN PE=1 SV=2	HUMAN	4
980	6.94	6.94	29.19	26.22	13.51	tr|Q53FF5|Q53FF5_HUMAN	p47 protein isoform a variant (Fragment) OS=Homo sapiens PE=2 SV=1	HUMAN	4
1335	4.37	4.37	62.58	56.44	44.79	sp|Q13526|PIN1_HUMAN	Peptidyl-prolyl cis-trans isomerase NIMA-interacting 1 OS=Homo sapiens GN=PIN1 PE=1 SV=1	HUMAN	4
1051	6.32	6.32	64.62	38.46	23.59	tr|Q6IB11|Q6IB11_HUMAN	PGRMC1 protein OS=Homo sapiens GN=PGRMC1 PE=2 SV=1	HUMAN	4
1103	5.95	5.95	16.1	8.1	4.673	sp|Q6VY07|PACS1_HUMAN	Phosphofurin acidic cluster sorting protein 1 OS=Homo sapiens GN=PACS1 PE=1 SV=2	HUMAN	4
1119	5.81	5.81	50.76	44.16	22.34	sp|P36969|GPX4_HUMAN	Phospholipid hydroperoxide glutathione peroxidase, mitochondrial OS=Homo sapiens GN=GPX4 PE=1 SV=3	HUMAN	4
934	7.39	7.39	48.89	31.85	27.41	sp|Q9H008|LHPP_HUMAN	Phospholysine phosphohistidine inorganic pyrophosphate phosphatase OS=Homo sapiens GN=LHPP PE=1 SV=2	HUMAN	4
1130	5.73	5.75	14.42	3.319	2.829	sp|O15031|PLXB2_HUMAN	Plexin-B2 OS=Homo sapiens GN=PLXNB2 PE=1 SV=3	HUMAN	4
928	7.46	7.46	49.35	21.57	21.24	tr|Q6FGQ4|Q6FGQ4_HUMAN	PPT1 protein (Fragment) OS=Homo sapiens GN=PPT1 PE=2 SV=1	HUMAN	4
1163	5.49	5.49	48.87	15.82	15.82	sp|Q96EM0|PRCM_HUMAN	Probable proline racemase OS=Homo sapiens GN=C14orf149 PE=1 SV=2	HUMAN	4
993	6.85	6.85	39.11	24.19	18.55	sp|O14818|PSA7_HUMAN	Proteasome subunit alpha type-7 OS=Homo sapiens GN=PSMA7 PE=1 SV=1	HUMAN	4
911	7.66	7.66	56.42	39.66	39.66	sp|O60888|CUTA_HUMAN	Protein CutA OS=Homo sapiens GN=CUTA PE=1 SV=2	HUMAN	4
970	7.03	7.03	59.92	23.48	19.43	sp|Q9UFN0|NPS3A_HUMAN	Protein NipSnap homolog 3A OS=Homo sapiens GN=NIPSNAP3A PE=1 SV=2	HUMAN	4
1155	5.57	5.57	17.5	6.385	2.343	tr|C5NM88|C5NM88_HUMAN	Putative uncharacterized protein A7322 OS=Homo sapiens GN=A7322 PE=2 SV=1	HUMAN	4
1140	5.65	5.65	20.35	11.26	9.091	tr|Q5JPB8|Q5JPB8_HUMAN	Putative uncharacterized protein DKFZp686O1117 OS=Homo sapiens GN=DKFZp686O1117 PE=2 SV=1	HUMAN	4
977	6.96	6.96	27.06	13.7	6.736	tr|Q8N3C8|Q8N3C8_HUMAN	Putative uncharacterized protein DKFZp761B2210 (Fragment) OS=Homo sapiens GN=DKFZp761B2210 PE=2 SV=1	HUMAN	4
889	7.96	7.96	59.48	43.1	43.1	tr|Q5H9R2|Q5H9R2_HUMAN	Putative uncharacterized protein DKFZp781K1356 OS=Homo sapiens GN=DKFZp781K1356 PE=2 SV=1	HUMAN	4
862	8.23	8.23	35.04	17.17	10.62	tr|B4DS96|B4DS96_HUMAN	Putative uncharacterized protein OS=Homo sapiens PE=2 SV=1	HUMAN	4
1233	5.01	5.01	44.44	24.14	16.09	tr|Q53FP0|Q53FP0_HUMAN	Pyridoxine 5'-phosphate oxidase variant (Fragment) OS=Homo sapiens PE=2 SV=1	HUMAN	4
978	6.96	6.96	35.7	20.88	8.351	sp|Q9Y243|AKT3_HUMAN	RAC-gamma serine/threonine-protein kinase OS=Homo sapiens GN=AKT3 PE=1 SV=1	HUMAN	4
1802	2.34	6.65	48.26	34.83	26.87	sp|Q15286|RAB35_HUMAN	Ras-related protein Rab-35 OS=Homo sapiens GN=RAB35 PE=1 SV=1	HUMAN	4
964	7.07	7.07	26.51	10.65	7.307	tr|Q7Z4W5|Q7Z4W5_HUMAN	RNA helicase OS=Homo sapiens PE=2 SV=1	HUMAN	4
1170	5.45	5.45	91.3	40.87	40.87	tr|Q6FG96|Q6FG96_HUMAN	RPLP2 protein OS=Homo sapiens GN=RPLP2 PE=2 SV=1	HUMAN	4
938	7.36	7.36	45.52	33.1	17.93	tr|Q5VXV3|Q5VXV3_HUMAN	SET OS=Homo sapiens GN=SET PE=2 SV=1	HUMAN	4
1061	6.25	6.25	48.25	39.47	39.47	sp|O75368|SH3L1_HUMAN	SH3 domain-binding glutamic acid-rich-like protein OS=Homo sapiens GN=SH3BGRL PE=1 SV=1	HUMAN	4
1134	5.7	5.7	30.81	10.21	8.099	tr|Q96HX3|Q96HX3_HUMAN	Similar to ribophorin I (Fragment) OS=Homo sapiens PE=2 SV=1	HUMAN	4
861	8.23	8.23	44.48	13.64	9.091	tr|Q15483|Q15483_HUMAN	S-laminin (Fragment) OS=Homo sapiens PE=2 SV=1	HUMAN	4
1201	5.19	5.69	33.22	15.79	13.49	sp|Q96EQ0|SGTB_HUMAN	Small glutamine-rich tetratricopeptide repeat-containing protein beta OS=Homo sapiens GN=SGTB PE=1 SV=1	HUMAN	4
1165	5.48	5.48	14.72	8.528	8.528	sp|Q9H1V8|S6A17_HUMAN	Sodium-dependent neutral amino acid transporter SLC6A17 OS=Homo sapiens GN=SLC6A17 PE=2 SV=3	HUMAN	4
976	6.98	6.98	44.1	17.42	17.42	sp|Q9UJZ1|STML2_HUMAN	Stomatin-like protein 2 OS=Homo sapiens GN=STOML2 PE=1 SV=1	HUMAN	4
972	7.02	7.02	27.55	10.42	10.42	sp|Q96I99|SUCB2_HUMAN	Succinyl-CoA ligase [GDP-forming] subunit beta, mitochondrial OS=Homo sapiens GN=SUCLG2 PE=1 SV=2	HUMAN	4
1500	3.68	6.49	32.23	9.272	9.272	tr|Q05CK9|Q05CK9_HUMAN	SYNCRIP protein (Fragment) OS=Homo sapiens GN=SYNCRIP PE=2 SV=1	HUMAN	4
1091	6	6	72.22	53.7	37.04	tr|Q6FGD7|Q6FGD7_HUMAN	TBCA protein OS=Homo sapiens GN=TBCA PE=2 SV=1	HUMAN	4
994	6.84	9.04	29.32	17.27	6.967	tr|Q96CV8|Q96CV8_HUMAN	Thimet oligopeptidase 1 OS=Homo sapiens GN=THOP1 PE=2 SV=1	HUMAN	4
884	8	8	41.38	27.59	27.59	tr|Q59GA0|Q59GA0_HUMAN	Thy-1 cell surface antigen variant (Fragment) OS=Homo sapiens PE=2 SV=1	HUMAN	4
973	7	7	40.51	32.12	18.98	tr|Q6FIE9|Q6FIE9_HUMAN	TOLLIP protein OS=Homo sapiens GN=TOLLIP PE=2 SV=1	HUMAN	4
971	7.02	7.02	32.77	7.426	5.248	sp|P22102|PUR2_HUMAN	Trifunctional purine biosynthetic protein adenosine-3 OS=Homo sapiens GN=GART PE=1 SV=1	HUMAN	4
1069	6.19	6.19	58.44	47.4	41.56	sp|P68036|UB2L3_HUMAN	Ubiquitin-conjugating enzyme E2 L3 OS=Homo sapiens GN=UBE2L3 PE=1 SV=1	HUMAN	4
1114	5.85	5.85	74.83	26.53	19.73	sp|Q13404|UB2V1_HUMAN	Ubiquitin-conjugating enzyme E2 variant 1 OS=Homo sapiens GN=UBE2V1 PE=1 SV=2	HUMAN	4
1043	6.38	6.38	32.98	10.88	8.421	tr|B4DTU0|B4DTU0_HUMAN	Uncharacterized protein OS=Homo sapiens GN=ALCAM PE=2 SV=1	HUMAN	4
956	7.17	7.17	16.34	8.949	5.008	tr|F5H5R0|F5H5R0_HUMAN	Uncharacterized protein OS=Homo sapiens GN=ASTN1 PE=4 SV=1	HUMAN	4
950	7.24	7.24	22.79	10.11	8.026	tr|E9PB95|E9PB95_HUMAN	Uncharacterized protein OS=Homo sapiens GN=ATG7 PE=4 SV=1	HUMAN	4
908	7.69	7.69	27.42	9.662	3.849	tr|E3W994|E3W994_HUMAN	Uncharacterized protein OS=Homo sapiens GN=CLASP2 PE=4 SV=2	HUMAN	4
1565	3.35	5.11	26.28	7.721	5.729	tr|F5H6A0|F5H6A0_HUMAN	Uncharacterized protein OS=Homo sapiens GN=CLIP1 PE=4 SV=1	HUMAN	4
960	7.09	7.09	30.02	21.59	14.89	tr|B4DY81|B4DY81_HUMAN	Uncharacterized protein OS=Homo sapiens GN=COPS3 PE=2 SV=1	HUMAN	4
850	8.38	8.38	34.43	27.84	21.98	tr|F5GWW0|F5GWW0_HUMAN	Uncharacterized protein OS=Homo sapiens GN=CTSB PE=3 SV=1	HUMAN	4
1049	6.35	6.35	30.84	25.15	21.26	tr|B7Z7L3|B7Z7L3_HUMAN	Uncharacterized protein OS=Homo sapiens GN=CYB5R3 PE=2 SV=1	HUMAN	4
851	8.37	8.38	58.88	34.32	21.01	tr|E5RHW4|E5RHW4_HUMAN	Uncharacterized protein OS=Homo sapiens GN=ERLIN2 PE=4 SV=1	HUMAN	4
933	7.42	7.42	40.28	33.33	27.78	tr|F8W7Q4|F8W7Q4_HUMAN	Uncharacterized protein OS=Homo sapiens GN=FAM162A PE=4 SV=1	HUMAN	4
1003	6.73	6.73	37.57	14.49	8.945	tr|F8W7S9|F8W7S9_HUMAN	Uncharacterized protein OS=Homo sapiens GN=GK PE=3 SV=1	HUMAN	4
1178	5.42	5.42	55.88	43.14	36.27	tr|G3V3J9|G3V3J9_HUMAN	Uncharacterized protein OS=Homo sapiens GN=GNG2 PE=4 SV=1	HUMAN	4
996	6.84	6.84	12.02	4.955	4.955	tr|E7EMR3|E7EMR3_HUMAN	Uncharacterized protein OS=Homo sapiens GN=LPHN3 PE=3 SV=1	HUMAN	4
990	6.87	6.87	23.67	11.77	5.823	tr|E9PHL5|E9PHL5_HUMAN	Uncharacterized protein OS=Homo sapiens GN=MVP PE=4 SV=2	HUMAN	4
827	8.79	8.79	43	18.31	10.7	tr|E9PB14|E9PB14_HUMAN	Uncharacterized protein OS=Homo sapiens GN=PDHX PE=3 SV=1	HUMAN	4
899	7.79	7.79	37.09	20.7	15.78	tr|B5MCQ5|B5MCQ5_HUMAN	Uncharacterized protein OS=Homo sapiens GN=PDIA6 PE=3 SV=1	HUMAN	4
946	7.27	7.27	26.49	12.28	7.368	tr|E9PF86|E9PF86_HUMAN	Uncharacterized protein OS=Homo sapiens GN=PGM3 PE=3 SV=1	HUMAN	4
930	7.43	7.43	32.36	14.53	6.96	tr|F5H355|F5H355_HUMAN	Uncharacterized protein OS=Homo sapiens GN=RABEP1 PE=4 SV=1	HUMAN	4
1072	6.17	6.17	15.28	6.613	5.701	tr|D6RHZ5|D6RHZ5_HUMAN	Uncharacterized protein OS=Homo sapiens GN=SEC31A PE=4 SV=1	HUMAN	4
968	7.03	7.03	41.4	9.621	7.726	tr|F5H126|F5H126_HUMAN	Uncharacterized protein OS=Homo sapiens GN=SYT7 PE=4 SV=1	HUMAN	4
1080	6.08	6.08	19.95	11.93	11.93	tr|B4DPK6|B4DPK6_HUMAN	Uncharacterized protein OS=Homo sapiens GN=TINAGL1 PE=2 SV=1	HUMAN	4
2070	2	7.22	33.93	31.36	21.59	tr|B7Z2U2|B7Z2U2_HUMAN	Uncharacterized protein OS=Homo sapiens GN=TOM1L2 PE=2 SV=1	HUMAN	4
1038	6.43	6.43	34.75	34.75	28.81	tr|F8WCA0|F8WCA0_HUMAN	Uncharacterized protein OS=Homo sapiens GN=VAMP2 PE=4 SV=1	HUMAN	4
975	6.98	6.98	33.33	9.61	7.508	tr|G5E9Y2|G5E9Y2_HUMAN	Uncharacterized protein OS=Homo sapiens GN=XPNPEP1 PE=4 SV=1	HUMAN	4
1222	5.04	5.04	22.05	6.436	4.648	sp|Q9H269|VPS16_HUMAN	Vacuolar protein sorting-associated protein 16 homolog OS=Homo sapiens GN=VPS16 PE=1 SV=2	HUMAN	4
936	7.37	7.37	29.17	22.32	12.8	sp|Q4G0F5|VP26B_HUMAN	Vacuolar protein sorting-associated protein 26B OS=Homo sapiens GN=VPS26B PE=1 SV=2	HUMAN	4
886	7.97	7.97	59.11	39.68	27.13	sp|Q9Y5K8|VATD_HUMAN	V-type proton ATPase subunit D OS=Homo sapiens GN=ATP6V1D PE=1 SV=1	HUMAN	4
860	8.24	8.24	70.07	55.1	46.94	tr|C9J2K4|C9J2K4_HUMAN	V-type proton ATPase subunit F OS=Homo sapiens GN=ATP6V1F PE=3 SV=1	HUMAN	4
1229	5.02	5.02	22.85	10.32	10.32	sp|Q15119|PDK2_HUMAN	[Pyruvate dehydrogenase [lipoamide]] kinase isozyme 2, mitochondrial OS=Homo sapiens GN=PDK2 PE=1 SV=2	HUMAN	3
1247	4.91	4.91	38.2	22.81	13.26	sp|P55036|PSMD4_HUMAN	26S proteasome non-ATPase regulatory subunit 4 OS=Homo sapiens GN=PSMD4 PE=1 SV=1	HUMAN	3
1203	5.18	5.18	20.66	8.571	8.571	sp|Q5TFE4|NT5D1_HUMAN	5'-nucleotidase domain-containing protein 1 OS=Homo sapiens GN=NT5DC1 PE=1 SV=1	HUMAN	3
1064	6.2	6.2	27.19	13.87	7.664	sp|Q86UY8|NT5D3_HUMAN	5'-nucleotidase domain-containing protein 3 OS=Homo sapiens GN=NT5DC3 PE=2 SV=1	HUMAN	3
1092	6	6	64.24	24.24	24.24	sp|P30050|RL12_HUMAN	60S ribosomal protein L12 OS=Homo sapiens GN=RPL12 PE=1 SV=1	HUMAN	3
1234	5.01	5.01	20.91	15	15	tr|Q5TB20|Q5TB20_HUMAN	Acidic (Leucine-rich) nuclear phosphoprotein 32 family, member E OS=Homo sapiens GN=ANP32E PE=2 SV=1	HUMAN	3
1185	5.35	5.35	54.9	40.52	40.52	tr|B3KPC7|B3KPC7_HUMAN	Actin-related protein 2/3 complex subunit 5 OS=Homo sapiens PE=2 SV=1	HUMAN	3
1094	6	6	23.72	20.51	20.51	sp|O14561|ACPM_HUMAN	Acyl carrier protein, mitochondrial OS=Homo sapiens GN=NDUFAB1 PE=1 SV=3	HUMAN	3
1274	4.75	4.75	32.6	8.59	8.59	tr|Q5T4U5|Q5T4U5_HUMAN	Acyl-Coenzyme A dehydrogenase, C-4 to C-12 straight chain OS=Homo sapiens GN=ACADM PE=2 SV=1	HUMAN	3
1111	5.89	5.89	68.57	25	25	sp|Q9NPJ3|ACO13_HUMAN	Acyl-coenzyme A thioesterase 13 OS=Homo sapiens GN=ACOT13 PE=1 SV=1	HUMAN	3
1065	6.2	6.2	14.89	7.303	4.635	tr|Q8TEY4|Q8TEY4_HUMAN	Adaptor protein FE65a2 (Fragment) OS=Homo sapiens GN=APBB1 PE=2 SV=1	HUMAN	3
1131	5.73	5.73	44.48	20.44	11.88	sp|P55263|ADK_HUMAN	Adenosine kinase OS=Homo sapiens GN=ADK PE=1 SV=2	HUMAN	3
1336	4.36	4.36	32.18	10.57	5.747	tr|F8W9D6|F8W9D6_HUMAN	Adenylosuccinate synthetase OS=Homo sapiens GN=ADSS PE=3 SV=1	HUMAN	3
1339	4.35	4.8	40.57	33.71	18.29	tr|Q5U025|Q5U025_HUMAN	ADP-ribosylation factor 6 OS=Homo sapiens PE=2 SV=1	HUMAN	3
1294	4.65	4.65	25.62	8.867	8.867	tr|Q53F62|Q53F62_HUMAN	ADP-ribosylation factor GTPase activating protein 1 isoform a variant (Fragment) OS=Homo sapiens PE=2 SV=1	HUMAN	3
1699	2.74	2.74	6.064	2.054	2.054	sp|O00468|AGRIN_HUMAN	Agrin OS=Homo sapiens GN=AGRN PE=1 SV=4	HUMAN	3
1085	6.04	6.04	32.76	13.31	7.679	tr|B4DI73|B4DI73_HUMAN	Alanyl-tRNA synthetase domain containing 1, isoform CRA_a OS=Homo sapiens GN=AARSD1 PE=2 SV=1	HUMAN	3
1257	4.85	4.85	32.08	14.74	10.98	tr|Q5TZZ9|Q5TZZ9_HUMAN	ANXA1 protein OS=Homo sapiens GN=ANXA1 PE=2 SV=1	HUMAN	3
944	7.31	7.31	36.12	18.18	8.852	sp|P53677|AP3M2_HUMAN	AP-3 complex subunit mu-2 OS=Homo sapiens GN=AP3M2 PE=1 SV=1	HUMAN	3
1228	5.02	5.02	31.51	11.87	11.87	tr|Q59GF3|Q59GF3_HUMAN	Aquaporin 4 isoform a variant (Fragment) OS=Homo sapiens PE=2 SV=1	HUMAN	3
1225	5.04	5.04	22.26	14.33	11.59	sp|Q5TC12|ATPF1_HUMAN	ATP synthase mitochondrial F1 complex assembly factor 1 OS=Homo sapiens GN=ATPAF1 PE=1 SV=1	HUMAN	3
1187	5.32	5.32	79.71	44.93	44.93	sp|P56385|ATP5I_HUMAN	ATP synthase subunit e, mitochondrial OS=Homo sapiens GN=ATP5I PE=1 SV=2	HUMAN	3
1208	5.13	5.13	49.26	9.559	9.559	tr|B5BUB5|B5BUB5_HUMAN	Autoantigen La (Fragment) OS=Homo sapiens GN=SSB PE=2 SV=1	HUMAN	3
1045	6.37	6.37	32.77	19.93	12.84	sp|P53004|BIEA_HUMAN	Biliverdin reductase A OS=Homo sapiens GN=BLVRA PE=1 SV=2	HUMAN	3
1443	4	4	43.12	26.61	26.61	sp|Q9Y5U8|BR44L_HUMAN	Brain protein 44-like protein OS=Homo sapiens GN=BRP44L PE=1 SV=1	HUMAN	3
1605	3.15	3.52	16.42	11.94	4.478	sp|Q01064|PDE1B_HUMAN	Calcium/calmodulin-dependent 3',5'-cyclic nucleotide phosphodiesterase 1B OS=Homo sapiens GN=PDE1B PE=1 SV=2	HUMAN	3
2202	1.83	5.52	26.76	15.41	8.919	tr|B5BU41|B5BU41_HUMAN	Calcium/calmodulin-dependent protein kinase I OS=Homo sapiens GN=CAMK1 PE=2 SV=1	HUMAN	3
982	6.92	6.92	43.55	12.9	8.879	sp|Q16566|KCC4_HUMAN	Calcium/calmodulin-dependent protein kinase type IV OS=Homo sapiens GN=CAMK4 PE=1 SV=1	HUMAN	3
1260	4.83	4.83	49.56	22.81	19.3	tr|Q5R371|Q5R371_HUMAN	Calcyclin binding protein OS=Homo sapiens GN=CACYBP PE=2 SV=1	HUMAN	3
1318	4.47	4.47	28.43	11.02	5.591	sp|P43155|CACP_HUMAN	Carnitine O-acetyltransferase OS=Homo sapiens GN=CRAT PE=1 SV=5	HUMAN	3
1520	3.55	3.55	11.5	6.505	5.144	sp|Q9NQ79|CRAC1_HUMAN	Cartilage acidic protein 1 OS=Homo sapiens GN=CRTAC1 PE=1 SV=2	HUMAN	3
1463	3.92	3.92	19.08	4.333	3.704	sp|Q8WXD9|CSKI1_HUMAN	Caskin-1 OS=Homo sapiens GN=CASKIN1 PE=1 SV=1	HUMAN	3
1528	3.52	3.52	18.23	6.329	6.329	tr|B3KRY3|B3KRY3_HUMAN	cDNA FLJ35079 fis, clone PLACE6005283, highly similar to Lysosome-associated membrane glycoprotein 1 OS=Homo sapiens PE=2 SV=1	HUMAN	3
1614	3.11	3.11	12.72	9.975	9.975	tr|Q6ZUY8|Q6ZUY8_HUMAN	cDNA FLJ43203 fis, clone FEBRA2008468, highly similar to LYSOSOMAL ACID LIPASE/CHOLESTERYL ESTER HYDROLASE (EC 3.1.1.13) OS=Homo sapiens PE=2 SV=1	HUMAN	3
1204	5.17	6.7	62.25	43.14	13.24	tr|B7Z380|B7Z380_HUMAN	cDNA FLJ50773, highly similar to Calbindin OS=Homo sapiens PE=2 SV=1	HUMAN	3
2246	1.71	2.37	19.15	8.706	8.706	tr|B7Z408|B7Z408_HUMAN	cDNA FLJ50790, highly similar to Sorting nexin-2 OS=Homo sapiens PE=2 SV=1	HUMAN	3
1004	6.73	6.73	26.28	16.99	13.78	tr|B7Z410|B7Z410_HUMAN	cDNA FLJ50791, highly similar to Nitrilase homolog 1 (EC 3.5.-.-) OS=Homo sapiens PE=2 SV=1	HUMAN	3
1305	4.53	4.53	47.44	17.95	17.95	tr|B7Z6B3|B7Z6B3_HUMAN	cDNA FLJ53094, highly similar to Receptor expression-enhancing protein 5 OS=Homo sapiens PE=2 SV=1	HUMAN	3
1084	6.06	6.06	31	10	10	tr|B4DS41|B4DS41_HUMAN	cDNA FLJ55173, highly similar to Nuclear distribution protein nudE-like 1 OS=Homo sapiens PE=2 SV=1	HUMAN	3
1654	2.97	2.97	24.22	7.867	7.867	tr|B4DND6|B4DND6_HUMAN	cDNA FLJ55804, highly similar to COP9 signalosome complex subunit 1 OS=Homo sapiens PE=2 SV=1	HUMAN	3
1206	5.15	5.15	25.82	16.3	13.32	tr|B4DXJ1|B4DXJ1_HUMAN	cDNA FLJ56334, highly similar to SEC13-related protein OS=Homo sapiens PE=2 SV=1	HUMAN	3
1205	5.17	5.17	31.02	9.926	9.926	tr|B4DEA3|B4DEA3_HUMAN	cDNA FLJ56531, highly similar to UV excision repair protein RAD23 homolog B OS=Homo sapiens PE=2 SV=1	HUMAN	3
1152	5.58	5.58	17.12	7.198	5.253	tr|B4DS31|B4DS31_HUMAN	cDNA FLJ56893, highly similar to Homo sapiens CUG triplet repeat, RNA binding protein 2 (CUGBP2), transcript variant 3, mRNA OS=Homo sapiens PE=2 SV=1	HUMAN	3
1189	5.29	5.29	30.77	9.69	3.596	tr|B4DSL6|B4DSL6_HUMAN	cDNA FLJ57190, highly similar to Actin-binding protein anillin OS=Homo sapiens PE=2 SV=1	HUMAN	3
1719	2.64	4.77	27.99	11.97	5.81	tr|B4DE20|B4DE20_HUMAN	cDNA FLJ57256, highly similar to Plexin-A1 OS=Homo sapiens PE=2 SV=1	HUMAN	3
1846	2.19	6.01	31.97	6.858	5.375	tr|B4DTV0|B4DTV0_HUMAN	cDNA FLJ57801, highly similar to Homo sapiens AHNAK nucleoprotein (desmoyokin) (AHNAK), transcript variant 1, mRNA (Fragment) OS=Homo sapiens PE=2 SV=1	HUMAN	3
1238	4.98	4.98	24.19	12.9	9.677	tr|B7Z966|B7Z966_HUMAN	cDNA FLJ58410, highly similar to Solute carrier family 2, facilitated glucosetransporter member 3 OS=Homo sapiens PE=2 SV=1	HUMAN	3
1164	5.48	5.48	18.76	3.616	2.86	tr|B4DH17|B4DH17_HUMAN	cDNA FLJ59298, highly similar to Eukaryotic translation initiation factor 4 gamma 3 OS=Homo sapiens PE=2 SV=1	HUMAN	3
1376	4.12	5.46	44.52	16.77	11.94	tr|B4DLT1|B4DLT1_HUMAN	cDNA FLJ59716, highly similar to Vacuolar protein sorting 26A OS=Homo sapiens PE=2 SV=1	HUMAN	3
1142	5.64	5.64	39.48	14.03	11.43	tr|B4DVA6|B4DVA6_HUMAN	cDNA FLJ59765, highly similar to Centaurin-alpha 1 OS=Homo sapiens PE=2 SV=1	HUMAN	3
1138	5.68	5.68	16.8	8.4	8.4	tr|A8K6K8|A8K6K8_HUMAN	cDNA FLJ77325 OS=Homo sapiens PE=2 SV=1	HUMAN	3
1347	4.31	4.31	17.18	3.854	2.939	tr|A8KAK1|A8KAK1_HUMAN	cDNA FLJ77398, highly similar to Homo sapiens UDP-glucose ceramide glucosyltransferase-like 1, transcript variant 2, mRNA OS=Homo sapiens PE=2 SV=1	HUMAN	3
1398	4.06	4.06	19.12	10	7.647	tr|A8K6S3|A8K6S3_HUMAN	cDNA FLJ77570, highly similar to Homo sapiens pleckstrin homology domain containing, family C (with FERM domain) member 1 (PLEKHC1), mRNA OS=Homo sapiens PE=2 SV=1	HUMAN	3
1251	4.87	4.87	14.91	5.849	4.587	tr|B0AZM5|B0AZM5_HUMAN	cDNA, FLJ79465, highly similar to Metabotropic glutamate receptor 2 OS=Homo sapiens PE=2 SV=1	HUMAN	3
969	7.03	7.03	27.57	18.82	8.972	tr|B2R5S3|B2R5S3_HUMAN	cDNA, FLJ92597, highly similar to Homo sapiens NFS1 nitrogen fixation 1 (S. cerevisiae) (NFS1), mRNA OS=Homo sapiens PE=2 SV=1	HUMAN	3
1242	4.94	4.94	49.26	35.29	35.29	tr|B2R6Y1|B2R6Y1_HUMAN	cDNA, FLJ93172, highly similar to Homo sapiens H3 histone, family 3B (H3.3B) (H3F3B), mRNA OS=Homo sapiens PE=2 SV=1	HUMAN	3
1365	4.18	4.18	26.64	14.02	14.02	tr|B2R8A2|B2R8A2_HUMAN	cDNA, FLJ93804, highly similar to Homo sapiens gp25L2 protein (HSGP25L2G), mRNA OS=Homo sapiens PE=2 SV=1	HUMAN	3
1316	4.48	4.48	31.27	12.16	7.196	tr|B2RAW8|B2RAW8_HUMAN	cDNA, FLJ95164, highly similar to Homo sapiens SEC14-like 2 (S. cerevisiae) (SEC14L2), mRNA OS=Homo sapiens PE=2 SV=1	HUMAN	3
942	7.33	7.33	46.3	30.25	12.35	tr|B2RD27|B2RD27_HUMAN	cDNA, FLJ96428, highly similar to Homo sapiens proteasome (prosome, macropain) 26S subunit, non-ATPase, 7 (Mov34 homolog) (PSMD7), mRNA OS=Homo sapiens PE=2 SV=1	HUMAN	3
1455	3.96	6.09	27.26	15.79	7.143	tr|B2RD40|B2RD40_HUMAN	cDNA, FLJ96442, highly similar to Homo sapiens copine II (CPNE2), mRNA OS=Homo sapiens PE=2 SV=1	HUMAN	3
1132	5.72	5.72	26.17	15.44	15.44	sp|Q8N111|CEND_HUMAN	Cell cycle exit and neuronal differentiation protein 1 OS=Homo sapiens GN=CEND1 PE=2 SV=1	HUMAN	3
1323	4.43	4.43	25	20.09	15.63	sp|Q9H444|CHM4B_HUMAN	Charged multivesicular body protein 4b OS=Homo sapiens GN=CHMP4B PE=1 SV=1	HUMAN	3
1245	4.92	4.92	20.09	8.067	6.088	sp|Q8WWI5|CTL1_HUMAN	Choline transporter-like protein 1 OS=Homo sapiens GN=SLC44A1 PE=1 SV=1	HUMAN	3
1093	6	6	31.15	13.66	13.66	tr|A4D177|A4D177_HUMAN	Chromobox homolog 3 (HP1 gamma homolog, Drosophila) OS=Homo sapiens GN=CBX3 PE=4 SV=1	HUMAN	3
1188	5.3	5.3	50.7	39.44	25.35	sp|Q14019|COTL1_HUMAN	Coactosin-like protein OS=Homo sapiens GN=COTL1 PE=1 SV=3	HUMAN	3
997	6.83	6.83	54.48	54.48	39.55	sp|Q6PUV4|CPLX2_HUMAN	Complexin-2 OS=Homo sapiens GN=CPLX2 PE=1 SV=2	HUMAN	3
1259	4.84	7	33.39	12.31	6.239	sp|Q9HCH3|CPNE5_HUMAN	Copine-5 OS=Homo sapiens GN=CPNE5 PE=1 SV=2	HUMAN	3
1055	6.29	6.29	29.82	17.54	12.48	tr|Q96H99|Q96H99_HUMAN	Cortactin OS=Homo sapiens GN=CTTN PE=2 SV=1	HUMAN	3
1214	5.09	5.09	51.02	45.92	45.92	tr|Q76LA1|Q76LA1_HUMAN	CSTB protein OS=Homo sapiens GN=CSTB PE=2 SV=1	HUMAN	3
1033	6.45	6.45	16.56	3.679	3.094	tr|Q59HA5|Q59HA5_HUMAN	Cyclin G-associated kinase variant (Fragment) OS=Homo sapiens PE=2 SV=1	HUMAN	3
1012	6.66	6.66	35.5	26.04	19.53	sp|P13073|COX41_HUMAN	Cytochrome c oxidase subunit 4 isoform 1, mitochondrial OS=Homo sapiens GN=COX4I1 PE=1 SV=1	HUMAN	3
1024	6.56	6.56	20.59	11.99	6.77	sp|Q9UKG1|DP13A_HUMAN	DCC-interacting protein 13-alpha OS=Homo sapiens GN=APPL1 PE=1 SV=1	HUMAN	3
1098	5.97	5.97	30	22.73	22.73	tr|Q53YJ2|Q53YJ2_HUMAN	Dermcidin OS=Homo sapiens GN=PIF PE=2 SV=1	HUMAN	3
1285	4.71	4.71	21.54	14.23	12.4	sp|Q9UHL4|DPP2_HUMAN	Dipeptidyl peptidase 2 OS=Homo sapiens GN=DPP7 PE=1 SV=3	HUMAN	3
1302	4.58	4.58	37.21	23.84	23.84	sp|O95989|NUDT3_HUMAN	Diphosphoinositol polyphosphate phosphohydrolase 1 OS=Homo sapiens GN=NUDT3 PE=1 SV=1	HUMAN	3
1466	3.91	3.91	13.26	7.735	7.735	tr|Q6IS01|Q6IS01_HUMAN	DLGAP1 protein OS=Homo sapiens GN=DLGAP1 PE=2 SV=1	HUMAN	3
1680	2.84	2.84	27.55	10.91	8.408	sp|Q9NVH1|DJC11_HUMAN	DnaJ homolog subfamily C member 11 OS=Homo sapiens GN=DNAJC11 PE=1 SV=2	HUMAN	3
1288	4.69	4.69	28.49	19.89	15.05	sp|O75935|DCTN3_HUMAN	Dynactin subunit 3 OS=Homo sapiens GN=DCTN3 PE=1 SV=1	HUMAN	3
1313	4.49	4.49	32.05	13.64	9.091	sp|Q6UWR7|ENPP6_HUMAN	Ectonucleotide pyrophosphatase/phosphodiesterase family member 6 OS=Homo sapiens GN=ENPP6 PE=2 SV=2	HUMAN	3
1688	2.79	4.02	21.43	10.34	8.374	sp|Q9BS26|ERP44_HUMAN	Endoplasmic reticulum resident protein 44 OS=Homo sapiens GN=ERP44 PE=1 SV=1	HUMAN	3
1502	3.68	3.68	22.8	10.1	10.1	sp|Q9NTX5|ECHD1_HUMAN	Enoyl-CoA hydratase domain-containing protein 1 OS=Homo sapiens GN=ECHDC1 PE=1 SV=2	HUMAN	3
1449	3.98	5.03	27.82	9.428	5.564	tr|D3DWK1|D3DWK1_HUMAN	Eukaryotic translation elongation factor 1 delta (Guanine nucleotide exchange protein), isoform CRA_b OS=Homo sapiens GN=EEF1D PE=3 SV=1	HUMAN	3
1135	5.69	5.69	43.47	19.32	9.375	tr|Q53HG0|Q53HG0_HUMAN	Eukaryotic translation initiation factor 3, subunit 3 gamma, 40kDa variant (Fragment) OS=Homo sapiens PE=2 SV=1	HUMAN	3
1219	5.05	5.05	26.12	4.898	4.898	sp|Q9UPT5|EXOC7_HUMAN	Exocyst complex component 7 OS=Homo sapiens GN=EXOC7 PE=1 SV=3	HUMAN	3
1359	4.2	4.2	36.43	11.79	11.79	tr|Q6IB30|Q6IB30_HUMAN	FHL1 protein OS=Homo sapiens GN=FHL1 PE=1 SV=1	HUMAN	3
1115	5.84	5.84	68.28	22.07	22.07	tr|Q0VDC6|Q0VDC6_HUMAN	FKBP1A protein OS=Homo sapiens GN=FKBP1A PE=2 SV=1	HUMAN	3
1223	5.04	5.04	63.18	35.15	23.01	tr|Q86SZ7|Q86SZ7_HUMAN	Full-length cDNA clone CS0DJ015YJ12 of T cells (Jurkat cell line) of Homo sapiens (human) OS=Homo sapiens GN=PSME2 PE=2 SV=1	HUMAN	3
1128	5.74	5.74	17.18	10.5	7.637	sp|P16930|FAAA_HUMAN	Fumarylacetoacetase OS=Homo sapiens GN=FAH PE=1 SV=2	HUMAN	3
987	6.89	6.89	61.54	41.88	20.51	tr|Q6FG91|Q6FG91_HUMAN	GABA(A) receptor-associated protein-like 2, isoform CRA_b OS=Homo sapiens GN=GABARAPL2 PE=2 SV=1	HUMAN	3
1194	5.27	5.27	70.37	51.11	22.96	sp|P09382|LEG1_HUMAN	Galectin-1 OS=Homo sapiens GN=LGALS1 PE=1 SV=2	HUMAN	3
1361	4.19	4.19	17.52	10.42	6.798	tr|A5D8W8|A5D8W8_HUMAN	Gamma-glutamyltransferase 7 OS=Homo sapiens GN=GGT7 PE=2 SV=1	HUMAN	3
1149	5.6	5.6	34.03	22.92	18.75	tr|Q5TE61|Q5TE61_HUMAN	Ganglioside-induced differentiation-associated protein 1-like 1 (Fragment) OS=Homo sapiens GN=GDAP1L1 PE=2 SV=1	HUMAN	3
992	6.85	6.85	24.43	10.5	4.574	sp|O60763|USO1_HUMAN	General vesicular transport factor p115 OS=Homo sapiens GN=USO1 PE=1 SV=2	HUMAN	3
1279	4.74	4.74	21.33	7.527	7.527	sp|P35052|GPC1_HUMAN	Glypican-1 OS=Homo sapiens GN=GPC1 PE=1 SV=2	HUMAN	3
1144	5.64	5.64	27.19	27.19	10.6	tr|Q6ICN0|Q6ICN0_HUMAN	GRB2 protein (Fragment) OS=Homo sapiens GN=GRB2 PE=2 SV=1	HUMAN	3
1207	5.14	5.14	16.38	4.005	4.005	tr|Q17R51|Q17R51_HUMAN	GRIA3 protein OS=Homo sapiens GN=GRIA3 PE=2 SV=1	HUMAN	3
1280	4.74	4.74	42.45	32.37	32.37	sp|Q9P0R6|GSKIP_HUMAN	GSK3-beta interaction protein OS=Homo sapiens GN=GSKIP PE=1 SV=2	HUMAN	3
1216	5.07	5.07	39.68	24.34	18.52	tr|Q2YDC2|Q2YDC2_HUMAN	HCG1985580, isoform CRA_f OS=Homo sapiens GN=PDCD6 PE=2 SV=1	HUMAN	3
1563	3.37	3.7	23.15	4.853	3.421	tr|D3DX33|D3DX33_HUMAN	HCG1999854, isoform CRA_a OS=Homo sapiens GN=hCG_1999854 PE=4 SV=1	HUMAN	3
1070	6.18	6.21	31.5	16.74	7.93	tr|B4DW13|B4DW13_HUMAN	HCG23341, isoform CRA_d OS=Homo sapiens GN=hCG_23341 PE=2 SV=1	HUMAN	3
1277	4.74	4.77	26.63	8.232	8.232	tr|D3YTA4|D3YTA4_HUMAN	HCG28765, isoform CRA_c OS=Homo sapiens GN=PALM2 PE=4 SV=1	HUMAN	3
1393	4.08	4.08	25.88	7.393	7.393	tr|B1Q2A9|B1Q2A9_HUMAN	HCG40446, isoform CRA_b OS=Homo sapiens GN=URCC2 PE=2 SV=1	HUMAN	3
1545	3.43	3.43	40.21	30.69	22.75	sp|Q9NRV9|HEBP1_HUMAN	Heme-binding protein 1 OS=Homo sapiens GN=HEBP1 PE=1 SV=1	HUMAN	3
1301	4.59	4.59	27.92	15.37	9.091	sp|P02790|HEMO_HUMAN	Hemopexin OS=Homo sapiens GN=HPX PE=1 SV=2	HUMAN	3
2210	1.81	5.94	26.56	20.31	20.31	sp|P0C0S5|H2AZ_HUMAN	Histone H2A.Z OS=Homo sapiens GN=H2AFZ PE=1 SV=2	HUMAN	3
1241	4.94	4.94	71.43	34.92	27.78	sp|Q16778|H2B2E_HUMAN	Histone H2B type 2-E OS=Homo sapiens GN=HIST2H2BE PE=1 SV=3	HUMAN	3
1354	4.22	4.22	15.08	3.313	3.313	tr|Q59FF4|Q59FF4_HUMAN	Huntingtin variant (Fragment) OS=Homo sapiens PE=2 SV=1	HUMAN	3
1159	5.54	5.54	28.75	6.648	3.464	sp|O75146|HIP1R_HUMAN	Huntingtin-interacting protein 1-related protein OS=Homo sapiens GN=HIP1R PE=1 SV=2	HUMAN	3
1143	5.64	5.64	28.32	12.68	12.68	sp|P78318|IGBP1_HUMAN	Immunoglobulin-binding protein 1 OS=Homo sapiens GN=IGBP1 PE=1 SV=1	HUMAN	3
1410	4.03	6.32	17.66	11.71	9.981	sp|O00629|IMA4_HUMAN	Importin subunit alpha-4 OS=Homo sapiens GN=KPNA4 PE=1 SV=1	HUMAN	3
1183	5.38	5.38	38.62	8.582	8.582	sp|O60684|IMA7_HUMAN	Importin subunit alpha-7 OS=Homo sapiens GN=KPNA6 PE=1 SV=1	HUMAN	3
1236	4.99	4.99	29.69	15.7	15.7	sp|Q9NRG7-2|D39U1_HUMAN	Isoform 2 of Epimerase family protein SDR39U1 OS=Homo sapiens GN=SDR39U1	HUMAN	3
1006	6.7	6.7	34.24	11.26	5.916	sp|Q9NV70-2|EXOC1_HUMAN	Isoform 2 of Exocyst complex component 1 OS=Homo sapiens GN=EXOC1	HUMAN	3
1283	4.72	4.72	20.93	4.837	3.535	sp|O43295-2|SRGP2_HUMAN	Isoform 2 of SLIT-ROBO Rho GTPase-activating protein 3 OS=Homo sapiens GN=SRGAP3	HUMAN	3
1227	5.02	5.02	25.36	4.783	4.783	sp|Q6SZW1-2|SARM1_HUMAN	Isoform 2 of Sterile alpha and TIR motif-containing protein 1 OS=Homo sapiens GN=SARM1	HUMAN	3
1494	3.74	3.74	26.04	15.01	8.137	sp|Q9ULP9-2|TBC24_HUMAN	Isoform 2 of TBC1 domain family member 24 OS=Homo sapiens GN=TBC1D24	HUMAN	3
1035	6.44	6.44	16.4	6.732	4.896	sp|O75410-2|TACC1_HUMAN	Isoform 2 of Transforming acidic coiled-coil-containing protein 1 OS=Homo sapiens GN=TACC1	HUMAN	3
2156	1.95	4.85	16.63	8.09	3.933	sp|Q92973-2|TNPO1_HUMAN	Isoform 2 of Transportin-1 OS=Homo sapiens GN=TNPO1	HUMAN	3
1173	5.44	5.44	15.92	6.802	3.907	sp|Q8IXI2-3|MIRO1_HUMAN	Isoform 3 of Mitochondrial Rho GTPase 1 OS=Homo sapiens GN=RHOT1	HUMAN	3
1123	5.77	5.77	11.3	9.565	7.609	sp|Q9H313-3|TTYH1_HUMAN	Isoform 3 of Protein tweety homolog 1 OS=Homo sapiens GN=TTYH1	HUMAN	3
1256	4.85	4.85	21.75	9.135	4.688	sp|Q5VIR6-4|VPS53_HUMAN	Isoform 4 of Vacuolar protein sorting-associated protein 53 homolog OS=Homo sapiens GN=VPS53	HUMAN	3
1240	4.94	4.94	15.92	5.02	3.373	sp|Q8N4C8-5|MINK1_HUMAN	Isoform 5 of Misshapen-like kinase 1 OS=Homo sapiens GN=MINK1	HUMAN	3
1296	4.63	4.63	15.06	5.994	5.994	sp|Q9H6U6-6|BCAS3_HUMAN	Isoform 6 of Breast carcinoma-amplified sequence 3 OS=Homo sapiens GN=BCAS3	HUMAN	3
1254	4.86	4.86	25.48	6.786	5.378	sp|Q9BX66-9|SRBS1_HUMAN	Isoform 9 of Sorbin and SH3 domain-containing protein 1 OS=Homo sapiens GN=SORBS1	HUMAN	3
1396	4.08	4.08	36.76	25.98	25.98	sp|P46108-2|CRK_HUMAN	Isoform Crk-I of Adapter molecule crk OS=Homo sapiens GN=CRK	HUMAN	3
1071	6.18	6.18	21.52	8.607	3.737	sp|P42262-2|GRIA2_HUMAN	Isoform Flip of Glutamate receptor 2 OS=Homo sapiens GN=GRIA2	HUMAN	3
1243	4.93	4.93	20.98	7.073	7.073	sp|P13473-2|LAMP2_HUMAN	Isoform LAMP-2B of Lysosome-associated membrane glycoprotein 2 OS=Homo sapiens GN=LAMP2	HUMAN	3
962	7.08	7.08	18.2	13.48	7.565	tr|Q53XZ9|Q53XZ9_HUMAN	Isovaleryl Coenzyme A dehydrogenase OS=Homo sapiens PE=2 SV=1	HUMAN	3
1156	5.57	5.57	17.36	4.793	4.793	tr|Q59ER4|Q59ER4_HUMAN	Itchy homolog E3 ubiquitin protein ligase variant (Fragment) OS=Homo sapiens PE=2 SV=1	HUMAN	3
1230	5.02	5.02	7.599	4.491	4.491	sp|Q5T749|KPRP_HUMAN	Keratinocyte proline-rich protein OS=Homo sapiens GN=KPRP PE=1 SV=1	HUMAN	3
1262	4.82	4.82	24.08	7.396	2.308	sp|Q12756|KIF1A_HUMAN	Kinesin-like protein KIF1A OS=Homo sapiens GN=KIF1A PE=2 SV=2	HUMAN	3
1158	5.55	5.55	45.53	21.28	21.28	tr|A2NUT2|A2NUT2_HUMAN	Lambda-chain (AA -20 to 215) OS=Homo sapiens PE=2 SV=1	HUMAN	3
1127	5.74	5.74	22.13	5.531	2.424	sp|P11047|LAMC1_HUMAN	Laminin subunit gamma-1 OS=Homo sapiens GN=LAMC1 PE=1 SV=3	HUMAN	3
1059	6.26	6.26	28.25	15.91	12.66	sp|Q7L266|ASGL1_HUMAN	L-asparaginase OS=Homo sapiens GN=ASRGL1 PE=1 SV=2	HUMAN	3
1171	5.44	5.44	16.94	5.592	3.207	sp|Q9P260|K1468_HUMAN	LisH domain and HEAT repeat-containing protein KIAA1468 OS=Homo sapiens GN=KIAA1468 PE=1 SV=2	HUMAN	3
1430	4.01	4.01	14.71	9.244	9.244	tr|Q86XR1|Q86XR1_HUMAN	Major prion protein (Fragment) OS=Homo sapiens GN=PRNP PE=2 SV=1	HUMAN	3
1147	5.61	5.61	54.14	38.67	30.94	sp|Q9ULC4|MCTS1_HUMAN	Malignant T cell-amplified sequence 1 OS=Homo sapiens GN=MCTS1 PE=1 SV=1	HUMAN	3
1197	5.22	5.26	36.77	25.11	23.32	sp|O15173|PGRC2_HUMAN	Membrane-associated progesterone receptor component 2 OS=Homo sapiens GN=PGRMC2 PE=1 SV=1	HUMAN	3
1202	5.19	5.19	31.33	30.12	16.87	tr|Q5VV89|Q5VV89_HUMAN	Microsomal glutathione S-transferase 3 OS=Homo sapiens GN=MGST3 PE=2 SV=1	HUMAN	3
1146	5.62	5.62	52.63	42.11	42.11	sp|Q9Y5L4|TIM13_HUMAN	Mitochondrial import inner membrane translocase subunit Tim13 OS=Homo sapiens GN=TIMM13 PE=1 SV=1	HUMAN	3
1031	6.46	6.46	18.84	18.84	12.74	sp|O96008|TOM40_HUMAN	Mitochondrial import receptor subunit TOM40 homolog OS=Homo sapiens GN=TOMM40 PE=1 SV=1	HUMAN	3
1552	3.4	3.4	24.34	5.556	5.556	tr|D7R526|D7R526_HUMAN	Mitogen-activated protein kinase 9 isoform JNK2 alpha 3 OS=Homo sapiens GN=MAPK9 PE=2 SV=1	HUMAN	3
1108	5.93	5.93	23.75	13.49	8.211	tr|Q7Z4X0|Q7Z4X0_HUMAN	MO25-like protein OS=Homo sapiens PE=2 SV=1	HUMAN	3
1541	3.46	3.46	21.58	5.636	5.636	sp|O95671|ASML_HUMAN	N-acetylserotonin O-methyltransferase-like protein OS=Homo sapiens GN=ASMTL PE=1 SV=3	HUMAN	3
1215	5.08	5.08	29.25	29.25	29.25	tr|Q6IBA0|Q6IBA0_HUMAN	NADH dehydrogenase (Ubiquinone) Fe-S protein 5, 15kDa (NADH-coenzyme Q reductase) OS=Homo sapiens GN=NDUFS5 PE=2 SV=1	HUMAN	3
1261	4.83	4.83	41.41	31.31	31.31	sp|O43678|NDUA2_HUMAN	NADH dehydrogenase [ubiquinone] 1 alpha subcomplex subunit 2 OS=Homo sapiens GN=NDUFA2 PE=1 SV=3	HUMAN	3
1087	6.03	6.03	48.1	27.14	18.57	sp|O00217|NDUS8_HUMAN	NADH dehydrogenase [ubiquinone] iron-sulfur protein 8, mitochondrial OS=Homo sapiens GN=NDUFS8 PE=1 SV=1	HUMAN	3
1110	5.9	5.9	35.21	15.02	15.02	tr|Q7LD69|Q7LD69_HUMAN	NADH-ubiquinone oxidoreductase Fe-S protein 7 variant OS=Homo sapiens PE=2 SV=1	HUMAN	3
1527	3.52	3.52	28.17	7.651	2.776	sp|Q9ULB1|NRX1A_HUMAN	Neurexin-1-alpha OS=Homo sapiens GN=NRXN1 PE=2 SV=1	HUMAN	3
1290	4.68	4.68	20.49	6.016	6.016	sp|O15240|VGF_HUMAN	Neurosecretory protein VGF OS=Homo sapiens GN=VGF PE=1 SV=2	HUMAN	3
1026	6.56	6.56	31.79	21.28	11.28	tr|F4ZW62|F4ZW62_HUMAN	NF45 OS=Homo sapiens PE=2 SV=1	HUMAN	3
1237	4.98	4.98	21.24	10.1	5.361	sp|Q99784|NOE1_HUMAN	Noelin OS=Homo sapiens GN=OLFM1 PE=1 SV=4	HUMAN	3
1161	5.51	5.51	44.11	35.65	11.48	sp|Q9Y266|NUDC_HUMAN	Nuclear migration protein nudC OS=Homo sapiens GN=NUDC PE=1 SV=1	HUMAN	3
1568	3.33	3.33	29.92	11.08	8.864	sp|Q8IVD9|NUDC3_HUMAN	NudC domain-containing protein 3 OS=Homo sapiens GN=NUDCD3 PE=1 SV=3	HUMAN	3
1169	5.45	5.45	23.59	8.281	5.469	tr|Q6IB91|Q6IB91_HUMAN	PCK2 protein OS=Homo sapiens GN=PCK2 PE=2 SV=1	HUMAN	3
1079	6.11	6.11	28.31	28.31	24.66	tr|B7ZKW4|B7ZKW4_HUMAN	PDDC1 protein OS=Homo sapiens GN=PDDC1 PE=2 SV=1	HUMAN	3
1275	4.75	4.75	29.33	12.38	10.48	tr|Q5SXM9|Q5SXM9_HUMAN	Peptidase (Mitochondrial processing) alpha OS=Homo sapiens GN=PMPCA PE=2 SV=1	HUMAN	3
1504	3.66	5.44	26.94	25.09	11.81	sp|Q13162|PRDX4_HUMAN	Peroxiredoxin-4 OS=Homo sapiens GN=PRDX4 PE=1 SV=1	HUMAN	3
1289	4.69	4.69	10.61	6.101	6.101	sp|O75381|PEX14_HUMAN	Peroxisomal membrane protein PEX14 OS=Homo sapiens GN=PEX14 PE=1 SV=1	HUMAN	3
1148	5.61	5.61	22.09	15.2	10.93	sp|Q8TBX8|PI42C_HUMAN	Phosphatidylinositol-5-phosphate 4-kinase type-2 gamma OS=Homo sapiens GN=PIP4K2C PE=1 SV=3	HUMAN	3
1330	4.4	4.4	54.98	31.75	17.06	sp|Q9GZP4|PITH1_HUMAN	PITH domain-containing protein 1 OS=Homo sapiens GN=PITHD1 PE=1 SV=1	HUMAN	3
1295	4.63	4.63	40.82	21.84	10.13	tr|Q6NUL6|Q6NUL6_HUMAN	PITPNA protein (Fragment) OS=Homo sapiens GN=PITPNA PE=2 SV=1	HUMAN	3
1105	5.95	5.95	48.92	28.14	17.75	sp|Q15102|PA1B3_HUMAN	Platelet-activating factor acetylhydrolase IB subunit gamma OS=Homo sapiens GN=PAFAH1B3 PE=1 SV=1	HUMAN	3
1246	4.92	4.92	46.88	27.6	15.63	tr|Q6FGV9|Q6FGV9_HUMAN	PMVK protein (Fragment) OS=Homo sapiens GN=PMVK PE=2 SV=1	HUMAN	3
1278	4.74	4.74	35.16	6.593	4.082	sp|Q9ULN7|PNML2_HUMAN	PNMA-like protein 2 OS=Homo sapiens GN=PNMAL2 PE=2 SV=2	HUMAN	3
1730	2.6	4.78	38.5	29.5	19	sp|Q5JQF8|PAP1M_HUMAN	Polyadenylate-binding protein 1-like 2 OS=Homo sapiens GN=PABPC1L2A PE=1 SV=1	HUMAN	3
1167	5.46	5.46	26.17	7	5.333	sp|O43272|PROD_HUMAN	Proline dehydrogenase 1, mitochondrial OS=Homo sapiens GN=PRODH PE=1 SV=3	HUMAN	3
1150	5.59	5.59	55.66	25.47	22.17	tr|Q5SQ09|Q5SQ09_HUMAN	Prostaglandin D2 synthase 21kDa (Brain) (Fragment) OS=Homo sapiens GN=PTGDS PE=2 SV=1	HUMAN	3
1020	6.58	6.58	58.79	30.3	25.45	tr|B3KUY2|B3KUY2_HUMAN	Prostaglandin E synthase 3 (Cytosolic), isoform CRA_c OS=Homo sapiens GN=PTGES3 PE=2 SV=1	HUMAN	3
1265	4.82	4.82	30.81	17.68	17.68	sp|Q8TBF2|PGFS_HUMAN	Prostamide/prostaglandin F synthase OS=Homo sapiens GN=C1orf93 PE=2 SV=1	HUMAN	3
1102	5.95	6	26.14	11.14	9.091	tr|Q6NW36|Q6NW36_HUMAN	Proteasome (Prosome, macropain) 26S subunit, ATPase, 1 OS=Homo sapiens GN=PSMC1 PE=2 SV=1	HUMAN	3
1083	6.06	6.13	33.49	26.79	13.64	tr|A8K2M0|A8K2M0_HUMAN	Proteasome (Prosome, macropain) 26S subunit, ATPase, 4, isoform CRA_b OS=Homo sapiens GN=PSMC4 PE=2 SV=1	HUMAN	3
1374	4.13	4.13	24.71	21.96	14.51	tr|Q6IB71|Q6IB71_HUMAN	Proteasome subunit alpha type OS=Homo sapiens GN=PSMA3 PE=2 SV=1	HUMAN	3
1180	5.4	5.4	23.95	23.95	15.59	tr|Q53YE8|Q53YE8_HUMAN	Proteasome subunit alpha type OS=Homo sapiens PE=2 SV=1	HUMAN	3
1174	5.43	5.43	55.96	22.74	11.19	tr|Q6IBT1|Q6IBT1_HUMAN	Proteasome subunit beta type OS=Homo sapiens GN=PSMB7 PE=2 SV=1	HUMAN	3
1464	3.92	3.92	30.23	8.372	5.116	sp|P13667|PDIA4_HUMAN	Protein disulfide-isomerase A4 OS=Homo sapiens GN=PDIA4 PE=1 SV=2	HUMAN	3
1095	5.99	5.99	31.28	9.231	5	sp|Q6ZMI0|PPR21_HUMAN	Protein phosphatase 1 regulatory subunit 21 OS=Homo sapiens GN=PPP1R21 PE=1 SV=1	HUMAN	3
1333	4.38	4.38	30.39	15.2	15.2	tr|B3KVQ9|B3KVQ9_HUMAN	Protein phosphatase 1, regulatory (Inhibitor) subunit 1B (Dopamine and cAMP regulated phosphoprotein, DARPP-32), isoform CRA_b OS=Homo sapiens GN=PPP1R1B PE=2 SV=1	HUMAN	3
1273	4.75	4.75	17.99	5.508	3.917	tr|D3DTX6|D3DTX6_HUMAN	Protein phosphatase 1, regulatory subunit 9B, spinophilin, isoform CRA_b OS=Homo sapiens GN=PPP1R9B PE=4 SV=1	HUMAN	3
1075	6.15	6.15	31.41	13.09	7.592	tr|B5BUD5|B5BUD5_HUMAN	Protein phosphatase 1A isoform 1 (Fragment) OS=Homo sapiens GN=PPM1A PE=2 SV=1	HUMAN	3
1200	5.2	5.2	66.67	52.69	33.33	sp|P05109|S10A8_HUMAN	Protein S100-A8 OS=Homo sapiens GN=S100A8 PE=1 SV=1	HUMAN	3
1576	3.31	3.31	28.11	12.45	12.45	tr|Q6IBM2|Q6IBM2_HUMAN	PSME1 protein OS=Homo sapiens GN=PSME1 PE=2 SV=1	HUMAN	3
1276	4.74	4.8	21.45	5.228	3.753	tr|Q53S54|Q53S54_HUMAN	Putative uncharacterized protein CUL3 (Fragment) OS=Homo sapiens GN=CUL3 PE=2 SV=1	HUMAN	3
1331	4.39	4.39	19.96	9.442	5.15	tr|Q9H0C7|Q9H0C7_HUMAN	Putative uncharacterized protein DKFZp434B0535 OS=Homo sapiens GN=DKFZp434B0535 PE=2 SV=1	HUMAN	3
1915	2.06	4.2	22.9	16.84	14.14	tr|Q8NDP0|Q8NDP0_HUMAN	Putative uncharacterized protein DKFZp586G1518 (Fragment) OS=Homo sapiens GN=DKFZp586G1518 PE=2 SV=1	HUMAN	3
1199	5.21	5.21	44.2	27.07	27.07	tr|Q5JPE4|Q5JPE4_HUMAN	Putative uncharacterized protein DKFZp667O202 OS=Homo sapiens GN=DKFZp667O202 PE=2 SV=1	HUMAN	3
1177	5.42	5.42	19.08	7.306	3.926	tr|Q7Z3N6|Q7Z3N6_HUMAN	Putative uncharacterized protein DKFZp686A01173 (Fragment) OS=Homo sapiens GN=DKFZp686A01173 PE=2 SV=1	HUMAN	3
1193	5.27	5.27	39.38	27.43	12.83	tr|Q86Z22|Q86Z22_HUMAN	Putative uncharacterized protein OS=Homo sapiens PE=2 SV=1	HUMAN	3
1453	3.97	3.97	25.3	12.77	10.6	tr|B4DXG6|B4DXG6_HUMAN	Pyruvate dehydrogenase kinase, isozyme 3, isoform CRA_a OS=Homo sapiens GN=PDK3 PE=2 SV=1	HUMAN	3
1060	6.25	6.25	14.22	5.575	3.641	sp|Q8NCN5|PDPR_HUMAN	Pyruvate dehydrogenase phosphatase regulatory subunit, mitochondrial OS=Homo sapiens GN=PDPR PE=1 SV=2	HUMAN	3
1184	5.36	5.36	28.16	7.39	3.087	tr|B9A6L2|B9A6L2_HUMAN	RAB GTPase activating protein 1, isoform CRA_b OS=Homo sapiens GN=TBC1D11 PE=2 SV=1	HUMAN	3
1239	4.95	4.95	17.23	6.932	4.485	tr|B9A6J2|B9A6J2_HUMAN	RAB3 GTPase activating protein subunit 1 OS=Homo sapiens GN=RAB3GAP1 PE=2 SV=1	HUMAN	3
1121	5.78	5.78	15.52	9.877	5.291	tr|Q6FHF7|Q6FHF7_HUMAN	RABGGTA protein (Fragment) OS=Homo sapiens GN=RABGGTA PE=2 SV=1	HUMAN	3
1044	6.38	6.38	45.51	30.13	21.79	tr|Q5RKT7|Q5RKT7_HUMAN	Ribosomal protein S27a OS=Homo sapiens GN=RPS27A PE=2 SV=1	HUMAN	3
1136	5.69	5.69	42.51	22.75	22.75	tr|Q5ISS5|Q5ISS5_MACFA	Ribosomal protein S5 (Fragment) OS=Macaca fascicularis PE=2 SV=1	MACFA	3
1480	3.84	3.84	27.24	13.82	8.13	sp|Q9UNW9|NOVA2_HUMAN	RNA-binding protein Nova-2 OS=Homo sapiens GN=NOVA2 PE=1 SV=1	HUMAN	3
1738	2.58	2.58	33.33	21.72	15.66	tr|Q5SQT9|Q5SQT9_HUMAN	SAR1 gene homolog A (S. cerevisiae) OS=Homo sapiens GN=SAR1A PE=2 SV=1	HUMAN	3
1469	3.9	3.9	22.99	16.86	16.86	sp|P35270|SPRE_HUMAN	Sepiapterin reductase OS=Homo sapiens GN=SPR PE=1 SV=1	HUMAN	3
1129	5.74	5.74	19.41	15.88	15.88	tr|Q53G11|Q53G11_HUMAN	Serine racemase variant (Fragment) OS=Homo sapiens PE=2 SV=1	HUMAN	3
1467	3.9	3.9	13.22	1.805	1.805	sp|P42345|MTOR_HUMAN	Serine/threonine-protein kinase mTOR OS=Homo sapiens GN=MTOR PE=1 SV=1	HUMAN	3
1515	3.57	3.57	42.02	21.54	10.37	sp|P35237|SPB6_HUMAN	Serpin B6 OS=Homo sapiens GN=SERPINB6 PE=1 SV=3	HUMAN	3
1213	5.09	5.09	30.36	9.375	7.366	tr|G3V5I3|G3V5I3_HUMAN	Serpin peptidase inhibitor, clade A (Alpha-1 antiproteinase, antitrypsin), member 3, isoform CRA_b OS=Homo sapiens GN=SERPINA3 PE=3 SV=1	HUMAN	3
1066	6.2	6.2	62.62	51.4	40.19	sp|Q9UJC5|SH3L2_HUMAN	SH3 domain-binding glutamic acid-rich-like protein 2 OS=Homo sapiens GN=SH3BGRL2 PE=1 SV=2	HUMAN	3
1566	3.35	3.35	40.82	17.01	17.01	tr|A4D198|A4D198_HUMAN	Similar to mKIAA0038 protein OS=Homo sapiens GN=LOC392647 PE=4 SV=1	HUMAN	3
1770	2.45	2.76	13.56	1.614	0.8609	tr|A4D1A8|A4D1A8_HUMAN	Similar to Piccolo protein (Aczonin) OS=Homo sapiens GN=LOC392742 PE=4 SV=1	HUMAN	3
1133	5.7	6.22	22.04	16.61	11.18	sp|O43765|SGTA_HUMAN	Small glutamine-rich tetratricopeptide repeat-containing protein alpha OS=Homo sapiens GN=SGTA PE=1 SV=1	HUMAN	3
1465	3.91	3.91	46.64	19.43	15.55	sp|Q13126|MTAP_HUMAN	S-methyl-5'-thioadenosine phosphorylase OS=Homo sapiens GN=MTAP PE=1 SV=2	HUMAN	3
1074	6.15	6.15	18.3	4.09	2.394	sp|Q99250|SCN2A_HUMAN	Sodium channel protein type 2 subunit alpha OS=Homo sapiens GN=SCN2A PE=1 SV=3	HUMAN	3
1096	5.98	5.98	10.33	4.205	4.205	tr|A5JJ20|A5JJ20_HUMAN	Solute carrier family 4 sodium bicarbonate cotransporter member 4 variant C OS=Homo sapiens GN=SLC4A4 PE=2 SV=1	HUMAN	3
1196	5.24	5.24	34.17	15.41	12.32	sp|Q00796|DHSO_HUMAN	Sorbitol dehydrogenase OS=Homo sapiens GN=SORD PE=1 SV=4	HUMAN	3
1266	4.79	4.79	30.13	5.516	5.516	tr|Q86VG2|Q86VG2_HUMAN	Splicing factor proline/glutamine-rich (Polypyrimidine tract binding protein associated) OS=Homo sapiens GN=SFPQ PE=2 SV=1	HUMAN	3
1602	3.17	3.17	36.29	31.45	16.13	tr|B4E241|B4E241_HUMAN	Splicing factor, arginine/serine-rich 3, isoform CRA_a OS=Homo sapiens GN=SFRS3 PE=2 SV=1	HUMAN	3
1603	3.16	3.16	18.69	4.953	4.206	tr|B7ZM87|B7ZM87_HUMAN	SRGAP2 protein OS=Homo sapiens GN=SRGAP2 PE=2 SV=1	HUMAN	3
1090	6	6	54.12	25.88	12.55	tr|Q0QEY7|Q0QEY7_HUMAN	Succinate dehydrogenase complex subunit B (Fragment) OS=Homo sapiens GN=SDHB PE=2 SV=1	HUMAN	3
1334	4.37	4.39	16.05	3.133	2.046	sp|Q6PGP7|TTC37_HUMAN	Tetratricopeptide repeat protein 37 OS=Homo sapiens GN=TTC37 PE=1 SV=1	HUMAN	3
1218	5.06	5.06	29.76	10.19	10.19	sp|Q9BV79|MECR_HUMAN	Trans-2-enoyl-CoA reductase, mitochondrial OS=Homo sapiens GN=MECR PE=1 SV=2	HUMAN	3
1198	5.22	5.22	54.87	47.79	39.82	tr|B8ZZU8|B8ZZU8_HUMAN	Transcription elongation factor B (SIII), polypeptide 2 (18kDa, elongin B), isoform CRA_b OS=Homo sapiens GN=TCEB2 PE=4 SV=1	HUMAN	3
1370	4.14	4.94	28.21	11.86	8.974	sp|Q96QR8|PURB_HUMAN	Transcriptional activator protein Pur-beta OS=Homo sapiens GN=PURB PE=1 SV=3	HUMAN	3
1168	5.46	5.46	45.9	28.2	16.07	sp|Q14232|EI2BA_HUMAN	Translation initiation factor eIF-2B subunit alpha OS=Homo sapiens GN=EIF2B1 PE=1 SV=1	HUMAN	3
1182	5.39	5.39	37.08	13.75	13.75	sp|Q6PI78|TMM65_HUMAN	Transmembrane protein 65 OS=Homo sapiens GN=TMEM65 PE=1 SV=2	HUMAN	3
943	7.31	7.31	20.86	10.82	4.961	tr|Q6IN77|Q6IN77_HUMAN	Transportin 2 OS=Homo sapiens GN=TNPO2 PE=2 SV=1	HUMAN	3
1350	4.27	4.27	27.27	16.63	7.982	sp|Q9NRH3|TBG2_HUMAN	Tubulin gamma-2 chain OS=Homo sapiens GN=TUBG2 PE=1 SV=1	HUMAN	3
1125	5.75	5.75	17.03	9.983	2.768	sp|Q9BTW9|TBCD_HUMAN	Tubulin-specific chaperone D OS=Homo sapiens GN=TBCD PE=1 SV=2	HUMAN	3
1268	4.79	4.79	18.49	8.797	7.002	tr|Q5SZR4|Q5SZR4_HUMAN	Tudor and KH domain containing OS=Homo sapiens GN=TDRKH PE=2 SV=1	HUMAN	3
1046	6.36	6.36	44.54	23.58	17.47	tr|Q5JWU6|Q5JWU6_HUMAN	Tumor protein D52-like 2 OS=Homo sapiens GN=TPD52L2 PE=2 SV=1	HUMAN	3
1057	6.27	6.27	25.79	19.2	13.75	sp|Q6IBS0|TWF2_HUMAN	Twinfilin-2 OS=Homo sapiens GN=TWF2 PE=1 SV=2	HUMAN	3
1351	4.26	4.26	40.82	36.05	19.73	sp|P61077|UB2D3_HUMAN	Ubiquitin-conjugating enzyme E2 D3 OS=Homo sapiens GN=UBE2D3 PE=1 SV=1	HUMAN	3
1226	5.02	5.2	76.5	34.5	20.5	sp|P61086|UBE2K_HUMAN	Ubiquitin-conjugating enzyme E2 K OS=Homo sapiens GN=UBE2K PE=1 SV=3	HUMAN	3
1088	6.01	6.01	18.56	13.97	9.17	tr|E9PEZ7|E9PEZ7_HUMAN	Uncharacterized protein OS=Homo sapiens GN=ABI2 PE=4 SV=1	HUMAN	3
1253	4.87	4.87	12.03	9.456	9.456	tr|F5GWF4|F5GWF4_HUMAN	Uncharacterized protein OS=Homo sapiens GN=ATCAY PE=4 SV=1	HUMAN	3
1346	4.32	4.32	25.27	9.783	9.783	tr|E7EMN3|E7EMN3_HUMAN	Uncharacterized protein OS=Homo sapiens GN=BLMH PE=4 SV=1	HUMAN	3
1172	5.44	5.44	17.47	8.445	6.718	tr|C9JJY3|C9JJY3_HUMAN	Uncharacterized protein OS=Homo sapiens GN=C9orf86 PE=4 SV=1	HUMAN	3
1604	3.15	5.16	40.45	17.2	8.599	tr|E9PEW4|E9PEW4_HUMAN	Uncharacterized protein OS=Homo sapiens GN=CAB39L PE=4 SV=1	HUMAN	3
1151	5.59	5.59	40	24.62	24.62	tr|E9PR17|E9PR17_HUMAN	Uncharacterized protein OS=Homo sapiens GN=CD59 PE=4 SV=1	HUMAN	3
1319	4.47	4.47	33.33	33.33	24.82	tr|B4DPP0|B4DPP0_HUMAN	Uncharacterized protein OS=Homo sapiens GN=CD9 PE=2 SV=1	HUMAN	3
1587	3.25	5.29	26.38	3.263	2.651	tr|E7EUA5|E7EUA5_HUMAN	Uncharacterized protein OS=Homo sapiens GN=CLASP1 PE=4 SV=1	HUMAN	3
1250	4.88	4.88	55.37	40.5	40.5	tr|B4DFR2|B4DFR2_HUMAN	Uncharacterized protein OS=Homo sapiens GN=DYNLRB1 PE=2 SV=1	HUMAN	3
1042	6.4	6.4	21.17	15.96	13.36	tr|B4DMT5|B4DMT5_HUMAN	Uncharacterized protein OS=Homo sapiens GN=EIF3F PE=2 SV=1	HUMAN	3
1157	5.56	5.56	38.27	18.44	9.777	tr|E9PEJ0|E9PEJ0_HUMAN	Uncharacterized protein OS=Homo sapiens GN=EPB49 PE=4 SV=1	HUMAN	3
1058	6.26	6.26	31.03	14.05	7.966	tr|B4E363|B4E363_HUMAN	Uncharacterized protein OS=Homo sapiens GN=FARSA PE=2 SV=1	HUMAN	3
963	7.07	7.07	31.01	14.38	8.539	tr|C9JEU5|C9JEU5_HUMAN	Uncharacterized protein OS=Homo sapiens GN=FGG PE=4 SV=1	HUMAN	3
1300	4.59	4.59	24.3	10.1	6.522	tr|F5H039|F5H039_HUMAN	Uncharacterized protein OS=Homo sapiens GN=GPHN PE=4 SV=1	HUMAN	3
1040	6.41	6.41	21.84	7.488	5.616	tr|E9PCN2|E9PCN2_HUMAN	Uncharacterized protein OS=Homo sapiens GN=GUCY1B3 PE=3 SV=1	HUMAN	3
1284	4.72	4.72	27.59	16.93	16.93	tr|E7ETT9|E7ETT9_HUMAN	Uncharacterized protein OS=Homo sapiens GN=HDAC11 PE=4 SV=1	HUMAN	3
1389	4.09	4.09	33.8	22.69	14.35	tr|E9PFF0|E9PFF0_HUMAN	Uncharacterized protein OS=Homo sapiens GN=HMGB1 PE=4 SV=1	HUMAN	3
981	6.93	6.93	28.99	18.64	8.284	tr|A8MQ43|A8MQ43_HUMAN	Uncharacterized protein OS=Homo sapiens GN=LCMT1 PE=4 SV=1	HUMAN	3
1255	4.85	4.85	23.04	6.486	4.647	tr|B4DH53|B4DH53_HUMAN	Uncharacterized protein OS=Homo sapiens GN=MAP1S PE=2 SV=1	HUMAN	3
1298	4.6	4.6	30.91	13.97	8.007	tr|A6NCK0|A6NCK0_HUMAN	Uncharacterized protein OS=Homo sapiens GN=NAE1 PE=4 SV=2	HUMAN	3
1181	5.4	5.4	39.06	39.06	33.59	tr|F5H7V7|F5H7V7_HUMAN	Uncharacterized protein OS=Homo sapiens GN=NDUFA8 PE=4 SV=1	HUMAN	3
1653	2.97	3.68	15.77	4.228	4.228	tr|B4DHQ7|B4DHQ7_HUMAN	Uncharacterized protein OS=Homo sapiens GN=PLXNC1 PE=2 SV=1	HUMAN	3
1186	5.33	5.33	19.63	15.89	6.355	tr|E7EQZ9|E7EQZ9_HUMAN	Uncharacterized protein OS=Homo sapiens GN=PRKCSH PE=4 SV=1	HUMAN	3
1099	5.96	5.96	17.86	12.86	12.86	tr|B7Z1M1|B7Z1M1_HUMAN	Uncharacterized protein OS=Homo sapiens GN=RCN1 PE=2 SV=1	HUMAN	3
1039	6.41	6.41	57.2	21.21	17.05	tr|C9J9K3|C9J9K3_HUMAN	Uncharacterized protein OS=Homo sapiens GN=RPSA PE=3 SV=1	HUMAN	3
1510	3.62	3.67	15.86	4.533	4.533	tr|E7ETY3|E7ETY3_HUMAN	Uncharacterized protein OS=Homo sapiens GN=SLC44A2 PE=4 SV=1	HUMAN	3
1311	4.49	4.49	22.53	7.009	4.881	tr|B7Z7T5|B7Z7T5_HUMAN	Uncharacterized protein OS=Homo sapiens GN=USP7 PE=2 SV=1	HUMAN	3
1991	2.02	3.74	18.24	11.42	6.613	tr|Q86VQ2|Q86VQ2_HUMAN	Uncharacterized protein OS=Homo sapiens GN=WASF3 PE=2 SV=1	HUMAN	3
1282	4.73	4.73	22.59	12.55	12.55	tr|A6NG10|A6NG10_HUMAN	Uncharacterized protein OS=Homo sapiens GN=WBP2 PE=2 SV=2	HUMAN	3
1264	4.82	4.82	28.15	12.32	9.384	sp|Q5T6V5|CI064_HUMAN	UPF0553 protein C9orf64 OS=Homo sapiens GN=C9orf64 PE=1 SV=1	HUMAN	3
945	7.28	7.28	28.6	12.63	6.316	sp|Q9NRW7|VPS45_HUMAN	Vacuolar protein sorting-associated protein 45 OS=Homo sapiens GN=VPS45 PE=1 SV=1	HUMAN	3
1252	4.87	4.87	18.67	7.884	7.884	sp|Q8N1B4|VPS52_HUMAN	Vacuolar protein sorting-associated protein 52 homolog OS=Homo sapiens GN=VPS52 PE=1 SV=1	HUMAN	3
1375	4.12	6.34	20.99	15.64	11.11	tr|Q53XM7|Q53XM7_HUMAN	VAMP (Vesicle-associated membrane protein)-associated protein B and C OS=Homo sapiens GN=VAPB PE=2 SV=1	HUMAN	3
1014	6.65	6.65	40.34	23.18	19.31	tr|D3DWY7|D3DWY7_HUMAN	von Hippel-Lindau binding protein 1, isoform CRA_b OS=Homo sapiens GN=VBP1 PE=4 SV=1	HUMAN	3
1270	4.78	4.78	18.61	14.44	9.444	sp|Q9Y484|WIPI4_HUMAN	WD repeat domain phosphoinositide-interacting protein 4 OS=Homo sapiens GN=WDR45 PE=2 SV=1	HUMAN	3
1112	5.88	5.88	24.28	12.46	12.46	sp|Q6UXN9|WDR82_HUMAN	WD repeat-containing protein 82 OS=Homo sapiens GN=WDR82 PE=1 SV=1	HUMAN	3
1249	4.88	4.88	24.14	10.34	10.34	sp|Q8N4Q0|ZADH2_HUMAN	Zinc-binding alcohol dehydrogenase domain-containing protein 2 OS=Homo sapiens GN=ZADH2 PE=1 SV=1	HUMAN	3
1692	2.78	2.78	15.16	8.71	8.71	sp|O00487|PSDE_HUMAN	26S proteasome non-ATPase regulatory subunit 14 OS=Homo sapiens GN=PSMD14 PE=1 SV=1	HUMAN	2
1549	3.42	3.42	31.07	31.07	28.16	sp|P82909|RT36_HUMAN	28S ribosomal protein S36, mitochondrial OS=Homo sapiens GN=MRPS36 PE=1 SV=2	HUMAN	2
1777	2.42	2.42	17.07	4.435	4.435	sp|A4D126|ISPD_HUMAN	2-C-methyl-D-erythritol 4-phosphate cytidylyltransferase-like protein OS=Homo sapiens GN=ISPD PE=3 SV=2	HUMAN	2
1537	3.47	3.47	45.28	12.5	7.547	sp|P09110|THIK_HUMAN	3-ketoacyl-CoA thiolase, peroxisomal OS=Homo sapiens GN=ACAA1 PE=1 SV=2	HUMAN	2
1667	2.91	2.91	29.8	15.89	15.89	sp|P62263|RS14_HUMAN	40S ribosomal protein S14 OS=Homo sapiens GN=RPS14 PE=1 SV=3	HUMAN	2
1473	3.88	3.88	40.63	18.75	18.75	sp|P35268|RL22_HUMAN	60S ribosomal protein L22 OS=Homo sapiens GN=RPL22 PE=1 SV=2	HUMAN	2
1643	3.03	3.03	37.21	14.73	14.73	sp|O95336|6PGL_HUMAN	6-phosphogluconolactonase OS=Homo sapiens GN=PGLS PE=1 SV=2	HUMAN	2
1356	4.22	4.22	41.77	15.66	10.84	sp|P39687|AN32A_HUMAN	Acidic leucine-rich nuclear phosphoprotein 32 family member A OS=Homo sapiens GN=ANP32A PE=1 SV=1	HUMAN	2
1589	3.25	3.25	14.24	8.854	3.993	sp|Q4G176|ACSF3_HUMAN	Acyl-CoA synthetase family member 3, mitochondrial OS=Homo sapiens GN=ACSF3 PE=1 SV=3	HUMAN	2
1337	4.36	4.36	25.82	21.45	14.91	sp|Q8NC96|NECP1_HUMAN	Adaptin ear-binding coat-associated protein 1 OS=Homo sapiens GN=NECAP1 PE=1 SV=2	HUMAN	2
1682	2.83	2.83	32.19	9.013	3.863	tr|Q59EK3|Q59EK3_HUMAN	Adaptor-related protein complex 1, mu 1 subunit variant (Fragment) OS=Homo sapiens PE=2 SV=1	HUMAN	2
1718	2.65	2.65	22.7	14.72	14.72	sp|Q9Y2Y0|AR2BP_HUMAN	ADP-ribosylation factor-like protein 2-binding protein OS=Homo sapiens GN=ARL2BP PE=1 SV=1	HUMAN	2
1585	3.27	3.27	15.51	5.08	5.08	tr|Q2TSD2|Q2TSD2_HUMAN	Aging-associated gene 7 protein OS=Homo sapiens PE=2 SV=1	HUMAN	2
1736	2.58	2.58	11.39	8.04	4.69	tr|D7RF68|D7RF68_HUMAN	AGTRAP-BRAF fusion protein OS=Homo sapiens PE=2 SV=1	HUMAN	2
1669	2.9	2.9	16.55	4.67	3.452	sp|Q5JTZ9|SYAM_HUMAN	Alanyl-tRNA synthetase, mitochondrial OS=Homo sapiens GN=AARS2 PE=1 SV=1	HUMAN	2
1659	2.94	2.94	26.93	12.07	9.288	sp|Q04828|AK1C1_HUMAN	Aldo-keto reductase family 1 member C1 OS=Homo sapiens GN=AKR1C1 PE=1 SV=1	HUMAN	2
1470	3.9	3.9	23.38	23.38	11.44	sp|P02763|A1AG1_HUMAN	Alpha-1-acid glycoprotein 1 OS=Homo sapiens GN=ORM1 PE=1 SV=1	HUMAN	2
1746	2.53	2.53	34.29	6.41	6.41	sp|Q12904|AIMP1_HUMAN	Aminoacyl tRNA synthase complex-interacting multifunctional protein 1 OS=Homo sapiens GN=AIMP1 PE=1 SV=2	HUMAN	2
1495	3.73	3.73	27.05	6.383	3.647	tr|Q7RU04|Q7RU04_HUMAN	Aminopeptidase B OS=Homo sapiens GN=RNPEP PE=4 SV=1	HUMAN	2
1567	3.34	3.34	20.62	6.929	1.967	sp|Q9P2R3|ANFY1_HUMAN	Ankyrin repeat and FYVE domain-containing protein 1 OS=Homo sapiens GN=ANKFY1 PE=1 SV=2	HUMAN	2
1740	2.56	2.56	23.24	10.56	10.56	sp|P53680|AP2S1_HUMAN	AP-2 complex subunit sigma OS=Homo sapiens GN=AP2S1 PE=1 SV=2	HUMAN	2
1696	2.75	2.75	34.28	14.78	5.346	tr|Q5TZP7|Q5TZP7_HUMAN	APEX nuclease (Multifunctional DNA repair enzyme) 1 OS=Homo sapiens GN=APEX1 PE=2 SV=1	HUMAN	2
1523	3.53	3.53	35.07	15.97	9.722	sp|Q8NCW5|AIBP_HUMAN	Apolipoprotein A-I-binding protein OS=Homo sapiens GN=APOA1BP PE=1 SV=2	HUMAN	2
1413	4.03	4.03	27.6	13.65	10.39	sp|Q9BQE5|APOL2_HUMAN	Apolipoprotein L2 OS=Homo sapiens GN=APOL2 PE=1 SV=1	HUMAN	2
1399	4.06	4.06	24.24	8.182	8.182	tr|D5LTB3|D5LTB3_HUMAN	Aryl hydrocarbon receptor interacting protein OS=Homo sapiens GN=AIP PE=4 SV=1	HUMAN	2
1415	4.03	4.03	18.45	15.48	13.69	sp|P30049|ATPD_HUMAN	ATP synthase subunit delta, mitochondrial OS=Homo sapiens GN=ATP5D PE=1 SV=2	HUMAN	2
1677	2.86	2.86	57.41	44.44	30.56	tr|Q6IB54|Q6IB54_HUMAN	ATP synthase-coupling factor 6, mitochondrial OS=Homo sapiens GN=ATP5J PE=2 SV=1	HUMAN	2
1461	3.93	3.93	31.61	12.64	8.908	sp|O43681|ASNA_HUMAN	ATPase ASNA1 OS=Homo sapiens GN=ASNA1 PE=1 SV=2	HUMAN	2
2157	1.95	1.95	15.45	1.732	1.347	sp|Q96BY7|ATG2B_HUMAN	Autophagy-related protein 2 homolog B OS=Homo sapiens GN=ATG2B PE=1 SV=5	HUMAN	2
1720	2.64	2.64	28.86	14.23	6.098	tr|Q53G72|Q53G72_HUMAN	B-cell receptor-associated protein 31 variant (Fragment) OS=Homo sapiens PE=2 SV=1	HUMAN	2
1556	3.39	3.39	24	7.13	4	tr|Q53GY1|Q53GY1_HUMAN	BCL2-associated athanogene 3 variant (Fragment) OS=Homo sapiens PE=2 SV=1	HUMAN	2
2186	1.87	1.87	16.69	3.919	2.903	sp|P25098|ARBK1_HUMAN	Beta-adrenergic receptor kinase 1 OS=Homo sapiens GN=ADRBK1 PE=1 SV=2	HUMAN	2
1564	3.36	3.36	50.34	31.29	26.53	sp|P50583|AP4A_HUMAN	Bis(5'-nucleosyl)-tetraphosphatase [asymmetrical] OS=Homo sapiens GN=NUDT2 PE=1 SV=3	HUMAN	2
1482	3.82	3.82	49.32	10.79	5.308	tr|A0AVG7|A0AVG7_HUMAN	Breast carcinoma amplified sequence 1 OS=Homo sapiens GN=BCAS1 PE=2 SV=1	HUMAN	2
1444	4	4	10.12	4.578	4.578	sp|Q15018|F175B_HUMAN	BRISC complex subunit Abro1 OS=Homo sapiens GN=FAM175B PE=1 SV=2	HUMAN	2
1686	2.8	2.8	14.16	6.374	4.816	sp|O14523|C2C2L_HUMAN	C2 domain-containing protein 2-like OS=Homo sapiens GN=C2CD2L PE=1 SV=3	HUMAN	2
1291	4.68	4.68	41.08	22.29	8.28	sp|Q9BRF8|CPPED_HUMAN	Calcineurin-like phosphoesterase domain-containing protein 1 OS=Homo sapiens GN=CPPED1 PE=1 SV=3	HUMAN	2
1418	4.02	4.02	18.28	3.902	2.453	tr|B7ZKY2|B7ZKY2_HUMAN	Calcium/calmodulin-dependent serine protein kinase (MAGUK family) OS=Homo sapiens GN=CASK PE=2 SV=1	HUMAN	2
1681	2.84	2.84	31.51	13.01	13.01	tr|Q53H37|Q53H37_HUMAN	Calmodulin-like skin protein variant (Fragment) OS=Homo sapiens PE=2 SV=1	HUMAN	2
1217	5.06	5.06	29.14	11.43	4.286	sp|P17655|CAN2_HUMAN	Calpain-2 catalytic subunit OS=Homo sapiens GN=CAPN2 PE=1 SV=6	HUMAN	2
2236	1.73	3.23	35.96	15.49	7.087	sp|P31321|KAP1_HUMAN	cAMP-dependent protein kinase type I-beta regulatory subunit OS=Homo sapiens GN=PRKAR1B PE=1 SV=4	HUMAN	2
1721	2.64	2.64	23.5	10.68	10.68	tr|Q5SRQ6|Q5SRQ6_HUMAN	Casein kinase 2 beta polypeptide OS=Homo sapiens GN=CSNK2B PE=4 SV=2	HUMAN	2
1645	3.02	3.02	21.07	3.536	3.536	sp|Q9H078|CLPB_HUMAN	Caseinolytic peptidase B protein homolog OS=Homo sapiens GN=CLPB PE=1 SV=1	HUMAN	2
1429	4.01	4.01	26.57	14.02	14.02	sp|P21964|COMT_HUMAN	Catechol O-methyltransferase OS=Homo sapiens GN=COMT PE=1 SV=2	HUMAN	2
1381	4.11	4.11	54.27	30.49	23.78	sp|Q96F85|CNRP1_HUMAN	CB1 cannabinoid receptor-interacting protein 1 OS=Homo sapiens GN=CNRIP1 PE=1 SV=1	HUMAN	2
1610	3.14	3.14	19.5	4.171	2.48	tr|Q6DCA5|Q6DCA5_HUMAN	CCDC88A protein (Fragment) OS=Homo sapiens GN=CCDC88A PE=2 SV=1	HUMAN	2
1353	4.23	4.23	23.13	9.07	7.256	tr|B3KN56|B3KN56_HUMAN	cDNA FLJ13642 fis, clone PLACE1011263, highly similar to Ankyrin repeat and MYND domain-containing protein 2 OS=Homo sapiens PE=2 SV=1	HUMAN	2
1672	2.89	2.89	27.05	3.987	3.987	tr|Q9H8E3|Q9H8E3_HUMAN	cDNA FLJ13715 fis, clone PLACE2000404, moderately similar to PROBABLE LEUCYL-TRNA SYNTHETASE (EC 6.1.1.4) OS=Homo sapiens PE=2 SV=1	HUMAN	2
1485	3.81	3.81	11.88	5.564	3.308	tr|B3KPE5|B3KPE5_HUMAN	cDNA FLJ31682 fis, clone NT2RI2005335, highly similar to MMS19-like protein OS=Homo sapiens PE=2 SV=1	HUMAN	2
1536	3.47	3.47	15.69	3.247	2.489	tr|B3KPN7|B3KPN7_HUMAN	cDNA FLJ32002 fis, clone NT2RP7009394, highly similar to Exocyst complex component 2 OS=Homo sapiens PE=2 SV=1	HUMAN	2
1427	4.01	4.01	29.88	11.62	11.62	tr|B3KT21|B3KT21_HUMAN	cDNA FLJ37476 fis, clone BRAWH2012827, highly similar to Homo sapiens BH3 interacting domain death agonist (BID), transcript variant 1, mRNA OS=Homo sapiens PE=2 SV=1	HUMAN	2
1853	2.18	2.18	33.33	17.52	10.68	tr|Q8N8M3|Q8N8M3_HUMAN	cDNA FLJ39221 fis, clone OCBBF2006972, moderately similar to LIM AND SH3 DOMAIN PROTEIN 1 OS=Homo sapiens PE=2 SV=1	HUMAN	2
1874	2.14	2.14	25.35	4.554	4.554	tr|B3KU60|B3KU60_HUMAN	cDNA FLJ39235 fis, clone OCBBF2007829, highly similar to Mus musculus fatso protein OS=Homo sapiens PE=2 SV=1	HUMAN	2
1886	2.12	2.12	9.348	4.059	4.059	tr|Q8N8I9|Q8N8I9_HUMAN	cDNA FLJ39408 fis, clone PLACE6013672 OS=Homo sapiens PE=2 SV=1	HUMAN	2
1555	3.39	3.39	29.63	5.195	3.542	tr|Q6ZS03|Q6ZS03_HUMAN	cDNA FLJ45936 fis, clone PLACE7004103, highly similar to Vigilin OS=Homo sapiens PE=2 SV=1	HUMAN	2
2295	1.57	1.96	31.12	7.979	5.851	tr|B4DZT3|B4DZT3_HUMAN	cDNA FLJ50934, highly similar to Lamin-B1 OS=Homo sapiens PE=2 SV=1	HUMAN	2
1591	3.24	3.24	22.67	13.95	13.95	tr|B7Z587|B7Z587_HUMAN	cDNA FLJ51273, highly similar to Transmembrane protein 11 OS=Homo sapiens PE=2 SV=1	HUMAN	2
1392	4.08	4.08	33.23	13.47	5.689	tr|B4DMR3|B4DMR3_HUMAN	cDNA FLJ51896, highly similar to Glia-derived nexin OS=Homo sapiens PE=2 SV=1	HUMAN	2
1759	2.48	4.24	52.94	27.73	11.34	tr|B4DM33|B4DM33_HUMAN	cDNA FLJ52068, highly similar to Microtubule-associated protein RP/EB family member 1 OS=Homo sapiens PE=2 SV=1	HUMAN	2
1534	3.48	3.48	59.15	32.39	17.61	tr|B4E2A3|B4E2A3_HUMAN	cDNA FLJ52834, moderately similar to Cold-inducible RNA-binding protein OS=Homo sapiens PE=2 SV=1	HUMAN	2
1281	4.73	4.73	42.05	15	9.773	tr|B4DFN4|B4DFN4_HUMAN	cDNA FLJ53369, highly similar to Carboxypeptidase E (EC 3.4.17.10) OS=Homo sapiens PE=2 SV=1	HUMAN	2
1637	3.05	3.05	15.47	2.766	2.766	tr|B7Z2G6|B7Z2G6_HUMAN	cDNA FLJ55617, highly similar to Dedicator of cytokinesis protein 9 OS=Homo sapiens PE=2 SV=1	HUMAN	2
1412	4.03	4.03	26.87	8.37	8.37	tr|B4DN31|B4DN31_HUMAN	cDNA FLJ55809 OS=Homo sapiens PE=2 SV=1	HUMAN	2
1562	3.38	3.38	21.33	2.692	2.692	tr|B4DDB3|B4DDB3_HUMAN	cDNA FLJ57024, highly similar to Phosphorylase b kinase regulatory subunit beta OS=Homo sapiens PE=2 SV=1	HUMAN	2
1704	2.71	2.71	18.38	4.75	3	tr|B4DVS2|B4DVS2_HUMAN	cDNA FLJ57617 OS=Homo sapiens PE=2 SV=1	HUMAN	2
1368	4.15	4.15	18.42	5.916	4.198	tr|B4DG82|B4DG82_HUMAN	cDNA FLJ61094, highly similar to Rap guanine nucleotide exchange factor 2 (Fragment) OS=Homo sapiens PE=2 SV=1	HUMAN	2
1690	2.79	2.79	18.39	3.961	3.139	tr|A8K9T9|A8K9T9_HUMAN	cDNA FLJ75059, highly similar to Homo sapiens phosphoribosylformylglycinamidine synthase (FGAR amidotransferase) (PFAS), mRNA OS=Homo sapiens PE=2 SV=1	HUMAN	2
2167	1.92	1.92	17.69	2.788	2.788	tr|A8K1S0|A8K1S0_HUMAN	cDNA FLJ75250, highly similar to Homo sapiens contactin 2 (axonal) (CNTN2), mRNA OS=Homo sapiens PE=2 SV=1	HUMAN	2
1400	4.05	4.05	18.62	4.505	4.505	tr|A8K6Q9|A8K6Q9_HUMAN	cDNA FLJ75882, highly similar to Homo sapiens spastic paraplegia 20, spartin (Troyer syndrome) (SPG20), mRNA OS=Homo sapiens PE=2 SV=1	HUMAN	2
1627	3.08	3.08	16.82	9.61	9.61	tr|A8K2I7|A8K2I7_HUMAN	cDNA FLJ76072, highly similar to Homo sapiens GIPC PDZ domain containing family, member 1 (GIPC1), transcript variant 1, mRNA OS=Homo sapiens PE=2 SV=1	HUMAN	2
1530	3.5	3.5	15.78	6.489	2.545	tr|A8K6N3|A8K6N3_HUMAN	cDNA FLJ76886, highly similar to Homo sapiens loss of heterozygosity, 11, chromosomal region 2, gene A (LOH11CR2A), transcript variant 1, mRNA OS=Homo sapiens PE=2 SV=1	HUMAN	2
1496	3.73	3.73	19.23	3.276	3.276	tr|A8K590|A8K590_HUMAN	cDNA FLJ77456, highly similar to Homo sapiens interleukin enhancer binding factor 3, 90kDa (ILF3), transcript variant 2, mRNA OS=Homo sapiens PE=2 SV=1	HUMAN	2
1662	2.93	2.93	25.38	6.508	4.338	tr|A8K7Q1|A8K7Q1_HUMAN	cDNA FLJ77770, highly similar to Homo sapiens nucleobindin 1 (NUCB1), mRNA OS=Homo sapiens PE=2 SV=1	HUMAN	2
1917	2.06	2.06	13.39	3.698	2.054	tr|A8K6V3|A8K6V3_HUMAN	cDNA FLJ78677, highly similar to Homo sapiens splicing factor 3b, subunit 3, 130kDa (SF3B3), mRNA OS=Homo sapiens PE=2 SV=1	HUMAN	2
1649	2.99	2.99	29.84	8.889	8.889	tr|B3KQF5|B3KQF5_HUMAN	cDNA FLJ90381 fis, clone NT2RP2005035, highly similar to Calumenin OS=Homo sapiens PE=2 SV=1	HUMAN	2
1596	3.21	3.21	11.02	4.651	2.57	tr|B0AZN7|B0AZN7_HUMAN	cDNA, FLJ79477, highly similar to Protein-glutamine gamma-glutamyltransferase K(EC 2.3.2.13) OS=Homo sapiens PE=2 SV=1	HUMAN	2
1577	3.31	3.31	50.78	22.28	22.28	tr|B2R4I8|B2R4I8_HUMAN	cDNA, FLJ92106, highly similar to Homo sapiens adaptor-related protein complex 3, sigma 1 subunit(AP3S1), mRNA OS=Homo sapiens PE=2 SV=1	HUMAN	2
1701	2.73	2.73	50.88	31.58	18.42	tr|B2R4M6|B2R4M6_HUMAN	cDNA, FLJ92148, highly similar to Homo sapiens S100 calcium binding protein A9 (calgranulin B) (S100A9), mRNA OS=Homo sapiens PE=4 SV=1	HUMAN	2
1571	3.32	3.32	45.67	17.32	17.32	tr|B2R4Q7|B2R4Q7_HUMAN	cDNA, FLJ92180, highly similar to Homo sapiens brain protein 44 (BRP44), mRNA OS=Homo sapiens PE=2 SV=1	HUMAN	2
1326	4.41	4.41	30.35	12.61	3.656	tr|B2R761|B2R761_HUMAN	cDNA, FLJ93299, highly similar to Homo sapiens sterol carrier protein 2 (SCP2), mRNA OS=Homo sapiens PE=2 SV=1	HUMAN	2
1582	3.29	3.29	9.978	4.772	4.772	tr|B2RBG3|B2RBG3_HUMAN	cDNA, FLJ95493, highly similar to Homo sapiens fucosidase, alpha-L- 1, tissue (FUCA1), mRNA OS=Homo sapiens PE=2 SV=1	HUMAN	2
1670	2.9	2.9	22.68	8.207	5.616	tr|B2RBP3|B2RBP3_HUMAN	cDNA, FLJ95615, highly similar to Homo sapiens ubiquitin-activating enzyme E1C (UBA3 homolog, yeast)(UBE1C), mRNA OS=Homo sapiens PE=2 SV=1	HUMAN	2
1348	4.3	4.3	38.44	21.5	8.795	tr|B2RDU9|B2RDU9_HUMAN	cDNA, FLJ96775 OS=Homo sapiens PE=2 SV=1	HUMAN	2
1581	3.29	3.29	37.79	22.67	17.44	sp|P41208|CETN2_HUMAN	Centrin-2 OS=Homo sapiens GN=CETN2 PE=1 SV=1	HUMAN	2
1411	4.03	4.03	30.2	9.19	9.19	sp|P10645|CMGA_HUMAN	Chromogranin-A OS=Homo sapiens GN=CHGA PE=1 SV=7	HUMAN	2
1407	4.04	4.04	29.92	13.93	13.93	tr|Q5RLJ0|Q5RLJ0_HUMAN	CLE OS=Homo sapiens PE=2 SV=1	HUMAN	2
1664	2.91	2.91	14.59	3.568	2.413	sp|P53618|COPB_HUMAN	Coatomer subunit beta OS=Homo sapiens GN=COPB1 PE=1 SV=3	HUMAN	2
1362	4.19	4.19	23.29	9.41	5.263	sp|O60826|CCD22_HUMAN	Coiled-coil domain-containing protein 22 OS=Homo sapiens GN=CCDC22 PE=1 SV=1	HUMAN	2
1725	2.62	2.62	29.8	13.88	10.2	sp|P02747|C1QC_HUMAN	Complement C1q subcomponent subunit C OS=Homo sapiens GN=C1QC PE=1 SV=3	HUMAN	2
1402	4.05	4.05	35.93	12.12	12.12	tr|Q5T960|Q5T960_HUMAN	Complement component 1, q subcomponent, B chain (Fragment) OS=Homo sapiens GN=C1QB PE=2 SV=2	HUMAN	2
1554	3.4	3.4	51.49	33.58	18.66	tr|F1T0G1|F1T0G1_HUMAN	Complexin-1 OS=Homo sapiens GN=CPLX1 PE=2 SV=1	HUMAN	2
2020	2.01	2.75	20.45	3.476	3.476	sp|Q9BR76|COR1B_HUMAN	Coronin-1B OS=Homo sapiens GN=CORO1B PE=1 SV=1	HUMAN	2
1665	2.91	2.91	64.91	19.3	19.3	tr|Q6FGA0|Q6FGA0_HUMAN	COX7A2L protein OS=Homo sapiens GN=COX7A2L PE=2 SV=1	HUMAN	2
1511	3.62	3.62	16.87	6.442	6.442	tr|Q59EK7|Q59EK7_HUMAN	CS0DF038YO05 variant (Fragment) OS=Homo sapiens PE=4 SV=1	HUMAN	2
1599	3.18	3.18	21.91	16.62	9.572	tr|Q5U5J2|Q5U5J2_HUMAN	CSNK2A1 protein OS=Homo sapiens GN=CSNK2A1 PE=1 SV=1	HUMAN	2
1613	3.11	3.11	10.12	3.373	2.53	tr|Q96FS1|Q96FS1_HUMAN	CTNND1 protein (Fragment) OS=Homo sapiens GN=CTNND1 PE=2 SV=2	HUMAN	2
1450	3.98	3.98	33.73	14.16	7.229	sp|Q9UHD1|CHRD1_HUMAN	Cysteine and histidine-rich domain-containing protein 1 OS=Homo sapiens GN=CHORDC1 PE=1 SV=2	HUMAN	2
1338	4.36	4.36	58.14	37.21	23.26	sp|P14854|CX6B1_HUMAN	Cytochrome c oxidase subunit 6B1 OS=Homo sapiens GN=COX6B1 PE=1 SV=2	HUMAN	2
1787	2.4	2.4	53.97	41.27	41.27	sp|P15954|COX7C_HUMAN	Cytochrome c oxidase subunit 7C, mitochondrial OS=Homo sapiens GN=COX7C PE=1 SV=1	HUMAN	2
1451	3.98	3.98	50.39	34.11	18.6	tr|Q53YB7|Q53YB7_HUMAN	Cytochrome c oxidase subunit Vb OS=Homo sapiens GN=COX5B PE=2 SV=1	HUMAN	2
1357	4.22	4.22	44.31	16	11.08	sp|P08574|CY1_HUMAN	Cytochrome c1, heme protein, mitochondrial OS=Homo sapiens GN=CYC1 PE=1 SV=3	HUMAN	2
1493	3.75	3.75	17.17	10.84	10.84	sp|Q9UKF7|PITC1_HUMAN	Cytoplasmic phosphatidylinositol transfer protein 1 OS=Homo sapiens GN=PITPNC1 PE=1 SV=2	HUMAN	2
1513	3.59	3.59	19.78	14.39	6.115	sp|Q9BTZ2|DHRS4_HUMAN	Dehydrogenase/reductase SDR family member 4 OS=Homo sapiens GN=DHRS4 PE=1 SV=3	HUMAN	2
1358	4.21	4.21	39.9	14.65	8.586	sp|O43583|DENR_HUMAN	Density-regulated protein OS=Homo sapiens GN=DENR PE=1 SV=2	HUMAN	2
1292	4.66	4.66	33.23	12.69	7.251	tr|Q5T6G6|Q5T6G6_HUMAN	DNAation factor, 45kDa, alpha polypeptide OS=Homo sapiens GN=DFFA PE=2 SV=1	HUMAN	2
1499	3.7	3.7	22.09	6.395	6.395	tr|Q59E89|Q59E89_HUMAN	DnaJ (Hsp40) homolog, subfamily B, member 4 variant (Fragment) OS=Homo sapiens PE=2 SV=1	HUMAN	2
1422	4.02	4.02	34.74	12.63	12.63	sp|O00399|DCTN6_HUMAN	Dynactin subunit 6 OS=Homo sapiens GN=DCTN6 PE=1 SV=1	HUMAN	2
2010	2.02	2.02	62.07	14.66	14.66	tr|Q6ICS3|Q6ICS3_HUMAN	Dynein, light chain, Tctex-type 3 (Fragment) OS=Homo sapiens GN=TCTE1L PE=2 SV=1	HUMAN	2
1691	2.78	2.78	23.35	5.028	3.017	sp|Q14118|DAG1_HUMAN	Dystroglycan OS=Homo sapiens GN=DAG1 PE=1 SV=2	HUMAN	2
1561	3.39	3.39	13.12	5.249	5.249	sp|Q9P0J7|KCMF1_HUMAN	E3 ubiquitin-protein ligase KCMF1 OS=Homo sapiens GN=KCMF1 PE=1 SV=2	HUMAN	2
1263	4.82	4.82	15.49	8.575	3.32	sp|Q6UWE0|LRSM1_HUMAN	E3 ubiquitin-protein ligase LRSAM1 OS=Homo sapiens GN=LRSAM1 PE=1 SV=1	HUMAN	2
1955	2.04	2.04	19.6	3.675	3.675	sp|Q13049|TRI32_HUMAN	E3 ubiquitin-protein ligase TRIM32 OS=Homo sapiens GN=TRIM32 PE=1 SV=2	HUMAN	2
1518	3.55	3.55	28.21	9.824	3.652	sp|O94874|UFL1_HUMAN	E3 UFM1-protein ligase 1 OS=Homo sapiens GN=UFL1 PE=1 SV=2	HUMAN	2
1437	4	4	18.52	4.483	4.483	tr|Q8IW76|Q8IW76_HUMAN	EIF2AK2 protein (Fragment) OS=Homo sapiens GN=EIF2AK2 PE=2 SV=1	HUMAN	2
2198	1.84	2.5	25.21	11.78	5.205	sp|Q9Y371|SHLB1_HUMAN	Endophilin-B1 OS=Homo sapiens GN=SH3GLB1 PE=1 SV=1	HUMAN	2
1478	3.86	3.86	51.34	14.18	9.579	sp|P30040|ERP29_HUMAN	Endoplasmic reticulum resident protein 29 OS=Homo sapiens GN=ERP29 PE=1 SV=4	HUMAN	2
1352	4.23	4.23	16.23	3.583	2.213	tr|Q58F15|Q58F15_HUMAN	EPHA4 protein OS=Homo sapiens GN=EPHA4 PE=2 SV=1	HUMAN	2
1749	2.51	2.51	38.78	23.81	23.81	tr|E9KL36|E9KL36_HUMAN	Epididymis tissue sperm binding protein Li 4a OS=Homo sapiens PE=2 SV=1	HUMAN	2
1505	3.65	3.65	66.67	32.29	6.597	sp|P27105|STOM_HUMAN	Erythrocyte band 7 integral membrane protein OS=Homo sapiens GN=STOM PE=1 SV=3	HUMAN	2
1304	4.56	4.56	32.27	15.1	6.407	sp|P62495|ERF1_HUMAN	Eukaryotic peptide chain release factor subunit 1 OS=Homo sapiens GN=ETF1 PE=1 SV=3	HUMAN	2
1363	4.19	4.19	39.05	11.11	8.571	tr|Q53XC0|Q53XC0_HUMAN	Eukaryotic translation initiation factor 2, subunit 1 alpha, 35kDa, isoform CRA_a OS=Homo sapiens GN=EIF2S1 PE=2 SV=1	HUMAN	2
1468	3.9	3.9	29.54	11.08	7.692	tr|Q5U0F4|Q5U0F4_HUMAN	Eukaryotic translation initiation factor 3, subunit 2 beta, 36kDa OS=Homo sapiens GN=EIF3S2 PE=2 SV=1	HUMAN	2
1322	4.45	4.45	19.91	10.72	6.783	tr|D3DSY9|D3DSY9_HUMAN	Farnesyltransferase, CAAX box, alpha, isoform CRA_a OS=Homo sapiens GN=FNTA PE=4 SV=1	HUMAN	2
1601	3.17	3.17	43.43	17.71	17.71	sp|P02792|FRIL_HUMAN	Ferritin light chain OS=Homo sapiens GN=FTL PE=1 SV=2	HUMAN	2
1372	4.14	4.14	24.94	6.697	3.118	sp|P02671|FIBA_HUMAN	Fibrinogen alpha chain OS=Homo sapiens GN=FGA PE=1 SV=2	HUMAN	2
2232	1.74	1.74	44.09	19.69	19.69	tr|Q99517|Q99517_HUMAN	Fibroblast growth factor 12 (Fragment) OS=Homo sapiens GN=FGF12 PE=2 SV=1	HUMAN	2
1630	3.07	3.08	5.437	0.9619	0.9619	sp|Q5D862|FILA2_HUMAN	Filaggrin-2 OS=Homo sapiens GN=FLG2 PE=1 SV=1	HUMAN	2
1635	3.06	3.06	49.51	30.1	30.1	tr|B2R4A9|B2R4A9_HUMAN	Fracture callus 1 homolog (Rat) OS=Homo sapiens GN=FXC1 PE=4 SV=1	HUMAN	2
1439	4	4	48.98	18.37	18.37	tr|Q45QG9|Q45QG9_HUMAN	Fragile histidine triad (Fragment) OS=Homo sapiens GN=FHIT PE=2 SV=1	HUMAN	2
1441	4	4	29.33	12.44	12.44	tr|Q53GF9|Q53GF9_HUMAN	Full-length cDNA 5-PRIME end of clone CS0DF013YM24 of Fetal brain of Homo sapiens (Human) variant (Fragment) OS=Homo sapiens PE=2 SV=1	HUMAN	2
1684	2.81	2.81	27.82	14.52	12.1	tr|B1AK40|B1AK40_HUMAN	Fumarylacetoacetate hydrolase domain containing 1 OS=Homo sapiens GN=FAHD1 PE=4 SV=1	HUMAN	2
1847	2.19	2.19	23.84	11.63	11.63	sp|Q3ZCW2|LEGL_HUMAN	Galectin-related protein OS=Homo sapiens GN=LGALSL PE=1 SV=2	HUMAN	2
2304	1.55	1.55	45.74	12.23	12.23	sp|O75223|GGCT_HUMAN	Gamma-glutamylcyclotransferase OS=Homo sapiens GN=GGCT PE=1 SV=1	HUMAN	2
1558	3.39	3.39	16.52	6.644	6.644	tr|Q6GMP0|Q6GMP0_HUMAN	Gamma-glutamyltransferase 5 OS=Homo sapiens GN=GGT5 PE=2 SV=1	HUMAN	2
2245	1.72	1.72	16.41	5.385	5.385	sp|Q9NXC2|GFOD1_HUMAN	Glucose-fructose oxidoreductase domain-containing protein 1 OS=Homo sapiens GN=GFOD1 PE=2 SV=1	HUMAN	2
1420	4.02	4.02	21.03	5.128	5.128	tr|Q5VZ30|Q5VZ30_HUMAN	Glutamate decarboxylase 2 (Pancreatic islets and brain, 65kDa) OS=Homo sapiens GN=GAD2 PE=2 SV=1	HUMAN	2
2299	1.56	2.25	18.94	7.641	3.654	sp|Q9UI32|GLSL_HUMAN	Glutaminase liver isoform, mitochondrial OS=Homo sapiens GN=GLS2 PE=1 SV=2	HUMAN	2
1486	3.81	3.81	22.09	14.93	7.761	sp|O76003|GLRX3_HUMAN	Glutaredoxin-3 OS=Homo sapiens GN=GLRX3 PE=1 SV=2	HUMAN	2
1425	4.01	4.01	47.78	27.09	17.24	sp|P07203|GPX1_HUMAN	Glutathione peroxidase 1 OS=Homo sapiens GN=GPX1 PE=1 SV=4	HUMAN	2
1619	3.1	3.1	30.09	13.27	13.27	tr|Q6FII1|Q6FII1_HUMAN	Glutathione S-transferase kappa 1 OS=Homo sapiens GN=LOC51064 PE=2 SV=1	HUMAN	2
1666	2.91	2.91	24.17	14.17	14.17	sp|P30711|GSTT1_HUMAN	Glutathione S-transferase theta-1 OS=Homo sapiens GN=GSTT1 PE=1 SV=4	HUMAN	2
1574	3.31	3.31	20.41	5.567	5.567	tr|Q5VUC6|Q5VUC6_HUMAN	Glycylpeptide N-tetradecanoyltransferase OS=Homo sapiens GN=NMT2 PE=2 SV=1	HUMAN	2
1724	2.62	2.62	17.8	7.008	4.545	sp|Q9H3P7|GCP60_HUMAN	Golgi resident protein GCP60 OS=Homo sapiens GN=ACBD3 PE=1 SV=4	HUMAN	2
1371	4.14	4.55	20.06	9.953	5.213	tr|Q96GF2|Q96GF2_HUMAN	GSPT1 protein OS=Homo sapiens GN=GSPT1 PE=1 SV=2	HUMAN	2
1779	2.41	2.42	33.33	11.62	11.62	sp|O95057|DIRA1_HUMAN	GTP-binding protein Di-Ras1 OS=Homo sapiens GN=DIRAS1 PE=1 SV=1	HUMAN	2
1615	3.11	3.11	66.67	44	44	tr|B1APZ0|B1APZ0_HUMAN	Guanine nucleotide binding protein (G protein), gamma 4 OS=Homo sapiens GN=GNG4 PE=4 SV=1	HUMAN	2
1373	4.14	4.14	32.43	18.53	11.2	sp|Q9H0R4|HDHD2_HUMAN	Haloacid dehalogenase-like hydrolase domain-containing protein 2 OS=Homo sapiens GN=HDHD2 PE=1 SV=1	HUMAN	2
1661	2.94	2.94	33.8	16.2	16.2	tr|Q549C5|Q549C5_HUMAN	HCG2010808, isoform CRA_a OS=Homo sapiens GN=MST065 PE=2 SV=1	HUMAN	2
1624	3.09	3.09	16.88	9.307	9.307	tr|G3XAE4|G3XAE4_HUMAN	HCG2020143, isoform CRA_d OS=Homo sapiens GN=BSCL2 PE=4 SV=1	HUMAN	2
1550	3.41	3.41	14.8	7.401	4.276	sp|Q86X55|CARM1_HUMAN	Histone-arginine methyltransferase CARM1 OS=Homo sapiens GN=CARM1 PE=1 SV=3	HUMAN	2
1460	3.95	3.95	13.65	4.834	1.991	tr|Q6P0M4|Q6P0M4_HUMAN	IARS protein OS=Homo sapiens GN=IARS PE=2 SV=1	HUMAN	2
1911	2.07	2.07	20.1	13.92	13.92	sp|Q9BY32|ITPA_HUMAN	Inosine triphosphate pyrophosphatase OS=Homo sapiens GN=ITPA PE=1 SV=2	HUMAN	2
1293	4.65	4.65	36.84	19.3	6.767	tr|Q6IBG4|Q6IBG4_HUMAN	INPP1 protein OS=Homo sapiens GN=INPP1 PE=2 SV=1	HUMAN	2
1332	4.39	4.39	44.98	25.33	12.23	tr|Q6IBR6|Q6IBR6_HUMAN	Intracellular platelet-activating factor acetylhydrolase alpha 2 subunit OS=Homo sapiens GN=PAFAH1B2 PE=2 SV=1	HUMAN	2
1436	4	4	23.27	4.494	4.494	tr|B7ZMD6|B7ZMD6_HUMAN	IRGQ protein OS=Homo sapiens GN=IRGQ PE=2 SV=1	HUMAN	2
1516	3.57	3.57	58.05	23.9	23.9	sp|Q96AB3|ISOC2_HUMAN	Isochorismatase domain-containing protein 2, mitochondrial OS=Homo sapiens GN=ISOC2 PE=1 SV=1	HUMAN	2
1446	4	4	21.99	12.57	12.57	sp|O43759-2|SNG1_HUMAN	Isoform 1B of Synaptogyrin-1 OS=Homo sapiens GN=SYNGR1	HUMAN	2
1506	3.65	3.65	26.88	6.605	3.379	sp|P51693-2|APLP1_HUMAN	Isoform 2 of Amyloid-like protein 1 OS=Homo sapiens GN=APLP1	HUMAN	2
1456	3.96	3.96	26.97	14.24	6.667	sp|P05089-2|ARGI1_HUMAN	Isoform 2 of Arginase-1 OS=Homo sapiens GN=ARG1	HUMAN	2
2149	1.98	2.54	23.24	12.68	5.164	sp|Q8WW22-2|DNJA4_HUMAN	Isoform 2 of DnaJ homolog subfamily A member 4 OS=Homo sapiens GN=DNAJA4	HUMAN	2
1812	2.3	2.3	16.69	2.071	2.071	sp|P78344-2|IF4G2_HUMAN	Isoform 2 of Eukaryotic translation initiation factor 4 gamma 2 OS=Homo sapiens GN=EIF4G2	HUMAN	2
1679	2.84	2.84	16.67	3.938	2.106	sp|Q96PY5-3|FMNL2_HUMAN	Isoform 2 of Formin-like protein 2 OS=Homo sapiens GN=FMNL2	HUMAN	2
1717	2.65	2.65	15.5	5.943	5.943	sp|Q9Y5P6-2|GMPPB_HUMAN	Isoform 2 of Mannose-1-phosphate guanyltransferase beta OS=Homo sapiens GN=GMPPB	HUMAN	2
1428	4.01	4.01	43.56	20.86	20.86	sp|Q9NX14-2|NDUBB_HUMAN	Isoform 2 of NADH dehydrogenase [ubiquinone] 1 beta subcomplex subunit 11, mitochondrial OS=Homo sapiens GN=NDUFB11	HUMAN	2
1732	2.59	2.59	30.65	10.13	6.753	sp|Q14558-2|KPRA_HUMAN	Isoform 2 of Phosphoribosyl pyrophosphate synthase-associated protein 1 OS=Homo sapiens GN=PRPSAP1	HUMAN	2
2185	1.87	1.87	12.68	4.688	2.206	sp|Q6U841-2|S4A10_HUMAN	Isoform 2 of Sodium-driven chloride bicarbonate exchanger OS=Homo sapiens GN=SLC4A10	HUMAN	2
1385	4.1	4.1	18.46	15.38	12.31	sp|Q9BR01-2|ST4A1_HUMAN	Isoform 2 of Sulfotransferase 4A1 OS=Homo sapiens GN=SULT4A1	HUMAN	2
1458	3.96	3.96	30.13	17.31	17.31	sp|Q5JTJ3-2|CA031_HUMAN	Isoform 2 of Uncharacterized protein C1orf31 OS=Homo sapiens GN=C1orf31	HUMAN	2
1707	2.69	2.7	16.51	2.872	2.872	sp|Q9P1A6-3|DLGP2_HUMAN	Isoform 3 of Disks large-associated protein 2 OS=Homo sapiens GN=DLGAP2	HUMAN	2
1551	3.4	3.4	24.55	11.82	6.364	sp|Q9Y6I3-3|EPN1_HUMAN	Isoform 3 of Epsin-1 OS=Homo sapiens GN=EPN1	HUMAN	2
1386	4.09	4.09	13.26	2.265	1.799	sp|Q13332-7|PTPRS_HUMAN	Isoform 3 of Receptor-type tyrosine-protein phosphatase S OS=Homo sapiens GN=PTPRS	HUMAN	2
2381	1.36	3.41	27.38	12.37	4.665	sp|O43236-4|SEPT4_HUMAN	Isoform 4 of Septin-4 OS=Homo sapiens GN=SEPT4	HUMAN	2
1616	3.1	3.1	33.73	6.786	3.792	sp|Q6KCM7-5|SCMC2_HUMAN	Isoform 5 of Calcium-binding mitochondrial carrier protein SCaMC-2 OS=Homo sapiens GN=SLC25A25	HUMAN	2
1588	3.25	3.25	13.6	1.588	0.8143	sp|Q5T4S7-5|UBR4_HUMAN	Isoform 5 of E3 ubiquitin-protein ligase UBR4 OS=Homo sapiens GN=UBR4	HUMAN	2
1751	2.5	2.5	22.74	4.956	4.956	sp|Q96KG9-6|NTKL_HUMAN	Isoform 6 of N-terminal kinase-like protein OS=Homo sapiens GN=SCYL1	HUMAN	2
2205	1.82	1.82	22.96	3.099	1.328	sp|Q8WXG6-7|MADD_HUMAN	Isoform 7 of MAP kinase-activating death domain protein OS=Homo sapiens GN=MADD	HUMAN	2
2369	1.39	1.4	16.67	1.022	0.4301	sp|Q8NF91-7|SYNE1_HUMAN	Isoform 7 of Nesprin-1 OS=Homo sapiens GN=SYNE1	HUMAN	2
1583	3.28	3.28	9.926	3.379	3.379	sp|Q13683-8|ITA7_HUMAN	Isoform Alpha-7X2DA of Integrin alpha-7 OS=Homo sapiens GN=ITGA7	HUMAN	2
1343	4.34	4.34	16.41	6.679	4.58	sp|O75078-2|ADA11_HUMAN	Isoform Short of Disintegrin and metalloproteinase domain-containing protein 11 OS=Homo sapiens GN=ADAM11	HUMAN	2
1416	4.03	4.03	18.75	15.38	15.38	tr|Q7Z7N5|Q7Z7N5_HUMAN	JOSD2 protein (Fragment) OS=Homo sapiens GN=JOSD2 PE=2 SV=1	HUMAN	2
1711	2.68	2.68	17.74	11.29	11.29	sp|Q9BX67|JAM3_HUMAN	Junctional adhesion molecule C OS=Homo sapiens GN=JAM3 PE=1 SV=1	HUMAN	2
1663	2.91	2.93	20.83	4.066	2.496	tr|Q9Y6X7|Q9Y6X7_HUMAN	KIAA0864 protein (Fragment) OS=Homo sapiens GN=KIAA0864 PE=2 SV=2	HUMAN	2
2317	1.53	1.53	20.56	2.81	2.81	tr|Q5T5P0|Q5T5P0_HUMAN	KIAA1217 (Fragment) OS=Homo sapiens GN=KIAA1217 PE=2 SV=1	HUMAN	2
1307	4.52	4.52	34.95	14.24	10.36	sp|Q9NRN7|ADPPT_HUMAN	L-aminoadipate-semialdehyde dehydrogenase-phosphopantetheinyl transferase OS=Homo sapiens GN=AASDHPPT PE=1 SV=2	HUMAN	2
1570	3.32	3.32	25.71	9.643	9.643	sp|Q9UJQ1|CT103_HUMAN	LAMP family protein C20orf103 OS=Homo sapiens GN=C20orf103 PE=1 SV=1	HUMAN	2
1349	4.29	4.29	17.9	5.093	3.549	sp|Q8NBF6|AVL9_HUMAN	Late secretory pathway protein AVL9 homolog OS=Homo sapiens GN=AVL9 PE=1 SV=1	HUMAN	2
1406	4.04	4.04	15.98	4.793	3.477	sp|Q15334|L2GL1_HUMAN	Lethal(2) giant larvae protein homolog 1 OS=Homo sapiens GN=LLGL1 PE=1 SV=3	HUMAN	2
1683	2.81	2.81	16.98	6.489	4.771	tr|A5PLP2|A5PLP2_HUMAN	LGI3 protein OS=Homo sapiens GN=LGI3 PE=2 SV=1	HUMAN	2
1533	3.49	3.49	22.61	16.09	16.09	tr|Q6IAQ1|Q6IAQ1_HUMAN	LYPLA1 protein OS=Homo sapiens GN=LYPLA1 PE=2 SV=1	HUMAN	2
1618	3.1	3.1	20.57	9.494	9.494	sp|P46736|BRCC3_HUMAN	Lys-63-specific deubiquitinase BRCC36 OS=Homo sapiens GN=BRCC3 PE=1 SV=2	HUMAN	2
1760	2.48	3.64	26.88	7.877	4.623	tr|B2R8J2|B2R8J2_HUMAN	Malic enzyme OS=Homo sapiens PE=2 SV=1	HUMAN	2
1212	5.09	5.09	24.65	9.375	4.167	tr|D3DX49|D3DX49_HUMAN	Membrane protein, palmitoylated 2 (MAGUK p55 subfamily member 2), isoform CRA_a OS=Homo sapiens GN=MPP2 PE=4 SV=1	HUMAN	2
1895	2.1	3.41	22.86	4.874	3.025	sp|P35240|MERL_HUMAN	Merlin OS=Homo sapiens GN=NF2 PE=1 SV=1	HUMAN	2
1342	4.35	4.35	27.27	23.14	17.36	sp|Q9H492|MLP3A_HUMAN	Microtubule-associated proteins 1A/1B light chain 3A OS=Homo sapiens GN=MAP1LC3A PE=1 SV=2	HUMAN	2
1902	2.09	2.09	46.96	29.57	29.57	sp|Q9BRT3|MIEN1_HUMAN	Migration and invasion enhancer 1 OS=Homo sapiens GN=MIEN1 PE=1 SV=1	HUMAN	2
1244	4.92	4.92	29.31	11.57	5.913	sp|Q9NZJ7|MTCH1_HUMAN	Mitochondrial carrier homolog 1 OS=Homo sapiens GN=MTCH1 PE=1 SV=1	HUMAN	2
1321	4.45	4.45	37.5	23.68	15.13	sp|Q9Y3D6|FIS1_HUMAN	Mitochondrial fission 1 protein OS=Homo sapiens GN=FIS1 PE=1 SV=2	HUMAN	2
1633	3.06	3.06	35.92	7.767	7.767	sp|Q15785|TOM34_HUMAN	Mitochondrial import receptor subunit TOM34 OS=Homo sapiens GN=TOMM34 PE=1 SV=2	HUMAN	2
2397	1.31	1.32	14.56	1.951	1.951	tr|Q4AEJ4|Q4AEJ4_HUMAN	Mitochondrial transmembrane GTPase FZO-2 OS=Homo sapiens GN=hfzo2 PE=2 SV=1	HUMAN	2
1248	4.88	4.88	23.91	9.775	3.831	sp|O95140|MFN2_HUMAN	Mitofusin-2 OS=Homo sapiens GN=MFN2 PE=1 SV=3	HUMAN	2
2206	1.82	1.82	27.37	13.14	9.489	tr|Q53G81|Q53G81_HUMAN	NAD(P)H menadione oxidoreductase 1, dioxin-inducible variant (Fragment) OS=Homo sapiens PE=2 SV=1	HUMAN	2
1553	3.4	3.4	59.68	50.81	21.77	tr|Q6IBC4|Q6IBC4_HUMAN	NADH dehydrogenase (Ubiquinone) Fe-S protein 6, 13kDa (NADH-coenzyme Q reductase), isoform CRA_a OS=Homo sapiens GN=NDUFS6 PE=2 SV=1	HUMAN	2
1609	3.15	3.15	46.91	37.04	27.16	sp|O00483|NDUA4_HUMAN	NADH dehydrogenase [ubiquinone] 1 alpha subcomplex subunit 4 OS=Homo sapiens GN=NDUFA4 PE=1 SV=1	HUMAN	2
1488	3.78	3.78	40.22	20.11	20.11	sp|Q9Y6M9|NDUB9_HUMAN	NADH dehydrogenase [ubiquinone] 1 beta subcomplex subunit 9 OS=Homo sapiens GN=NDUFB9 PE=1 SV=3	HUMAN	2
1539	3.47	3.47	40	20	10.86	sp|O43181|NDUS4_HUMAN	NADH dehydrogenase [ubiquinone] iron-sulfur protein 4, mitochondrial OS=Homo sapiens GN=NDUFS4 PE=1 SV=1	HUMAN	2
2189	1.87	1.87	25.25	5.574	5.574	sp|Q9UHQ9|NB5R1_HUMAN	NADH-cytochrome b5 reductase 1 OS=Homo sapiens GN=CYB5R1 PE=1 SV=1	HUMAN	2
1784	2.41	2.41	25.21	5.141	5.141	tr|B2D3J4|B2D3J4_HUMAN	NADH-ubiquinone oxidoreductase chain 5 OS=Homo sapiens GN=ND5 PE=3 SV=1	HUMAN	2
1703	2.72	2.72	25.8	4.373	1.749	tr|Q59ED7|Q59ED7_HUMAN	NADPH--cytochrome P450 reductase (Fragment) OS=Homo sapiens PE=2 SV=1	HUMAN	2
1438	4	4	63.56	23.73	23.73	tr|Q6IB89|Q6IB89_HUMAN	NDUFA7 protein OS=Homo sapiens GN=NDUFA7 PE=2 SV=1	HUMAN	2
1617	3.1	3.1	8.255	3.302	3.302	tr|D2X2H6|D2X2H6_HUMAN	Neuroligin 3 OS=Homo sapiens GN=nlgn3 PE=2 SV=1	HUMAN	2
1573	3.31	3.31	20.2	10.8	6.4	sp|O95502|NPTXR_HUMAN	Neuronal pentraxin receptor OS=Homo sapiens GN=NPTXR PE=2 SV=2	HUMAN	2
1382	4.11	4.11	51.18	44.88	32.28	sp|P61970|NTF2_HUMAN	Nuclear transport factor 2 OS=Homo sapiens GN=NUTF2 PE=1 SV=1	HUMAN	2
1512	3.61	3.61	38.94	38.94	18.27	tr|Q5TZN6|Q5TZN6_HUMAN	Nucleolar protein 3 (Apoptosis repressor with CARD domain) OS=Homo sapiens GN=NOL3 PE=2 SV=1	HUMAN	2
1369	4.15	4.15	30.43	13.77	9.783	sp|Q9NQR4|NIT2_HUMAN	Omega-amidase NIT2 OS=Homo sapiens GN=NIT2 PE=1 SV=1	HUMAN	2
1524	3.53	3.53	17.1	5.576	5.576	sp|P22059|OSBP1_HUMAN	Oxysterol-binding protein 1 OS=Homo sapiens GN=OSBP PE=1 SV=1	HUMAN	2
1328	4.41	4.41	17.25	14.44	8.451	sp|Q9UBV8|PEF1_HUMAN	Peflin OS=Homo sapiens GN=PEF1 PE=1 SV=1	HUMAN	2
1360	4.2	4.2	61.84	37.2	27.05	tr|B2R6X6|B2R6X6_HUMAN	Peptidyl-prolyl cis-trans isomerase OS=Homo sapiens PE=2 SV=1	HUMAN	2
1726	2.62	2.62	25.9	16.87	16.87	sp|Q9Y3C6|PPIL1_HUMAN	Peptidyl-prolyl cis-trans isomerase-like 1 OS=Homo sapiens GN=PPIL1 PE=1 SV=1	HUMAN	2
1166	5.46	5.46	32.03	13.89	3.268	sp|Q96G03|PGM2_HUMAN	Phosphoglucomutase-2 OS=Homo sapiens GN=PGM2 PE=1 SV=4	HUMAN	2
1693	2.76	2.76	22.12	10.9	6.231	sp|A6NDG6|PGP_HUMAN	Phosphoglycolate phosphatase OS=Homo sapiens GN=PGP PE=1 SV=1	HUMAN	2
1421	4.02	4.02	13.78	4.384	4.384	sp|Q9H074|PAIP1_HUMAN	Polyadenylate-binding protein-interacting protein 1 OS=Homo sapiens GN=PAIP1 PE=1 SV=1	HUMAN	2
1651	2.98	2.98	49.35	14.94	14.94	tr|B1AQP2|B1AQP2_HUMAN	Prefoldin subunit 2 OS=Homo sapiens GN=PFDN2 PE=2 SV=1	HUMAN	2
1578	3.31	3.31	40.91	16.88	16.88	sp|Q99471|PFD5_HUMAN	Prefoldin subunit 5 OS=Homo sapiens GN=PFDN5 PE=1 SV=2	HUMAN	2
1710	2.68	2.72	10.09	2.327	0.6507	sp|Q9Y4D8|K0614_HUMAN	Probable E3 ubiquitin-protein ligase C12orf51 OS=Homo sapiens GN=C12orf51 PE=1 SV=5	HUMAN	2
1632	3.07	3.07	33.13	5.97	5.97	sp|Q9NPF4|OSGEP_HUMAN	Probable tRNA threonylcarbamoyladenosine biosynthesis protein OSGEP OS=Homo sapiens GN=OSGEP PE=1 SV=1	HUMAN	2
1491	3.77	3.77	27.4	15.07	15.07	sp|P12273|PIP_HUMAN	Prolactin-inducible protein OS=Homo sapiens GN=PIP PE=1 SV=1	HUMAN	2
1623	3.09	3.09	43.87	5.806	5.806	tr|D3DSW3|D3DSW3_HUMAN	Proline synthetase co-transcribed homolog (Bacterial), isoform CRA_b OS=Homo sapiens GN=PROSC PE=3 SV=1	HUMAN	2
1626	3.08	3.08	14.18	11.49	8.812	tr|Q7Z5F3|Q7Z5F3_HUMAN	Protease serine 2 isoform B OS=Homo sapiens PE=2 SV=1	HUMAN	2
1521	3.55	3.55	39.82	13.72	13.72	tr|Q5U0B2|Q5U0B2_HUMAN	Proteasome (Prosome, macropain) 26S subunit, non-ATPase, 10 OS=Homo sapiens PE=2 SV=1	HUMAN	2
1474	3.88	3.88	23.01	12.97	8.787	tr|Q6IAT9|Q6IAT9_HUMAN	Proteasome subunit beta type OS=Homo sapiens GN=PSMB6 PE=2 SV=1	HUMAN	2
1462	3.93	3.93	26.37	14.93	14.93	sp|P49721|PSB2_HUMAN	Proteasome subunit beta type-2 OS=Homo sapiens GN=PSMB2 PE=1 SV=1	HUMAN	2
1687	2.8	2.8	47.47	36.36	36.36	sp|Q9C005|DPY30_HUMAN	Protein dpy-30 homolog OS=Homo sapiens GN=DPY30 PE=1 SV=1	HUMAN	2
1355	4.22	4.22	31.59	9.24	5.514	sp|Q8N7J2|F123A_HUMAN	Protein FAM123A OS=Homo sapiens GN=FAM123A PE=2 SV=3	HUMAN	2
1448	4	4	13.85	13.85	13.85	sp|Q3MHD2|LSM12_HUMAN	Protein LSM12 homolog OS=Homo sapiens GN=LSM12 PE=1 SV=2	HUMAN	2
1559	3.39	3.39	77.12	44.07	44.07	sp|Q5XKP0|QIL1_HUMAN	Protein QIL1 OS=Homo sapiens GN=QIL1 PE=1 SV=1	HUMAN	2
1595	3.22	3.22	45.63	29.13	29.13	sp|Q96FQ6|S10AG_HUMAN	Protein S100-A16 OS=Homo sapiens GN=S100A16 PE=1 SV=1	HUMAN	2
1479	3.85	3.85	8.629	8.629	8.629	sp|Q96DD7|SHSA4_HUMAN	Protein shisa-4 OS=Homo sapiens GN=SHISA4 PE=2 SV=3	HUMAN	2
1695	2.75	2.75	19.05	3.581	3.581	sp|Q08AM6|VAC14_HUMAN	Protein VAC14 homolog OS=Homo sapiens GN=VAC14 PE=1 SV=1	HUMAN	2
1394	4.08	4.08	21.64	8.022	5.597	sp|P12931|SRC_HUMAN	Proto-oncogene tyrosine-protein kinase Src OS=Homo sapiens GN=SRC PE=1 SV=3	HUMAN	2
1547	3.42	3.42	33.52	4.869	4.869	tr|Q6IBN0|Q6IBN0_HUMAN	PSMD3 protein OS=Homo sapiens GN=PSMD3 PE=2 SV=1	HUMAN	2
1594	3.22	3.22	18.01	3.774	3.774	tr|Q6IQ43|Q6IQ43_HUMAN	PTPN9 protein OS=Homo sapiens GN=PTPN9 PE=2 SV=1	HUMAN	2
1532	3.5	3.5	28.85	12.47	8.068	sp|Q9Y303|NAGA_HUMAN	Putative N-acetylglucosamine-6-phosphate deacetylase OS=Homo sapiens GN=AMDHD2 PE=2 SV=2	HUMAN	2
1519	3.55	3.55	30.93	15.98	10.31	tr|Q57Z92|Q57Z92_HUMAN	Putative uncharacterized protein RPS7 OS=Homo sapiens GN=RPS7 PE=2 SV=1	HUMAN	2
1546	3.42	3.43	22.66	7.351	4.594	sp|Q9BXF6|RFIP5_HUMAN	Rab11 family-interacting protein 5 OS=Homo sapiens GN=RAB11FIP5 PE=1 SV=1	HUMAN	2
1424	4.01	4.01	13.93	2.01	2.01	tr|A6H8V0|A6H8V0_HUMAN	RAB3 GTPase activating protein subunit 2 (Non-catalytic) OS=Homo sapiens GN=RAB3GAP2 PE=2 SV=1	HUMAN	2
1702	2.73	2.73	15.49	7.609	7.609	tr|A8K882|A8K882_HUMAN	RAE1 RNA export 1 homolog (S. pombe) OS=Homo sapiens GN=RAE1 PE=2 SV=1	HUMAN	2
1367	4.16	4.16	52.74	15.42	9.95	sp|P43487|RANG_HUMAN	Ran-specific GTPase-activating protein OS=Homo sapiens GN=RANBP1 PE=1 SV=1	HUMAN	2
1697	2.74	2.75	38.59	14.67	14.67	tr|Q6NZ61|Q6NZ61_HUMAN	Ras homolog enriched in brain OS=Homo sapiens GN=RHEB PE=2 SV=1	HUMAN	2
1742	2.54	4.6	25.87	25.87	10.95	sp|Q9NP90|RAB9B_HUMAN	Ras-related protein Rab-9B OS=Homo sapiens GN=RAB9B PE=1 SV=1	HUMAN	2
1639	3.05	3.05	35.39	11.69	7.792	sp|Q9UJD0|RIMS3_HUMAN	Regulating synaptic membrane exocytosis protein 3 OS=Homo sapiens GN=RIMS3 PE=1 SV=1	HUMAN	2
1501	3.68	3.68	20.2	10.3	5.859	sp|P49802|RGS7_HUMAN	Regulator of G-protein signaling 7 OS=Homo sapiens GN=RGS7 PE=1 SV=3	HUMAN	2
1327	4.41	4.41	31.06	10	4.681	sp|Q96TC7|RMD3_HUMAN	Regulator of microtubule dynamics protein 3 OS=Homo sapiens GN=FAM82A2 PE=1 SV=2	HUMAN	2
1405	4.04	4.04	17.01	4.96	2.214	sp|Q92900|RENT1_HUMAN	Regulator of nonsense transcripts 1 OS=Homo sapiens GN=UPF1 PE=1 SV=2	HUMAN	2
1542	3.46	3.46	50.41	33.06	33.06	tr|A4D105|A4D105_HUMAN	Replication protein A3, 14kDa OS=Homo sapiens GN=RPA3 PE=2 SV=1	HUMAN	2
1364	4.18	4.18	25.43	5.405	3.563	sp|Q9UNA1|RHG26_HUMAN	Rho GTPase-activating protein 26 OS=Homo sapiens GN=ARHGAP26 PE=1 SV=1	HUMAN	2
1447	4	4	4.228	4.228	4.228	tr|Q5JYR6|Q5JYR6_HUMAN	Ribophorin II OS=Homo sapiens GN=RPN2 PE=2 SV=1	HUMAN	2
1457	3.96	3.96	28.65	12.92	12.92	tr|Q5VVD0|Q5VVD0_HUMAN	Ribosomal protein L11 OS=Homo sapiens GN=RPL11 PE=2 SV=1	HUMAN	2
1575	3.31	3.31	14.29	4.433	3.202	tr|A6NCP5|A6NCP5_HUMAN	RICH2 protein OS=Homo sapiens GN=ARHGAP44 PE=2 SV=2	HUMAN	2
1744	2.54	2.54	14.5	4.335	2.541	sp|Q96PK6|RBM14_HUMAN	RNA-binding protein 14 OS=Homo sapiens GN=RBM14 PE=1 SV=2	HUMAN	2
1522	3.54	3.54	17.01	17.01	14.97	tr|Q5T7Y6|Q5T7Y6_HUMAN	S100 calcium binding protein A1 OS=Homo sapiens GN=S100A1 PE=2 SV=1	HUMAN	2
1671	2.9	2.9	14.12	8.357	8.357	tr|Q6FHJ5|Q6FHJ5_HUMAN	SCAMP3 protein (Fragment) OS=Homo sapiens GN=SCAMP3 PE=2 SV=1	HUMAN	2
1472	3.89	3.89	19.15	8.511	8.511	sp|Q8TAC9|SCAM5_HUMAN	Secretory carrier-associated membrane protein 5 OS=Homo sapiens GN=SCAMP5 PE=1 SV=1	HUMAN	2
1492	3.75	3.75	28.34	7.313	4.57	sp|P83111|LACTB_HUMAN	Serine beta-lactamase-like protein LACTB, mitochondrial OS=Homo sapiens GN=LACTB PE=1 SV=2	HUMAN	2
1888	2.11	4.3	20.36	11.41	5.593	sp|Q9Y2T4|2ABG_HUMAN	Serine/threonine-protein phosphatase 2A 55 kDa regulatory subunit B gamma isoform OS=Homo sapiens GN=PPP2R2C PE=2 SV=4	HUMAN	2
1652	2.98	2.98	29.51	11.48	11.48	sp|O00743|PPP6_HUMAN	Serine/threonine-protein phosphatase 6 catalytic subunit OS=Homo sapiens GN=PPP6C PE=1 SV=1	HUMAN	2
1762	2.48	2.48	8.529	4.45	3.337	tr|Q9BW82|Q9BW82_HUMAN	SEZ6L2 protein OS=Homo sapiens GN=SEZ6L2 PE=2 SV=1	HUMAN	2
1694	2.75	2.76	24.53	5.067	3.333	sp|P42224|STAT1_HUMAN	Signal transducer and activator of transcription 1-alpha/beta OS=Homo sapiens GN=STAT1 PE=1 SV=2	HUMAN	2
2379	1.37	2.45	12.76	5.905	5.905	sp|O75886|STAM2_HUMAN	Signal transducing adapter molecule 2 OS=Homo sapiens GN=STAM2 PE=1 SV=1	HUMAN	2
1621	3.1	3.1	11.28	11.28	11.28	tr|Q6W3F3|Q6W3F3_HUMAN	SMAC3 OS=Homo sapiens GN=DIABLO PE=2 SV=1	HUMAN	2
1475	3.88	3.88	61.11	61.11	43.06	sp|P22531|SPR2E_HUMAN	Small proline-rich protein 2E OS=Homo sapiens GN=SPRR2E PE=2 SV=2	HUMAN	2
2136	2	2	5.509	3.506	3.506	sp|P30531|SC6A1_HUMAN	Sodium- and chloride-dependent GABA transporter 1 OS=Homo sapiens GN=SLC6A1 PE=1 SV=2	HUMAN	2
1792	2.37	2.37	9.793	3.31	3.31	sp|Q96T83|SL9A7_HUMAN	Sodium/hydrogen exchanger 7 OS=Homo sapiens GN=SLC9A7 PE=1 SV=1	HUMAN	2
2298	1.57	1.57	21.5	6.542	6.542	sp|Q9BSK2|S2533_HUMAN	Solute carrier family 25 member 33 OS=Homo sapiens GN=SLC25A33 PE=2 SV=1	HUMAN	2
1329	4.4	4.4	34.38	15.71	4.621	sp|Q96L92|SNX27_HUMAN	Sorting nexin-27 OS=Homo sapiens GN=SNX27 PE=1 SV=2	HUMAN	2
1714	2.66	2.66	23.34	7.094	7.094	sp|Q5VWJ9|SNX30_HUMAN	Sorting nexin-30 OS=Homo sapiens GN=SNX30 PE=1 SV=1	HUMAN	2
1674	2.88	4.78	33.33	20.77	4.359	tr|B3W5Y6|B3W5Y6_HUMAN	Squamous cell carcinoma antigen-1 isoform SCCA-PD OS=Homo sapiens GN=SERPINB3 PE=2 SV=1	HUMAN	2
1579	3.3	3.3	13.92	10.14	6.368	sp|O95630|STABP_HUMAN	STAM-binding protein OS=Homo sapiens GN=STAMBP PE=1 SV=1	HUMAN	2
1320	4.45	4.45	32.84	10.64	6.606	sp|Q9UEW8|STK39_HUMAN	STE20/SPS1-related proline-alanine-rich protein kinase OS=Homo sapiens GN=STK39 PE=1 SV=3	HUMAN	2
1676	2.86	3.2	20.38	4.684	1.89	tr|Q86VX4|Q86VX4_HUMAN	Structural maintenance of chromosomes 3 OS=Homo sapiens GN=SMC3 PE=2 SV=1	HUMAN	2
1584	3.27	3.27	31.82	13.92	9.091	tr|Q53GS5|Q53GS5_HUMAN	SYAP1 protein variant (Fragment) OS=Homo sapiens PE=2 SV=1	HUMAN	2
1445	4	4	24.89	11.79	11.79	sp|O43761|SNG3_HUMAN	Synaptogyrin-3 OS=Homo sapiens GN=SYNGR3 PE=2 SV=2	HUMAN	2
1722	2.64	2.64	10.18	8.421	8.421	tr|G5E9W4|G5E9W4_HUMAN	Synaptoporin, isoform CRA_a OS=Homo sapiens GN=SYNPR PE=4 SV=1	HUMAN	2
1317	4.48	4.48	23.64	14.34	9.69	sp|O95721|SNP29_HUMAN	Synaptosomal-associated protein 29 OS=Homo sapiens GN=SNAP29 PE=1 SV=1	HUMAN	2
1580	3.3	3.3	24.75	13.13	13.13	tr|Q6FGN3|Q6FGN3_HUMAN	Syndecan OS=Homo sapiens GN=SDC4 PE=2 SV=1	HUMAN	2
1306	4.53	4.53	25.8	12.05	5.838	sp|Q9NPQ8|RIC8A_HUMAN	Synembryn-A OS=Homo sapiens GN=RIC8A PE=1 SV=3	HUMAN	2
1517	3.56	3.56	17.45	5.844	2.354	tr|A1L3A9|A1L3A9_HUMAN	TBC1 domain family, member 9B (With GRAM domain) OS=Homo sapiens GN=TBC1D9B PE=2 SV=1	HUMAN	2
2223	1.78	1.78	39	8.914	8.914	sp|P28289|TMOD1_HUMAN	Tropomodulin-1 OS=Homo sapiens GN=TMOD1 PE=1 SV=1	HUMAN	2
1640	3.05	3.05	4.846	1.957	1.957	sp|Q15714|T22D1_HUMAN	TSC22 domain family protein 1 OS=Homo sapiens GN=TSC22D1 PE=1 SV=3	HUMAN	2
1606	3.15	3.15	27.46	7.225	4.624	sp|Q15814|TBCC_HUMAN	Tubulin-specific chaperone C OS=Homo sapiens GN=TBCC PE=1 SV=2	HUMAN	2
1380	4.11	4.11	13.5	5.109	3.163	tr|Q548C2|Q548C2_HUMAN	Tyrosine-protein kinase receptor OS=Homo sapiens GN=NTRK2 PE=2 SV=1	HUMAN	2
2343	1.46	1.46	14.07	3.113	2.242	tr|Q8TDJ5|Q8TDJ5_HUMAN	Tyrosine-protein kinase receptor OS=Homo sapiens GN=TFG/ALK fusion PE=2 SV=1	HUMAN	2
1608	3.15	3.15	26.86	13.14	10.57	tr|Q5VU77|Q5VU77_HUMAN	Ubiquitin associated protein 2-like (Fragment) OS=Homo sapiens GN=UBAP2L PE=1 SV=1	HUMAN	2
1607	3.15	3.15	24.46	11.96	5.978	tr|Q5LJA9|Q5LJA9_HUMAN	Ubiquitin carboxyl-terminal hydrolase L5 (Fragment) OS=Homo sapiens GN=UCHL5 PE=2 SV=1	HUMAN	2
1538	3.47	3.47	26.24	8.911	8.911	sp|Q9GZZ9|UBA5_HUMAN	Ubiquitin-like modifier-activating enzyme 5 OS=Homo sapiens GN=UBA5 PE=1 SV=1	HUMAN	2
2380	1.37	1.37	22.9	6.349	6.349	sp|Q9BZV1|UBXN6_HUMAN	UBX domain-containing protein 6 OS=Homo sapiens GN=UBXN6 PE=1 SV=1	HUMAN	2
1752	2.5	2.5	11.01	7.645	3.976	sp|Q9H425|CA198_HUMAN	Uncharacterized protein C1orf198 OS=Homo sapiens GN=C1orf198 PE=1 SV=1	HUMAN	2
1557	3.39	3.39	12.38	3.486	3.486	tr|E7EWD3|E7EWD3_HUMAN	Uncharacterized protein OS=Homo sapiens GN=ADAM23 PE=4 SV=2	HUMAN	2
1341	4.35	4.35	29.08	16.73	8.765	tr|F8W950|F8W950_HUMAN	Uncharacterized protein OS=Homo sapiens GN=AIMP2 PE=4 SV=1	HUMAN	2
1391	4.08	4.08	20.67	4.444	4.444	tr|F5GX70|F5GX70_HUMAN	Uncharacterized protein OS=Homo sapiens GN=ANKS1B PE=4 SV=1	HUMAN	2
1529	3.51	3.53	29.58	9.155	9.155	tr|D6RA82|D6RA82_HUMAN	Uncharacterized protein OS=Homo sapiens GN=ANXA3 PE=3 SV=1	HUMAN	2
2393	1.32	3.38	18.18	4.019	2.297	tr|E5RJ68|E5RJ68_HUMAN	Uncharacterized protein OS=Homo sapiens GN=AP3B1 PE=4 SV=1	HUMAN	2
1344	4.34	4.34	33.73	22.89	18.07	tr|E9PER8|E9PER8_HUMAN	Uncharacterized protein OS=Homo sapiens GN=ARL6IP5 PE=4 SV=1	HUMAN	2
1631	3.07	3.07	14.58	3.445	2.208	tr|F8WBW0|F8WBW0_HUMAN	Uncharacterized protein OS=Homo sapiens GN=ASAP1 PE=4 SV=1	HUMAN	2
1660	2.94	2.94	26.74	15.75	11.72	tr|B4E2J1|B4E2J1_HUMAN	Uncharacterized protein OS=Homo sapiens GN=ATAD1 PE=2 SV=1	HUMAN	2
1540	3.47	3.47	43.81	20	20	tr|F5H577|F5H577_HUMAN	Uncharacterized protein OS=Homo sapiens GN=BRK1 PE=4 SV=1	HUMAN	2
1712	2.67	2.67	21.28	21.28	21.28	tr|F8WD64|F8WD64_HUMAN	Uncharacterized protein OS=Homo sapiens GN=C1orf95 PE=4 SV=1	HUMAN	2
1867	2.15	2.15	31.12	14.36	8.103	tr|F8W9H1|F8W9H1_HUMAN	Uncharacterized protein OS=Homo sapiens GN=CAMKK1 PE=4 SV=1	HUMAN	2
1509	3.63	3.63	20.49	7.645	7.645	tr|B4DU58|B4DU58_HUMAN	Uncharacterized protein OS=Homo sapiens GN=CAPG PE=2 SV=1	HUMAN	2
1689	2.79	2.79	29.91	4.941	3.641	tr|E7ESM9|E7ESM9_HUMAN	Uncharacterized protein OS=Homo sapiens GN=CAST PE=4 SV=1	HUMAN	2
1544	3.43	3.43	26.97	10.24	3.543	tr|B7Z2D6|B7Z2D6_HUMAN	Uncharacterized protein OS=Homo sapiens GN=CBS PE=2 SV=1	HUMAN	2
2211	1.81	1.81	46.13	6.4	6.4	tr|F5H3X4|F5H3X4_HUMAN	Uncharacterized protein OS=Homo sapiens GN=CBWD6 PE=4 SV=1	HUMAN	2
1272	4.76	4.76	37.5	15.95	12.5	tr|C9JRZ6|C9JRZ6_HUMAN	Uncharacterized protein OS=Homo sapiens GN=CHCHD3 PE=4 SV=1	HUMAN	2
2224	1.78	1.78	32.04	8.84	8.84	tr|F8VUA2|F8VUA2_HUMAN	Uncharacterized protein OS=Homo sapiens GN=CHMP1A PE=4 SV=1	HUMAN	2
1650	2.98	2.98	14.93	9.642	3.733	tr|B7Z6F8|B7Z6F8_HUMAN	Uncharacterized protein OS=Homo sapiens GN=CLINT1 PE=2 SV=1	HUMAN	2
1638	3.05	3.05	19.34	7.202	5.144	tr|E7EX03|E7EX03_HUMAN	Uncharacterized protein OS=Homo sapiens GN=CNDP1 PE=4 SV=1	HUMAN	2
1507	3.64	3.64	24.85	12.27	8.282	tr|E7EM64|E7EM64_HUMAN	Uncharacterized protein OS=Homo sapiens GN=COPS6 PE=4 SV=1	HUMAN	2
1401	4.05	4.05	37.79	9.924	9.924	tr|F5H248|F5H248_HUMAN	Uncharacterized protein OS=Homo sapiens GN=COPS7A PE=4 SV=1	HUMAN	2
1426	4.01	4.01	58.25	34.95	22.33	tr|D6RGV5|D6RGV5_HUMAN	Uncharacterized protein OS=Homo sapiens GN=COX7A2 PE=4 SV=1	HUMAN	2
1498	3.72	3.72	17.36	9.811	9.811	tr|F5H3R6|F5H3R6_HUMAN	Uncharacterized protein OS=Homo sapiens GN=DLGAP3 PE=4 SV=1	HUMAN	2
1971	2.03	4.07	20.15	8.955	8.955	tr|B4DVN1|B4DVN1_HUMAN	Uncharacterized protein OS=Homo sapiens GN=DNAJB6 PE=2 SV=1	HUMAN	2
1535	3.48	3.48	25.19	12.22	9.259	tr|B7Z6B1|B7Z6B1_HUMAN	Uncharacterized protein OS=Homo sapiens GN=DSCR3 PE=2 SV=1	HUMAN	2
1340	4.35	4.35	16.09	6.087	4.203	tr|E9PEH8|E9PEH8_HUMAN	Uncharacterized protein OS=Homo sapiens GN=DTNA PE=4 SV=1	HUMAN	2
1713	2.66	2.66	21.88	4.154	1.409	tr|F5H335|F5H335_HUMAN	Uncharacterized protein OS=Homo sapiens GN=EIF3A PE=4 SV=1	HUMAN	2
1378	4.11	4.11	33.82	16.67	9.804	tr|B4DUI3|B4DUI3_HUMAN	Uncharacterized protein OS=Homo sapiens GN=EIF3J PE=2 SV=1	HUMAN	2
1414	4.03	4.03	34.6	10.55	10.55	tr|B7Z6V1|B7Z6V1_HUMAN	Uncharacterized protein OS=Homo sapiens GN=EIF4E PE=2 SV=1	HUMAN	2
1345	4.32	4.37	16.85	3.203	1.671	tr|E7EX73|E7EX73_HUMAN	Uncharacterized protein OS=Homo sapiens GN=EIF4G1 PE=4 SV=1	HUMAN	2
1383	4.1	4.1	34.65	9.711	9.711	tr|F5GX15|F5GX15_HUMAN	Uncharacterized protein OS=Homo sapiens GN=EVL PE=4 SV=1	HUMAN	2
1390	4.08	4.08	16.49	2.291	2.291	tr|B7Z321|B7Z321_HUMAN	Uncharacterized protein OS=Homo sapiens GN=EXOC4 PE=2 SV=1	HUMAN	2
1483	3.82	3.82	24.04	7.115	5.385	tr|B4DE10|B4DE10_HUMAN	Uncharacterized protein OS=Homo sapiens GN=FBXO17 PE=2 SV=1	HUMAN	2
2248	1.7	1.7	23.36	5.109	5.109	tr|E7EV50|E7EV50_HUMAN	Uncharacterized protein OS=Homo sapiens GN=GABRB2 PE=3 SV=1	HUMAN	2
1715	2.66	2.66	9.903	5.825	5.825	tr|F5HB82|F5HB82_HUMAN	Uncharacterized protein OS=Homo sapiens GN=GABRG2 PE=3 SV=1	HUMAN	2
1395	4.08	4.08	22.59	7.36	7.36	tr|B4DK85|B4DK85_HUMAN	Uncharacterized protein OS=Homo sapiens GN=GCDH PE=2 SV=1	HUMAN	2
1490	3.77	3.78	10.92	10.92	7.184	tr|F5H279|F5H279_HUMAN	Uncharacterized protein OS=Homo sapiens GN=GPR37L1 PE=4 SV=1	HUMAN	2
1525	3.53	3.53	36.87	23.04	13.82	tr|G3V4T6|G3V4T6_HUMAN	Uncharacterized protein OS=Homo sapiens GN=GSTZ1 PE=3 SV=1	HUMAN	2
1387	4.09	4.09	16.42	2.345	2.345	tr|F5H860|F5H860_HUMAN	Uncharacterized protein OS=Homo sapiens GN=INPP4A PE=4 SV=1	HUMAN	2
2195	1.85	1.85	17.41	4.485	4.485	tr|A8KAH5|A8KAH5_HUMAN	Uncharacterized protein OS=Homo sapiens GN=IST1 PE=2 SV=1	HUMAN	2
1734	2.58	2.58	18.26	3.892	0.8982	tr|E7EWZ6|E7EWZ6_HUMAN	Uncharacterized protein OS=Homo sapiens GN=ITGAV PE=3 SV=1	HUMAN	2
1612	3.12	3.12	21.9	2.695	1.685	tr|E9PFC1|E9PFC1_HUMAN	Uncharacterized protein OS=Homo sapiens GN=KIAA0284 PE=4 SV=1	HUMAN	2
1611	3.14	3.14	15.63	15.63	15.63	tr|F5H3Y3|F5H3Y3_HUMAN	Uncharacterized protein OS=Homo sapiens GN=LAMTOR1 PE=4 SV=1	HUMAN	2
1481	3.83	3.83	20.79	4.583	4.583	tr|E5RH50|E5RH50_HUMAN	Uncharacterized protein OS=Homo sapiens GN=LARP1 PE=4 SV=1	HUMAN	2
1442	4	4	6.452	2.716	2.716	tr|B4DTZ7|B4DTZ7_HUMAN	Uncharacterized protein OS=Homo sapiens GN=LMBRD2 PE=2 SV=1	HUMAN	2
1403	4.04	4.04	17.02	2.217	2.217	tr|E9PMT2|E9PMT2_HUMAN	Uncharacterized protein OS=Homo sapiens GN=LMO7 PE=4 SV=1	HUMAN	2
1775	2.42	2.42	8	3.164	1.731	tr|F8W1Z6|F8W1Z6_HUMAN	Uncharacterized protein OS=Homo sapiens GN=MON2 PE=4 SV=1	HUMAN	2
1477	3.87	3.87	21.72	14.14	14.14	tr|F8W0W4|F8W0W4_HUMAN	Uncharacterized protein OS=Homo sapiens GN=NACA PE=4 SV=1	HUMAN	2
2201	1.84	1.84	10.13	2.065	2.065	tr|F5GY83|F5GY83_HUMAN	Uncharacterized protein OS=Homo sapiens GN=NBEA PE=4 SV=1	HUMAN	2
1560	3.39	3.39	20.36	20.36	11.07	tr|F8WBF9|F8WBF9_HUMAN	Uncharacterized protein OS=Homo sapiens GN=NDRG3 PE=4 SV=1	HUMAN	2
1531	3.5	3.5	20.91	8.481	4.339	tr|F5H6Z1|F5H6Z1_HUMAN	Uncharacterized protein OS=Homo sapiens GN=PBXIP1 PE=4 SV=1	HUMAN	2
1417	4.02	4.36	21.4	11.81	9.225	tr|C9JW90|C9JW90_HUMAN	Uncharacterized protein OS=Homo sapiens GN=PITPNB PE=4 SV=1	HUMAN	2
1497	3.73	3.73	33.71	4.719	4.719	tr|E9PGP6|E9PGP6_HUMAN	Uncharacterized protein OS=Homo sapiens GN=PRKAG2 PE=4 SV=1	HUMAN	2
1642	3.03	3.03	16.7	6.725	5.206	tr|B4DZM8|B4DZM8_HUMAN	Uncharacterized protein OS=Homo sapiens GN=PSMD5 PE=2 SV=1	HUMAN	2
1408	4.04	4.04	70.37	44.44	44.44	tr|C9JJT5|C9JJT5_HUMAN	Uncharacterized protein OS=Homo sapiens GN=PTCD1 PE=4 SV=2	HUMAN	2
1440	4	4	25.29	14.94	14.94	tr|F8W8H5|F8W8H5_HUMAN	Uncharacterized protein OS=Homo sapiens GN=RAB24 PE=4 SV=1	HUMAN	2
1865	2.15	4.18	36.45	16.82	9.813	tr|C9JZA1|C9JZA1_HUMAN	Uncharacterized protein OS=Homo sapiens GN=RAB4A PE=3 SV=1	HUMAN	2
1419	4.02	4.02	10.79	2.719	2.719	tr|F5H7J5|F5H7J5_HUMAN	Uncharacterized protein OS=Homo sapiens GN=RPTOR PE=4 SV=1	HUMAN	2
2019	2.01	3.69	23.36	10.75	10.75	tr|B7Z4M0|B7Z4M0_HUMAN	Uncharacterized protein OS=Homo sapiens GN=RTN3 PE=2 SV=1	HUMAN	2
1656	2.96	2.96	52.78	29.17	29.17	tr|E5RGQ3|E5RGQ3_HUMAN	Uncharacterized protein OS=Homo sapiens GN=RWDD1 PE=4 SV=1	HUMAN	2
1767	2.46	2.46	20.42	3.187	2.092	tr|B7Z3X6|B7Z3X6_HUMAN	Uncharacterized protein OS=Homo sapiens GN=SORBS2 PE=2 SV=1	HUMAN	2
1454	3.97	3.97	12.5	4.383	4.383	tr|E9PCV4|E9PCV4_HUMAN	Uncharacterized protein OS=Homo sapiens GN=SPHK2 PE=4 SV=1	HUMAN	2
1324	4.42	4.42	24.32	5.15	3.863	tr|C9JQJ0|C9JQJ0_HUMAN	Uncharacterized protein OS=Homo sapiens GN=SRPK2 PE=3 SV=1	HUMAN	2
2238	1.73	1.73	13.9	2.039	2.039	tr|E7EVS8|E7EVS8_HUMAN	Uncharacterized protein OS=Homo sapiens GN=TNC PE=4 SV=1	HUMAN	2
1526	3.53	3.53	12.29	3.771	3.771	tr|E9PFI8|E9PFI8_HUMAN	Uncharacterized protein OS=Homo sapiens GN=TRIM36 PE=4 SV=1	HUMAN	2
2305	1.55	1.55	50.94	24.53	24.53	tr|F5GX77|F5GX77_HUMAN	Uncharacterized protein OS=Homo sapiens GN=TRMT112 PE=4 SV=1	HUMAN	2
1508	3.63	3.63	32.34	6.119	4.021	tr|F5GWU6|F5GWU6_HUMAN	Uncharacterized protein OS=Homo sapiens GN=VPS33B PE=4 SV=1	HUMAN	2
1809	2.31	2.31	24.26	7.813	1.93	tr|E7ESC6|E7ESC6_HUMAN	Uncharacterized protein OS=Homo sapiens GN=XPO7 PE=4 SV=1	HUMAN	2
1404	4.04	4.04	33.78	4.741	4.741	tr|C9JEE1|C9JEE1_HUMAN	Uncharacterized protein OS=Homo sapiens PE=4 SV=1	HUMAN	2
1990	2.02	4.02	38.4	8.365	8.365	tr|F8W031|F8W031_HUMAN	Uncharacterized protein OS=Homo sapiens PE=4 SV=1	HUMAN	2
1489	3.78	3.78	13.15	13.15	4.308	sp|Q9H993|CF211_HUMAN	UPF0364 protein C6orf211 OS=Homo sapiens GN=C6orf211 PE=1 SV=1	HUMAN	2
1806	2.33	2.33	13.87	13.87	8.671	sp|Q969H8|CS010_HUMAN	UPF0556 protein C19orf10 OS=Homo sapiens GN=C19orf10 PE=1 SV=1	HUMAN	2
1487	3.81	3.81	37.65	31.76	31.76	tr|Q567R0|Q567R0_HUMAN	UQCRH protein OS=Homo sapiens GN=UQCRH PE=2 SV=1	HUMAN	2
1303	4.57	4.57	18.61	6.768	3.215	tr|A2BEY0|A2BEY0_HUMAN	Valyl-tRNA synthetase (Fragment) OS=Homo sapiens GN=VARS PE=3 SV=1	HUMAN	2
1388	4.09	4.09	20.38	9.143	6.476	sp|Q9H598|VIAAT_HUMAN	Vesicular inhibitory amino acid transporter OS=Homo sapiens GN=SLC32A1 PE=1 SV=2	HUMAN	2
1597	3.2	3.2	23.35	9.281	6.587	sp|Q9H977|WDR54_HUMAN	WD repeat-containing protein 54 OS=Homo sapiens GN=WDR54 PE=1 SV=1	HUMAN	2
1384	4.1	4.1	23.61	20.33	10.82	sp|Q9GZS3|WDR61_HUMAN	WD repeat-containing protein 61 OS=Homo sapiens GN=WDR61 PE=1 SV=1	HUMAN	2
