# Supplementary material for: Applying mass spectrometry-based qualitative proteomics to human amygdaloid complex
Source: Front Cell Neurosci. 2014 Mar 20;8:80. doi: 10.3389/fncel.2014.00080 (PMC3960493; doi:10.3389/fncel.2014.00080)
Supplement: Supplementary file 3 [file DataSheet2.XLSX]

## Sheet: Hoja1
N	Unused	Total	%Cov	%Cov(50)	%Cov(95)	Accessions	Names	Used	Annotation	Contrib	Conf	Sequence	Modifications	Cleavages	dMass	Prec MW	Prec m/z	Theor MW	Theor m/z	Theor z	Sc	Spectrum	Time	PrecursorSignal	PrecursorElution
1	316.9	316.9	76.95	70.97	66.21	sp|Q13813-2|SPTA2_HUMAN	Isoform 2 of Spectrin alpha chain, brain OS=Homo sapiens GN=SPTAN1			2	99	AALLELWELR			0.0621288	1212.75	607.382	1212.69	607.351	2	11	18.1.1.8849.4	104.007	0	-1
1	316.9	316.9	76.95	70.97	66.21	sp|Q13813-2|SPTA2_HUMAN	Isoform 2 of Spectrin alpha chain, brain OS=Homo sapiens GN=SPTAN1			2	99	ADVVESWIGEK			-0.151503	1231.46	616.736	1231.61	616.812	2	11	20.1.1.5647.3	72.953	0	-1
1	316.9	316.9	76.95	70.97	66.21	sp|Q13813-2|SPTA2_HUMAN	Isoform 2 of Spectrin alpha chain, brain OS=Homo sapiens GN=SPTAN1			2	99	AGTFQAFEQFGQQLLAHGHYASPEIK			-0.0880563	2874.32	719.587	2874.41	719.609	4	15	75.1.1.2164.3	97.7681	0	-1
1	316.9	316.9	76.95	70.97	66.21	sp|Q13813-2|SPTA2_HUMAN	Isoform 2 of Spectrin alpha chain, brain OS=Homo sapiens GN=SPTAN1			2	99	ALINADELASDVAGAEALLDR			-0.117069	2125.97	709.663	2126.09	709.702	3	15	1.1.1.8572.3	120.237	0	-1
1	316.9	316.9	76.95	70.97	66.21	sp|Q13813-2|SPTA2_HUMAN	Isoform 2 of Spectrin alpha chain, brain OS=Homo sapiens GN=SPTAN1			2	99	ALSSEGKPYVTK			0.709941	1279.39	640.703	1278.68	640.348	2	12	16.1.1.4238.5	30.5315	0	-1
1	316.9	316.9	76.95	70.97	66.21	sp|Q13813-2|SPTA2_HUMAN	Isoform 2 of Spectrin alpha chain, brain OS=Homo sapiens GN=SPTAN1			2	99	AQLADSFHLQQFFR			-0.00386252	1706.85	854.432	1706.85	854.434	2	13	5.1.1.5150.3	92.938	0	-1
1	316.9	316.9	76.95	70.97	66.21	sp|Q13813-2|SPTA2_HUMAN	Isoform 2 of Spectrin alpha chain, brain OS=Homo sapiens GN=SPTAN1			2	99	CTELNQAWSSLGK	Carbamidomethyl(C)@1		0.020274	1492.72	747.366	1492.7	747.356	2	11	5.1.1.4173.5	71.8902	0	-1
1	316.9	316.9	76.95	70.97	66.21	sp|Q13813-2|SPTA2_HUMAN	Isoform 2 of Spectrin alpha chain, brain OS=Homo sapiens GN=SPTAN1			2	99	DADETKEWIEEK			-0.160928	1491.51	746.763	1491.67	746.844	2	10	7.1.1.4358.4	52.0907	0	-1
1	316.9	316.9	76.95	70.97	66.21	sp|Q13813-2|SPTA2_HUMAN	Isoform 2 of Spectrin alpha chain, brain OS=Homo sapiens GN=SPTAN1			2	99	DCEQAENWMAAR	Carbamidomethyl(C)@2		-0.0539607	1479.53	740.774	1479.59	740.801	2	11	18.1.1.5608.6	59.9412	0	-1
1	316.9	316.9	76.95	70.97	66.21	sp|Q13813-2|SPTA2_HUMAN	Isoform 2 of Spectrin alpha chain, brain OS=Homo sapiens GN=SPTAN1			2	99	DEDSAEALLK			0.0892937	1089.61	545.811	1089.52	545.767	2	11	62.1.1.1634.7	52.0612	0	-1
1	316.9	316.9	76.95	70.97	66.21	sp|Q13813-2|SPTA2_HUMAN	Isoform 2 of Spectrin alpha chain, brain OS=Homo sapiens GN=SPTAN1			2	99	DFDFWLSEVEALLASEDYGK			0.173411	2333.25	778.756	2333.07	778.699	3	13	73.1.1.4767.3	128.696	0	-1
1	316.9	316.9	76.95	70.97	66.21	sp|Q13813-2|SPTA2_HUMAN	Isoform 2 of Spectrin alpha chain, brain OS=Homo sapiens GN=SPTAN1			2	99	DLAALEDKVK		missed K-V@8	0.0360651	1100.64	551.329	1100.61	551.311	2	12	4.1.1.3653.6	58.5933	0	-1
1	316.9	316.9	76.95	70.97	66.21	sp|Q13813-2|SPTA2_HUMAN	Isoform 2 of Spectrin alpha chain, brain OS=Homo sapiens GN=SPTAN1			2	99	DLAALGDKVNSLGETAER		missed K-V@8	-0.112013	1857.83	620.284	1857.94	620.322	3	13	7.1.1.4763.3	74.2313	0	-1
1	316.9	316.9	76.95	70.97	66.21	sp|Q13813-2|SPTA2_HUMAN	Isoform 2 of Spectrin alpha chain, brain OS=Homo sapiens GN=SPTAN1			2	99	DLASVNNLLK			-0.116836	1085.49	543.753	1085.61	543.811	2	11	26.1.1.5483.7	76.9191	0	-1
1	316.9	316.9	76.95	70.97	66.21	sp|Q13813-2|SPTA2_HUMAN	Isoform 2 of Spectrin alpha chain, brain OS=Homo sapiens GN=SPTAN1			2	99	DLASVQALLR			-0.161557	1084.46	543.239	1084.62	543.319	2	13	2.1.1.4926.3	89.8459	0	-1
1	316.9	316.9	76.95	70.97	66.21	sp|Q13813-2|SPTA2_HUMAN	Isoform 2 of Spectrin alpha chain, brain OS=Homo sapiens GN=SPTAN1			2	99	DLIGVQNLLK			0.0756347	1111.74	556.875	1111.66	556.837	2	12	7.1.1.6024.6	92.6687	0	-1
1	316.9	316.9	76.95	70.97	66.21	sp|Q13813-2|SPTA2_HUMAN	Isoform 2 of Spectrin alpha chain, brain OS=Homo sapiens GN=SPTAN1			2	99	DLMSWINGIR	Deamidated(N)@7		-0.145086	1204.45	603.23	1204.59	603.303	2	11	24.1.1.5634.3	100.628	0	-1
1	316.9	316.9	76.95	70.97	66.21	sp|Q13813-2|SPTA2_HUMAN	Isoform 2 of Spectrin alpha chain, brain OS=Homo sapiens GN=SPTAN1			2	99	DLSSVQTLLTK			-0.146693	1203.52	602.769	1203.67	602.843	2	11	25.1.1.5451.3	82.8777	0	-1
1	316.9	316.9	76.95	70.97	66.21	sp|Q13813-2|SPTA2_HUMAN	Isoform 2 of Spectrin alpha chain, brain OS=Homo sapiens GN=SPTAN1			2	99	DLTGVQNLR			-0.112408	1014.43	508.224	1014.55	508.28	2	10	26.1.1.5139.5	54.2566	0	-1
1	316.9	316.9	76.95	70.97	66.21	sp|Q13813-2|SPTA2_HUMAN	Isoform 2 of Spectrin alpha chain, brain OS=Homo sapiens GN=SPTAN1			2	99	DLTNVQNLQK			-0.00326189	1171.62	586.816	1171.62	586.817	2	10	18.1.1.5358.8	50.4232	0	-1
1	316.9	316.9	76.95	70.97	66.21	sp|Q13813-2|SPTA2_HUMAN	Isoform 2 of Spectrin alpha chain, brain OS=Homo sapiens GN=SPTAN1			2	99	DMDDEESWIK			-0.158081	1266.35	634.182	1266.51	634.261	2	11	61.1.1.1074.3	65.9033	0	-1
1	316.9	316.9	76.95	70.97	66.21	sp|Q13813-2|SPTA2_HUMAN	Isoform 2 of Spectrin alpha chain, brain OS=Homo sapiens GN=SPTAN1			2	99	DMDDEESWIKEK			-0.0515876	1523.59	762.804	1523.65	762.83	2	11	60.1.1.1121.5	55.8164	0	-1
1	316.9	316.9	76.95	70.97	66.21	sp|Q13813-2|SPTA2_HUMAN	Isoform 2 of Spectrin alpha chain, brain OS=Homo sapiens GN=SPTAN1			2	99	DTEQVDNWMSK			-0.132521	1351.44	676.727	1351.57	676.793	2	10	65.1.1.1819.3	54.5944	0	-1
1	316.9	316.9	76.95	70.97	66.21	sp|Q13813-2|SPTA2_HUMAN	Isoform 2 of Spectrin alpha chain, brain OS=Homo sapiens GN=SPTAN1			2	99	DVDEIEAWISEK			0.0973599	1432.77	717.392	1432.67	717.343	2	12	1.1.1.6695.6	96.7352	0	-1
1	316.9	316.9	76.95	70.97	66.21	sp|Q13813-2|SPTA2_HUMAN	Isoform 2 of Spectrin alpha chain, brain OS=Homo sapiens GN=SPTAN1			2	99	DVDETISWIK			-0.136066	1204.46	603.238	1204.6	603.306	2	11	68.1.1.2080.3	76.9875	0	-1
1	316.9	316.9	76.95	70.97	66.21	sp|Q13813-2|SPTA2_HUMAN	Isoform 2 of Spectrin alpha chain, brain OS=Homo sapiens GN=SPTAN1			2	99	DVEDEETWIR			-0.201809	1290.37	646.193	1290.57	646.294	2	10	61.1.1.1111.3	68.6983	0	-1
1	316.9	316.9	76.95	70.97	66.21	sp|Q13813-2|SPTA2_HUMAN	Isoform 2 of Spectrin alpha chain, brain OS=Homo sapiens GN=SPTAN1			2	99	DVTGAEALLER			-0.175364	1172.43	587.221	1172.6	587.309	2	12	3.1.1.3822.3	72.3103	0	-1
1	316.9	316.9	76.95	70.97	66.21	sp|Q13813-2|SPTA2_HUMAN	Isoform 2 of Spectrin alpha chain, brain OS=Homo sapiens GN=SPTAN1			2	99	EAALTSEEVGADLEQVEVLQK			0.0381566	2257.17	753.398	2257.13	753.385	3	16	65.1.1.2541.5	95.9046	0	-1
1	316.9	316.9	76.95	70.97	66.21	sp|Q13813-2|SPTA2_HUMAN	Isoform 2 of Spectrin alpha chain, brain OS=Homo sapiens GN=SPTAN1			2	99	EAFLNTEDKGDSLDSVEALIK		missed K-G@9	-0.204123	2292.93	765.317	2293.13	765.385	3	14	31.1.1.5218.3	93.8826	0	-1
1	316.9	316.9	76.95	70.97	66.21	sp|Q13813-2|SPTA2_HUMAN	Isoform 2 of Spectrin alpha chain, brain OS=Homo sapiens GN=SPTAN1			2	99	EANELQQWINEK			-0.167505	1500.55	751.284	1500.72	751.368	2	10	7.1.1.4929.3	77.6339	0	-1
1	316.9	316.9	76.95	70.97	66.21	sp|Q13813-2|SPTA2_HUMAN	Isoform 2 of Spectrin alpha chain, brain OS=Homo sapiens GN=SPTAN1			2	99	EELYQNLTR			-0.118342	1164.46	583.237	1164.58	583.296	2	11	11.1.1.5118.3	54.1135	0	-1
1	316.9	316.9	76.95	70.97	66.21	sp|Q13813-2|SPTA2_HUMAN	Isoform 2 of Spectrin alpha chain, brain OS=Homo sapiens GN=SPTAN1			2	99	EKEPIVGSTDYGKDEDSAEALLK			0.366362	2493.58	624.402	2493.21	624.31	4	16	2.1.1.4620.4	71.2215	0	-1
1	316.9	316.9	76.95	70.97	66.21	sp|Q13813-2|SPTA2_HUMAN	Isoform 2 of Spectrin alpha chain, brain OS=Homo sapiens GN=SPTAN1			2	99	EKEQLMASDDFGR			0.207528	1524.9	763.455	1524.69	763.351	2	12	14.1.1.5449.6	48.6769	0	-1
1	316.9	316.9	76.95	70.97	66.21	sp|Q13813-2|SPTA2_HUMAN	Isoform 2 of Spectrin alpha chain, brain OS=Homo sapiens GN=SPTAN1			2	99	EKLTVLSEER		missed K-L@2	-0.141276	1202.51	602.262	1202.65	602.333	2	11	15.1.1.4925.8	41.6276	0	-1
1	316.9	316.9	76.95	70.97	66.21	sp|Q13813-2|SPTA2_HUMAN	Isoform 2 of Spectrin alpha chain, brain OS=Homo sapiens GN=SPTAN1			2	99	ENLLEEQGSIALR			0.0103668	1470.78	736.396	1470.77	736.391	2	10	7.1.1.4853.8	76.4625	0	-1
1	316.9	316.9	76.95	70.97	66.21	sp|Q13813-2|SPTA2_HUMAN	Isoform 2 of Spectrin alpha chain, brain OS=Homo sapiens GN=SPTAN1			2	99	EQLMASDDFGR			0.0852431	1267.64	634.825	1267.55	634.782	2	10	15.1.1.5813.3	57.0927	0	-1
1	316.9	316.9	76.95	70.97	66.21	sp|Q13813-2|SPTA2_HUMAN	Isoform 2 of Spectrin alpha chain, brain OS=Homo sapiens GN=SPTAN1			2	99	GDILTLLNSTNK			-0.0643239	1287.64	644.827	1287.7	644.859	2	13	75.1.1.1747.7	78.2163	0	-1
1	316.9	316.9	76.95	70.97	66.21	sp|Q13813-2|SPTA2_HUMAN	Isoform 2 of Spectrin alpha chain, brain OS=Homo sapiens GN=SPTAN1			2	99	GDILTLLNSTNKDWWK			-0.151789	1902.83	952.423	1902.98	952.499	2	11	77.1.1.2353.8	99.1903	0	-1
1	316.9	316.9	76.95	70.97	66.21	sp|Q13813-2|SPTA2_HUMAN	Isoform 2 of Spectrin alpha chain, brain OS=Homo sapiens GN=SPTAN1			2	99	GEIDAHEDSFK			-0.131917	1246.41	624.215	1246.55	624.281	2	12	3.1.1.3263.6	37.5199	0	-1
1	316.9	316.9	76.95	70.97	66.21	sp|Q13813-2|SPTA2_HUMAN	Isoform 2 of Spectrin alpha chain, brain OS=Homo sapiens GN=SPTAN1			2	99	GKDLIGVQNLLK			0.0931636	1296.87	649.442	1296.78	649.396	2	12	2.1.1.4659.6	73.7756	0	-1
1	316.9	316.9	76.95	70.97	66.21	sp|Q13813-2|SPTA2_HUMAN	Isoform 2 of Spectrin alpha chain, brain OS=Homo sapiens GN=SPTAN1			2	99	GNAMVEEGHFAAEDVK			-0.0655841	1702.7	568.573	1702.76	568.595	3	15	12.1.1.4702.3	51.7229	0	-1
1	316.9	316.9	76.95	70.97	66.21	sp|Q13813-2|SPTA2_HUMAN	Isoform 2 of Spectrin alpha chain, brain OS=Homo sapiens GN=SPTAN1			2	99	GVIDMGNSLIER			0.125704	1302.79	652.4	1302.66	652.337	2	11	19.1.1.6104.7	76.9518	0	-1
1	316.9	316.9	76.95	70.97	66.21	sp|Q13813-2|SPTA2_HUMAN	Isoform 2 of Spectrin alpha chain, brain OS=Homo sapiens GN=SPTAN1			2	99	HALLEADVAAHQDR			0.191533	1544.96	515.994	1544.77	515.93	3	17	3.1.1.3312.3	40.8443	0	-1
1	316.9	316.9	76.95	70.97	66.21	sp|Q13813-2|SPTA2_HUMAN	Isoform 2 of Spectrin alpha chain, brain OS=Homo sapiens GN=SPTAN1			2	99	HALLEADVAAHQDRIDGITIQAR		missed R-I@14	0.786846	2513.1	629.283	2512.31	629.086	4	18	69.1.1.2221.7	65.6241	0	-1
1	316.9	316.9	76.95	70.97	66.21	sp|Q13813-2|SPTA2_HUMAN	Isoform 2 of Spectrin alpha chain, brain OS=Homo sapiens GN=SPTAN1			2	99	HEAFETDFTVHK			0.012955	1459.69	487.569	1459.67	487.565	3	12	4.1.1.3510.6	49.7005	0	-1
1	316.9	316.9	76.95	70.97	66.21	sp|Q13813-2|SPTA2_HUMAN	Isoform 2 of Spectrin alpha chain, brain OS=Homo sapiens GN=SPTAN1			2	99	HEALMSDLSAYGSSIQALR			0.647667	2048.65	683.89	2048	683.674	3	16	72.1.1.3463.4	80.8188	0	-1
1	316.9	316.9	76.95	70.97	66.21	sp|Q13813-2|SPTA2_HUMAN	Isoform 2 of Spectrin alpha chain, brain OS=Homo sapiens GN=SPTAN1			2	99	HQAFEAELHANADR			-0.351501	1607.39	536.805	1607.74	536.922	3	15	5.1.1.3664.3	40.3744	0	-1
1	316.9	316.9	76.95	70.97	66.21	sp|Q13813-2|SPTA2_HUMAN	Isoform 2 of Spectrin alpha chain, brain OS=Homo sapiens GN=SPTAN1			2	99	HQAFEAELSANQSR			-0.0529342	1586.69	794.353	1586.74	794.379	2	15	4.1.1.3431.5	44.7083	0	-1
1	316.9	316.9	76.95	70.97	66.21	sp|Q13813-2|SPTA2_HUMAN	Isoform 2 of Spectrin alpha chain, brain OS=Homo sapiens GN=SPTAN1			2	99	HQAFEAEVQANSGAIVK			0.654351	1798.56	600.526	1797.9	600.308	3	15	4.1.1.3634.5	57.4704	0	-1
1	316.9	316.9	76.95	70.97	66.21	sp|Q13813-2|SPTA2_HUMAN	Isoform 2 of Spectrin alpha chain, brain OS=Homo sapiens GN=SPTAN1			2	99	HQALQAEIAGHEPR			-0.091416	1555.69	519.572	1555.79	519.602	3	18	1.1.1.4133.6	40.1928	0	-1
1	316.9	316.9	76.95	70.97	66.21	sp|Q13813-2|SPTA2_HUMAN	Isoform 2 of Spectrin alpha chain, brain OS=Homo sapiens GN=SPTAN1			2	99	HQEHKGEIDAHEDSFK		missed K-G@5	-0.150468	1905.71	477.435	1905.86	477.472	4	14	62.1.1.1019.3	18.2955	0	-1
1	316.9	316.9	76.95	70.97	66.21	sp|Q13813-2|SPTA2_HUMAN	Isoform 2 of Spectrin alpha chain, brain OS=Homo sapiens GN=SPTAN1			2	99	HQLLEADISAHEDR			0.0340253	1632.82	545.28	1632.79	545.269	3	16	2.1.1.4260.6	47.9708	0	-1
1	316.9	316.9	76.95	70.97	66.21	sp|Q13813-2|SPTA2_HUMAN	Isoform 2 of Spectrin alpha chain, brain OS=Homo sapiens GN=SPTAN1			2	99	IAALQAFADQLIAAGHYAK			0.0821521	1971.14	658.054	1971.06	658.027	3	15	3.1.1.5598.7	108.988	0	-1
1	316.9	316.9	76.95	70.97	66.21	sp|Q13813-2|SPTA2_HUMAN	Isoform 2 of Spectrin alpha chain, brain OS=Homo sapiens GN=SPTAN1			2	99	IDGITIQAR			-0.00636047	985.549	493.782	985.556	493.785	2	9	20.1.1.5186.6	55.1799	0	-1
1	316.9	316.9	76.95	70.97	66.21	sp|Q13813-2|SPTA2_HUMAN	Isoform 2 of Spectrin alpha chain, brain OS=Homo sapiens GN=SPTAN1			2	99	IEDLGAAMEEALILDNK			-0.0975114	1843.83	922.92	1843.92	922.969	2	14	68.1.1.2630.3	104.578	0	-1
1	316.9	316.9	76.95	70.97	66.21	sp|Q13813-2|SPTA2_HUMAN	Isoform 2 of Spectrin alpha chain, brain OS=Homo sapiens GN=SPTAN1			2	99	KFEEFQTDMAAHEER		missed K-F@1	0.544715	1867.37	623.462	1866.82	623.281	3	15	13.1.1.5344.4	48.322	0	-1
1	316.9	316.9	76.95	70.97	66.21	sp|Q13813-2|SPTA2_HUMAN	Isoform 2 of Spectrin alpha chain, brain OS=Homo sapiens GN=SPTAN1			2	99	KGDILTLLNSTNK		missed K-G@1	-0.000720795	1415.8	708.906	1415.8	708.906	2	14	2.1.1.4659.8	73.7816	0	-1
1	316.9	316.9	76.95	70.97	66.21	sp|Q13813-2|SPTA2_HUMAN	Isoform 2 of Spectrin alpha chain, brain OS=Homo sapiens GN=SPTAN1			2	99	KGDILTLLNSTNKDWWK		missed K-G@1	-0.269786	2030.81	677.944	2031.08	678.034	3	16	15.1.1.8450.7	93.0728	0	-1
1	316.9	316.9	76.95	70.97	66.21	sp|Q13813-2|SPTA2_HUMAN	Isoform 2 of Spectrin alpha chain, brain OS=Homo sapiens GN=SPTAN1			2	99	KHALLEADVAAHQDR		missed K-H@1	-0.25016	1672.61	419.161	1672.86	419.223	4	15	4.1.1.3272.8	34.0198	0	-1
1	316.9	316.9	76.95	70.97	66.21	sp|Q13813-2|SPTA2_HUMAN	Isoform 2 of Spectrin alpha chain, brain OS=Homo sapiens GN=SPTAN1			2	99	KHEAFETDFTVHK		missed K-H@1	0.0678575	1587.84	530.286	1587.77	530.263	3	14	4.1.1.3387.7	41.9175	0	-1
1	316.9	316.9	76.95	70.97	66.21	sp|Q13813-2|SPTA2_HUMAN	Isoform 2 of Spectrin alpha chain, brain OS=Homo sapiens GN=SPTAN1			2	99	KHQALQAEIAGHEPR		missed K-H@1	-0.271178	1683.61	562.21	1683.88	562.301	3	16	4.1.1.3279.5	34.5593	0	-1
1	316.9	316.9	76.95	70.97	66.21	sp|Q13813-2|SPTA2_HUMAN	Isoform 2 of Spectrin alpha chain, brain OS=Homo sapiens GN=SPTAN1			2	99	KHQLLEADISAHEDR		missed K-H@1	-0.0990044	1760.78	441.203	1760.88	441.227	4	15	5.1.1.3647.5	39.2654	0	-1
1	316.9	316.9	76.95	70.97	66.21	sp|Q13813-2|SPTA2_HUMAN	Isoform 2 of Spectrin alpha chain, brain OS=Homo sapiens GN=SPTAN1			2	99	KIEDLGAAMEEALILDNK		missed K-I@1	0.412307	1972.43	658.484	1972.02	658.347	3	15	8.1.1.6714.4	98.6886	0	-1
1	316.9	316.9	76.95	70.97	66.21	sp|Q13813-2|SPTA2_HUMAN	Isoform 2 of Spectrin alpha chain, brain OS=Homo sapiens GN=SPTAN1			2	99	KLDPAQSASR		missed K-L@1	-0.180494	1071.39	536.701	1071.57	536.791	2	14	5.1.1.2629.3	18.797	0	-1
1	316.9	316.9	76.95	70.97	66.21	sp|Q13813-2|SPTA2_HUMAN	Isoform 2 of Spectrin alpha chain, brain OS=Homo sapiens GN=SPTAN1			2	99	KLLEAQSHFR		missed K-L@1	0.0996927	1227.77	614.893	1227.67	614.844	2	12	70.1.1.1960.5	25.5028	0	-1
1	316.9	316.9	76.95	70.97	66.21	sp|Q13813-2|SPTA2_HUMAN	Isoform 2 of Spectrin alpha chain, brain OS=Homo sapiens GN=SPTAN1			2	99	KLLEATELK		missed K-L@1	-0.175729	1043.45	522.731	1043.62	522.819	2	13	15.1.1.4966.3	42.1671	0	-1
1	316.9	316.9	76.95	70.97	66.21	sp|Q13813-2|SPTA2_HUMAN	Isoform 2 of Spectrin alpha chain, brain OS=Homo sapiens GN=SPTAN1			2	99	KLLVGSEDYGR		missed K-L@1	-0.229771	1235.42	618.718	1235.65	618.833	2	11	11.1.1.4643.3	42.3961	0	-1
1	316.9	316.9	76.95	70.97	66.21	sp|Q13813-2|SPTA2_HUMAN	Isoform 2 of Spectrin alpha chain, brain OS=Homo sapiens GN=SPTAN1			2	99	KLSDDNTIGKEEIQQR		missed K-L@1	-0.0717777	1872.88	625.301	1872.95	625.325	3	14	18.1.1.5053.3	38.4707	0	-1
1	316.9	316.9	76.95	70.97	66.21	sp|Q13813-2|SPTA2_HUMAN	Isoform 2 of Spectrin alpha chain, brain OS=Homo sapiens GN=SPTAN1			2	99	KVEDLFLTFAK		missed K-V@1	0.248906	1309.98	655.996	1309.73	655.871	2	12	1.1.1.5653.7	84.0637	0	-1
1	316.9	316.9	76.95	70.97	66.21	sp|Q13813-2|SPTA2_HUMAN	Isoform 2 of Spectrin alpha chain, brain OS=Homo sapiens GN=SPTAN1			2	99	LAALADQWQFLVQK			-0.129779	1629.76	815.886	1629.89	815.951	2	12	4.1.1.5185.3	100.26	0	-1
1	316.9	316.9	76.95	70.97	66.21	sp|Q13813-2|SPTA2_HUMAN	Isoform 2 of Spectrin alpha chain, brain OS=Homo sapiens GN=SPTAN1			2	99	LDENSAFLQFNWK			0.0139905	1610.79	806.401	1610.77	806.394	2	11	27.1.1.5779.7	96.372	0	-1
1	316.9	316.9	76.95	70.97	66.21	sp|Q13813-2|SPTA2_HUMAN	Isoform 2 of Spectrin alpha chain, brain OS=Homo sapiens GN=SPTAN1			2	99	LDETGNLMISEGHFASETIR			-0.205546	2218.85	740.623	2219.05	740.692	3	14	68.1.1.2077.3	76.8406	0	-1
1	316.9	316.9	76.95	70.97	66.21	sp|Q13813-2|SPTA2_HUMAN	Isoform 2 of Spectrin alpha chain, brain OS=Homo sapiens GN=SPTAN1			2	99	LEAELAAHEPAIQGVLDTGK			-0.104288	2060.97	687.997	2061.07	688.032	3	14	23.1.1.4808.8	78.0324	0	-1
1	316.9	316.9	76.95	70.97	66.21	sp|Q13813-2|SPTA2_HUMAN	Isoform 2 of Spectrin alpha chain, brain OS=Homo sapiens GN=SPTAN1			2	99	LEAELAAHEPAIQGVLDTGKK		missed K-K@20	0.17008	2189.34	548.342	2189.17	548.3	4	13	50.1.1.4340.5	69.482	0	-1
1	316.9	316.9	76.95	70.97	66.21	sp|Q13813-2|SPTA2_HUMAN	Isoform 2 of Spectrin alpha chain, brain OS=Homo sapiens GN=SPTAN1			2	99	LFGAAEVQR			-0.196552	989.333	495.674	989.529	495.772	2	10	7.1.1.4345.3	51.3461	0	-1
1	316.9	316.9	76.95	70.97	66.21	sp|Q13813-2|SPTA2_HUMAN	Isoform 2 of Spectrin alpha chain, brain OS=Homo sapiens GN=SPTAN1			2	99	LGDSHDLQR			-0.171165	1039.33	520.674	1039.5	520.76	2	13	50.1.1.3424.4	23.3486	0	-1
1	316.9	316.9	76.95	70.97	66.21	sp|Q13813-2|SPTA2_HUMAN	Isoform 2 of Spectrin alpha chain, brain OS=Homo sapiens GN=SPTAN1			2	99	LGESQTLQQFSR			-0.201418	1392.5	697.256	1392.7	697.357	2	12	5.1.1.3946.3	58.1592	0	-1
1	316.9	316.9	76.95	70.97	66.21	sp|Q13813-2|SPTA2_HUMAN	Isoform 2 of Spectrin alpha chain, brain OS=Homo sapiens GN=SPTAN1			2	99	LIQEQHPEEELIK			-0.0526702	1604.79	803.401	1604.84	803.428	2	11	1.1.1.4348.8	53.2164	0	-1
1	316.9	316.9	76.95	70.97	66.21	sp|Q13813-2|SPTA2_HUMAN	Isoform 2 of Spectrin alpha chain, brain OS=Homo sapiens GN=SPTAN1			2	99	LIQNNHYAMEDVATR			-0.0664692	1773.78	887.898	1773.85	887.931	2	12	69.1.1.1751.8	43.9477	0	-1
1	316.9	316.9	76.95	70.97	66.21	sp|Q13813-2|SPTA2_HUMAN	Isoform 2 of Spectrin alpha chain, brain OS=Homo sapiens GN=SPTAN1			2	99	LIQSHPESAEDLQEK			0.712934	1723.56	862.785	1722.84	862.429	2	13	16.1.1.4864.3	40.09	0	-1
1	316.9	316.9	76.95	70.97	66.21	sp|Q13813-2|SPTA2_HUMAN	Isoform 2 of Spectrin alpha chain, brain OS=Homo sapiens GN=SPTAN1			2	99	LKDLNSQADSLMTSSAFDTSQVKDK			-0.0352895	2728.29	683.079	2728.32	683.088	4	14	70.1.1.2775.3	64.5761	0	-1
1	316.9	316.9	76.95	70.97	66.21	sp|Q13813-2|SPTA2_HUMAN	Isoform 2 of Spectrin alpha chain, brain OS=Homo sapiens GN=SPTAN1			2	99	LLEAQSHFR			0.00828672	1099.59	550.8	1099.58	550.796	2	13	70.1.1.2049.3	30.3579	0	-1
1	316.9	316.9	76.95	70.97	66.21	sp|Q13813-2|SPTA2_HUMAN	Isoform 2 of Spectrin alpha chain, brain OS=Homo sapiens GN=SPTAN1			2	99	LLVGSEDYGR			-0.147941	1107.41	554.711	1107.56	554.785	2	11	20.1.1.5139.3	52.3342	0	-1
1	316.9	316.9	76.95	70.97	66.21	sp|Q13813-2|SPTA2_HUMAN	Isoform 2 of Spectrin alpha chain, brain OS=Homo sapiens GN=SPTAN1			2	99	LMVHTVATFNSIK			-0.069247	1459.72	730.865	1459.79	730.9	2	14	18.1.1.5770.5	63.7157	0	-1
1	316.9	316.9	76.95	70.97	66.21	sp|Q13813-2|SPTA2_HUMAN	Isoform 2 of Spectrin alpha chain, brain OS=Homo sapiens GN=SPTAN1			2	99	LQIASDENYKDPTNLQGK			-0.0654838	2032.94	678.654	2033.01	678.676	3	14	31.1.1.4654.7	56.511	0	-1
1	316.9	316.9	76.95	70.97	66.21	sp|Q13813-2|SPTA2_HUMAN	Isoform 2 of Spectrin alpha chain, brain OS=Homo sapiens GN=SPTAN1			2	99	LQQSHPLSATQIQVK			-0.446854	1676.47	559.832	1676.92	559.981	3	16	2.1.1.4303.4	50.5334	0	-1
1	316.9	316.9	76.95	70.97	66.21	sp|Q13813-2|SPTA2_HUMAN	Isoform 2 of Spectrin alpha chain, brain OS=Homo sapiens GN=SPTAN1			2	99	LQTASDESYKDPTNIQLSK			-0.321029	2136.73	713.252	2137.05	713.359	3	14	8.1.1.4101.3	55.8651	0	-1
1	316.9	316.9	76.95	70.97	66.21	sp|Q13813-2|SPTA2_HUMAN	Isoform 2 of Spectrin alpha chain, brain OS=Homo sapiens GN=SPTAN1			2	99	LSDDNTIGKEEIQQR			-0.274147	1744.58	582.536	1744.86	582.627	3	14	15.1.1.4946.3	41.8547	0	-1
1	316.9	316.9	76.95	70.97	66.21	sp|Q13813-2|SPTA2_HUMAN	Isoform 2 of Spectrin alpha chain, brain OS=Homo sapiens GN=SPTAN1			2	99	MNEVISLWK			-0.00352919	1118.58	560.295	1118.58	560.297	2	10	7.1.1.5156.4	81.89	0	-1
1	316.9	316.9	76.95	70.97	66.21	sp|Q13813-2|SPTA2_HUMAN	Isoform 2 of Spectrin alpha chain, brain OS=Homo sapiens GN=SPTAN1			2	99	MQHNLEQQIQAR			0.0323413	1494.77	748.391	1494.74	748.375	2	12	12.1.1.4244.4	38.7618	0	-1
1	316.9	316.9	76.95	70.97	66.21	sp|Q13813-2|SPTA2_HUMAN	Isoform 2 of Spectrin alpha chain, brain OS=Homo sapiens GN=SPTAN1			2	99	MTLVASEDYGDTLAAIQGLLK			-0.478099	2207.66	736.893	2208.13	737.052	3	15	20.1.1.8842.8	120.473	0	-1
1	316.9	316.9	76.95	70.97	66.21	sp|Q13813-2|SPTA2_HUMAN	Isoform 2 of Spectrin alpha chain, brain OS=Homo sapiens GN=SPTAN1			2	99	NQALNTDNYGHDLASVQALQR	Deamidated(N)@8		-0.686076	2327.42	776.815	2328.11	777.044	3	16	5.1.1.4151.6	70.544	0	-1
1	316.9	316.9	76.95	70.97	66.21	sp|Q13813-2|SPTA2_HUMAN	Isoform 2 of Spectrin alpha chain, brain OS=Homo sapiens GN=SPTAN1			2	99	NTTGVTEEALK			-0.0132778	1161.57	581.794	1161.59	581.801	2	9	7.1.1.4164.4	40.0792	0	-1
1	316.9	316.9	76.95	70.97	66.21	sp|Q13813-2|SPTA2_HUMAN	Isoform 2 of Spectrin alpha chain, brain OS=Homo sapiens GN=SPTAN1			2	99	NTTGVTEEALKEFSMMFK			-0.0975713	2061.88	688.3	2061.98	688.332	3	13	73.1.1.4201.3	102.196	0	-1
1	316.9	316.9	76.95	70.97	66.21	sp|Q13813-2|SPTA2_HUMAN	Isoform 2 of Spectrin alpha chain, brain OS=Homo sapiens GN=SPTAN1			2	99	NVEDIELWLYEVEGHLASDDYGK			-0.200229	2693.05	898.69	2693.25	898.757	3	15	69.1.1.3298.3	121.885	0	-1
1	316.9	316.9	76.95	70.97	66.21	sp|Q13813-2|SPTA2_HUMAN	Isoform 2 of Spectrin alpha chain, brain OS=Homo sapiens GN=SPTAN1			2	99	QDEVNAAWQR			-0.059137	1215.5	608.759	1215.56	608.789	2	11	3.1.1.3378.7	45.3603	0	-1
1	316.9	316.9	76.95	70.97	66.21	sp|Q13813-2|SPTA2_HUMAN	Isoform 2 of Spectrin alpha chain, brain OS=Homo sapiens GN=SPTAN1			2	99	QEAFLLNEDLGDSLDSVEALLK			0.122491	2418.34	807.12	2418.22	807.079	3	15	7.1.1.8404.5	123.339	0	-1
1	316.9	316.9	76.95	70.97	66.21	sp|Q13813-2|SPTA2_HUMAN	Isoform 2 of Spectrin alpha chain, brain OS=Homo sapiens GN=SPTAN1			2	99	QEFAQHANAFHQWIQETR	Gln->pyro-Glu@N-term		-0.1821	2222.84	741.955	2223.02	742.016	3	16	72.1.1.3309.4	73.7988	0	-1
1	316.9	316.9	76.95	70.97	66.21	sp|Q13813-2|SPTA2_HUMAN	Isoform 2 of Spectrin alpha chain, brain OS=Homo sapiens GN=SPTAN1			2	99	QEQIDNQTR	Gln->pyro-Glu@N-term		0.0612084	1113.57	557.79	1113.51	557.76	2	13	52.1.1.2393.4	30.6261	0	-1
1	316.9	316.9	76.95	70.97	66.21	sp|Q13813-2|SPTA2_HUMAN	Isoform 2 of Spectrin alpha chain, brain OS=Homo sapiens GN=SPTAN1			2	99	QETFDAGLQAFQQEGIANITALK			-0.0347941	2492.22	831.747	2492.25	831.759	3	12	7.1.1.7498.3	110.163	0	-1
1	316.9	316.9	76.95	70.97	66.21	sp|Q13813-2|SPTA2_HUMAN	Isoform 2 of Spectrin alpha chain, brain OS=Homo sapiens GN=SPTAN1			2	99	QETFDAGLQAFQQEGIANITALKDQLLAAK	Gln->pyro-Glu@N-term		-1.1873	3213.46	804.373	3214.65	804.67	4	16	74.1.1.4746.3	123.937	0	-1
1	316.9	316.9	76.95	70.97	66.21	sp|Q13813-2|SPTA2_HUMAN	Isoform 2 of Spectrin alpha chain, brain OS=Homo sapiens GN=SPTAN1			2	99	QFQDAGHFDAENIK	Gln->pyro-Glu@N-term		-0.0459234	1601.67	801.84	1601.71	801.863	2	13	66.1.1.2689.4	67.951	0	-1
1	316.9	316.9	76.95	70.97	66.21	sp|Q13813-2|SPTA2_HUMAN	Isoform 2 of Spectrin alpha chain, brain OS=Homo sapiens GN=SPTAN1			2	99	QGFVPAAYVK			0.0873796	1078.67	540.342	1078.58	540.298	2	13	12.1.1.5151.3	60.5611	0	-1
1	316.9	316.9	76.95	70.97	66.21	sp|Q13813-2|SPTA2_HUMAN	Isoform 2 of Spectrin alpha chain, brain OS=Homo sapiens GN=SPTAN1			2	99	QKLDILDQER	Gln->pyro-Glu@N-term	missed K-L@2	-0.0676344	1239.58	620.796	1239.65	620.83	2	12	1.1.1.4620.3	68.3866	0	-1
1	316.9	316.9	76.95	70.97	66.21	sp|Q13813-2|SPTA2_HUMAN	Isoform 2 of Spectrin alpha chain, brain OS=Homo sapiens GN=SPTAN1			2	99	QKLEDSYR	Gln->pyro-Glu@N-term	missed K-L@2	-0.199895	1020.29	511.151	1020.49	511.251	2	10	1.1.1.4114.7	38.9595	0	-1
1	316.9	316.9	76.95	70.97	66.21	sp|Q13813-2|SPTA2_HUMAN	Isoform 2 of Spectrin alpha chain, brain OS=Homo sapiens GN=SPTAN1			2	99	QVEELYHSLLELGEK	Gln->pyro-Glu@N-term		-0.0534077	1768.83	885.425	1768.89	885.451	2	12	1.1.1.8413.3	118.038	0	-1
1	316.9	316.9	76.95	70.97	66.21	sp|Q13813-2|SPTA2_HUMAN	Isoform 2 of Spectrin alpha chain, brain OS=Homo sapiens GN=SPTAN1			2	99	QWELLLEK			-0.110276	1057.47	529.743	1057.58	529.798	2	10	71.1.1.3148.3	73.435	0	-1
1	316.9	316.9	76.95	70.97	66.21	sp|Q13813-2|SPTA2_HUMAN	Isoform 2 of Spectrin alpha chain, brain OS=Homo sapiens GN=SPTAN1			2	99	REELITNWEQIR		missed R-E@1	0.451541	1586.27	529.765	1585.82	529.614	3	12	7.1.1.4686.6	71.2012	0	-1
1	316.9	316.9	76.95	70.97	66.21	sp|Q13813-2|SPTA2_HUMAN	Isoform 2 of Spectrin alpha chain, brain OS=Homo sapiens GN=SPTAN1			2	99	RLEAELAAHEPAIQGVLDTGK		missed R-L@1	-0.0750058	2217.1	740.041	2217.18	740.066	3	17	5.1.1.4206.5	73.8979	0	-1
1	316.9	316.9	76.95	70.97	66.21	sp|Q13813-2|SPTA2_HUMAN	Isoform 2 of Spectrin alpha chain, brain OS=Homo sapiens GN=SPTAN1			2	99	RLEAELAAHEPAIQGVLDTGKK		missed R-L@1; missed K-K@21	-0.303448	2344.97	587.249	2345.27	587.325	4	15	4.1.1.3819.3	68.471	0	-1
1	316.9	316.9	76.95	70.97	66.21	sp|Q13813-2|SPTA2_HUMAN	Isoform 2 of Spectrin alpha chain, brain OS=Homo sapiens GN=SPTAN1			2	99	SADESGQALLAAGHYASDEVR			-0.05225	2145.94	716.321	2145.99	716.338	3	15	66.1.1.2632.3	65.1949	0	-1
1	316.9	316.9	76.95	70.97	66.21	sp|Q13813-2|SPTA2_HUMAN	Isoform 2 of Spectrin alpha chain, brain OS=Homo sapiens GN=SPTAN1			2	99	SLQQLAEER			0.0446695	1072.6	537.305	1072.55	537.283	2	10	7.1.1.4322.5	49.9228	0	-1
1	316.9	316.9	76.95	70.97	66.21	sp|Q13813-2|SPTA2_HUMAN	Isoform 2 of Spectrin alpha chain, brain OS=Homo sapiens GN=SPTAN1			2	99	SQLLGSAHEVQR			-0.223092	1323.47	662.74	1323.69	662.852	2	12	4.1.1.3313.3	36.9439	0	-1
1	316.9	316.9	76.95	70.97	66.21	sp|Q13813-2|SPTA2_HUMAN	Isoform 2 of Spectrin alpha chain, brain OS=Homo sapiens GN=SPTAN1			2	99	SSEEIESAFR			0.049992	1153.58	577.795	1153.53	577.77	2	12	1.1.1.4346.6	53.0941	0	-1
1	316.9	316.9	76.95	70.97	66.21	sp|Q13813-2|SPTA2_HUMAN	Isoform 2 of Spectrin alpha chain, brain OS=Homo sapiens GN=SPTAN1			2	99	SSLSSAQADFNQLAELDR			-0.164997	1950.76	976.389	1950.93	976.471	2	11	68.1.1.2313.8	88.1647	0	-1
1	316.9	316.9	76.95	70.97	66.21	sp|Q13813-2|SPTA2_HUMAN	Isoform 2 of Spectrin alpha chain, brain OS=Homo sapiens GN=SPTAN1			2	99	TATDEAYKDPSNLQGK			-0.181921	1736.64	869.327	1736.82	869.418	2	13	64.1.1.1219.4	33.1858	0	-1
1	316.9	316.9	76.95	70.97	66.21	sp|Q13813-2|SPTA2_HUMAN	Isoform 2 of Spectrin alpha chain, brain OS=Homo sapiens GN=SPTAN1			2	99	TKQDEVNAAWQR		missed K-Q@2	-0.0425952	1444.66	482.562	1444.71	482.576	3	13	4.1.1.3320.7	37.5093	0	-1
1	316.9	316.9	76.95	70.97	66.21	sp|Q13813-2|SPTA2_HUMAN	Isoform 2 of Spectrin alpha chain, brain OS=Homo sapiens GN=SPTAN1			2	99	VLETAEDIQER			-0.248139	1301.4	651.706	1301.65	651.83	2	13	3.1.1.3406.3	47.1267	0	-1
1	316.9	316.9	76.95	70.97	66.21	sp|Q13813-2|SPTA2_HUMAN	Isoform 2 of Spectrin alpha chain, brain OS=Homo sapiens GN=SPTAN1			2	99	WSQLLANSAAR			-0.0196155	1215.62	608.816	1215.64	608.825	2	11	5.1.1.3944.8	58.0556	0	-1
1	316.9	316.9	76.95	70.97	66.21	sp|Q13813-2|SPTA2_HUMAN	Isoform 2 of Spectrin alpha chain, brain OS=Homo sapiens GN=SPTAN1			2	99	YEALKEPMVAR			-0.0112824	1305.66	653.839	1305.68	653.845	2	10	15.1.1.5256.5	47.2164	0	-1
1	316.9	316.9	76.95	70.97	66.21	sp|Q13813-2|SPTA2_HUMAN	Isoform 2 of Spectrin alpha chain, brain OS=Homo sapiens GN=SPTAN1			2	99	YTEHSTVGLAQQWDQLDQLGMR			0.855021	2576.07	859.697	2575.21	859.411	3	13	70.1.1.3205.8	84.2083	0	-1
1	316.9	316.9	76.95	70.97	66.21	sp|Q13813-2|SPTA2_HUMAN	Isoform 2 of Spectrin alpha chain, brain OS=Homo sapiens GN=SPTAN1			1.85387	99	EELITNWEQIR			-0.164269	1429.56	715.785	1429.72	715.867	2	10	69.1.1.2471.4	77.3367	0	-1
1	316.9	316.9	76.95	70.97	66.21	sp|Q13813-2|SPTA2_HUMAN	Isoform 2 of Spectrin alpha chain, brain OS=Homo sapiens GN=SPTAN1			1.85387	99	LREANQQQQFNR		missed R-E@2	0.133096	1530.9	511.307	1530.77	511.262	3	13	67.1.1.675.7	19.8706	0	-1
1	316.9	316.9	76.95	70.97	66.21	sp|Q13813-2|SPTA2_HUMAN	Isoform 2 of Spectrin alpha chain, brain OS=Homo sapiens GN=SPTAN1			1.82391	99	CNSLEEIK	Carbamidomethyl(C)@1		-0.00524983	991.459	496.737	991.464	496.74	2	11	62.1.1.1232.8	30.0407	0	-1
1	316.9	316.9	76.95	70.97	66.21	sp|Q13813-2|SPTA2_HUMAN	Isoform 2 of Spectrin alpha chain, brain OS=Homo sapiens GN=SPTAN1			1.79588	99	LAQFVEHWK			-0.0344888	1156.57	579.292	1156.6	579.309	2	10	23.1.1.4473.8	56.3796	0	-1
1	316.9	316.9	76.95	70.97	66.21	sp|Q13813-2|SPTA2_HUMAN	Isoform 2 of Spectrin alpha chain, brain OS=Homo sapiens GN=SPTAN1			1.79588	99	VNDVCTNGQDLIK	Carbamidomethyl(C)@5		-0.0330267	1474.68	738.345	1474.71	738.362	2	10	21.1.1.4773.5	53.4096	0	-1
1	316.9	316.9	76.95	70.97	66.21	sp|Q13813-2|SPTA2_HUMAN	Isoform 2 of Spectrin alpha chain, brain OS=Homo sapiens GN=SPTAN1			1.79588	99	VNDVCTNGQDLIKK	Carbamidomethyl(C)@5	missed K-K@13	-0.0712483	1602.73	802.373	1602.8	802.409	2	11	67.1.1.1014.4	36.9537	0	-1
1	316.9	316.9	76.95	70.97	66.21	sp|Q13813-2|SPTA2_HUMAN	Isoform 2 of Spectrin alpha chain, brain OS=Homo sapiens GN=SPTAN1			1.76955	99	ITALDEFATK			0.0115757	1107.59	554.804	1107.58	554.798	2	9	48.1.1.4559.8	65.8333	0	-1
1	316.9	316.9	76.95	70.97	66.21	sp|Q13813-2|SPTA2_HUMAN	Isoform 2 of Spectrin alpha chain, brain OS=Homo sapiens GN=SPTAN1			1.72125	99	RAQLADSFHLQQFFR		missed R-A@1	0.11602	1863.07	622.031	1862.95	621.992	3	13	4.1.1.4237.5	83.331	0	-1
1	316.9	316.9	76.95	70.97	66.21	sp|Q13813-2|SPTA2_HUMAN	Isoform 2 of Spectrin alpha chain, brain OS=Homo sapiens GN=SPTAN1			1.67778	99	LEESLEYQQFVANVEEEEAWINEK			-1.07585	2924.28	975.767	2925.36	976.126	3	12	29.1.1.5438.4	115.968	0	-1
1	316.9	316.9	76.95	70.97	66.21	sp|Q13813-2|SPTA2_HUMAN	Isoform 2 of Spectrin alpha chain, brain OS=Homo sapiens GN=SPTAN1			1.63827	99	EAIVTSEELGQDLEHVEVLQK			1.42934	2366.63	592.665	2365.2	592.308	4	14	12.1.1.6912.3	90.9114	0	-1
1	316.9	316.9	76.95	70.97	66.21	sp|Q13813-2|SPTA2_HUMAN	Isoform 2 of Spectrin alpha chain, brain OS=Homo sapiens GN=SPTAN1			1.63827	99	LDILDQER			-0.0997702	1000.42	501.217	1000.52	501.267	2	9	65.1.1.1777.3	52.51	0	-1
1	316.9	316.9	76.95	70.97	66.21	sp|Q13813-2|SPTA2_HUMAN	Isoform 2 of Spectrin alpha chain, brain OS=Homo sapiens GN=SPTAN1			1.56864	99	QFQDAGHFDAENIKK		missed K-K@14	-0.0275418	1746.81	874.41	1746.83	874.424	2	11	66.1.1.2095.4	39.4391	0	-1
1	316.9	316.9	76.95	70.97	66.21	sp|Q13813-2|SPTA2_HUMAN	Isoform 2 of Spectrin alpha chain, brain OS=Homo sapiens GN=SPTAN1			1.49485	99	ALCAEADR	Carbamidomethyl(C)@3		-0.210743	904.196	453.106	904.407	453.211	2	9	1.1.1.3458.3	23.3789	0	-1
1	316.9	316.9	76.95	70.97	66.21	sp|Q13813-2|SPTA2_HUMAN	Isoform 2 of Spectrin alpha chain, brain OS=Homo sapiens GN=SPTAN1			1.4437	99	LKDLNSQADSLMTSSAFDTSQVK			0.350202	2485.55	829.524	2485.2	829.407	3	11	24.1.1.5298.6	77.7778	0	-1
1	316.9	316.9	76.95	70.97	66.21	sp|Q13813-2|SPTA2_HUMAN	Isoform 2 of Spectrin alpha chain, brain OS=Homo sapiens GN=SPTAN1			1.38722	99	MMLDQCLELQLFHR	Carbamidomethyl(C)@6		-0.115435	1832.76	611.927	1832.87	611.965	3	12	18.1.1.8267.8	96.6011	0	-1
1	316.9	316.9	76.95	70.97	66.21	sp|Q13813-2|SPTA2_HUMAN	Isoform 2 of Spectrin alpha chain, brain OS=Homo sapiens GN=SPTAN1			1.3279	99	VNSLGETAER			-0.152374	1074.38	538.196	1074.53	538.273	2	10	10.1.1.3550.4	28.4051	0	-1
1	316.9	316.9	76.95	70.97	66.21	sp|Q13813-2|SPTA2_HUMAN	Isoform 2 of Spectrin alpha chain, brain OS=Homo sapiens GN=SPTAN1			1.3098	99	KASAFNSWFENAEEDLTDPVR	Deamidated(N)@11	missed K-A@1	-1.12636	2424.98	809.333	2426.1	809.708	3	13	68.1.1.2531.3	98.9103	0	-1
1	316.9	316.9	76.95	70.97	66.21	sp|Q13813-2|SPTA2_HUMAN	Isoform 2 of Spectrin alpha chain, brain OS=Homo sapiens GN=SPTAN1			1.23657	98.99	GLVSSDELAK			-0.157384	1017.38	509.696	1017.53	509.774	2	9	27.1.1.5057.3	47.3903	0	-1
1	316.9	316.9	76.95	70.97	66.21	sp|Q13813-2|SPTA2_HUMAN	Isoform 2 of Spectrin alpha chain, brain OS=Homo sapiens GN=SPTAN1			1.18046	98.84	VNEVNQFAAK			-0.07179	1118.5	560.257	1118.57	560.293	2	9	1.1.1.4135.5	40.314	0	-1
1	316.9	316.9	76.95	70.97	66.21	sp|Q13813-2|SPTA2_HUMAN	Isoform 2 of Spectrin alpha chain, brain OS=Homo sapiens GN=SPTAN1			1.1549	99	QQNFNTGIK	Gln->pyro-Glu@N-term		0.216744	1031.72	516.867	1031.5	516.759	2	10	20.1.1.5143.5	52.5997	0	-1
1	316.9	316.9	76.95	70.97	66.21	sp|Q13813-2|SPTA2_HUMAN	Isoform 2 of Spectrin alpha chain, brain OS=Homo sapiens GN=SPTAN1			1.10791	98.62	ELPTAFDYVEFTR			-0.000171245	1586.76	794.388	1586.76	794.388	2	8	48.1.1.5009.4	96.125	0	-1
1	316.9	316.9	76.95	70.97	66.21	sp|Q13813-2|SPTA2_HUMAN	Isoform 2 of Spectrin alpha chain, brain OS=Homo sapiens GN=SPTAN1			1.09691	98.58	VEDLFLTFAK			-0.0457603	1181.59	591.801	1181.63	591.824	2	8	73.1.1.3803.3	83.8675	0	-1
1	316.9	316.9	76.95	70.97	66.21	sp|Q13813-2|SPTA2_HUMAN	Isoform 2 of Spectrin alpha chain, brain OS=Homo sapiens GN=SPTAN1			1.05061	98.41	LLEATELK			-0.0637821	915.464	458.739	915.528	458.771	2	8	68.1.1.1324.3	41.8836	0	-1
1	316.9	316.9	76.95	70.97	66.21	sp|Q13813-2|SPTA2_HUMAN	Isoform 2 of Spectrin alpha chain, brain OS=Homo sapiens GN=SPTAN1			1.04576	98.4	LTVLSEER			0.142898	945.656	473.835	945.513	473.764	2	8	3.1.1.3384.4	45.7442	0	-1
1	316.9	316.9	76.95	70.97	66.21	sp|Q13813-2|SPTA2_HUMAN	Isoform 2 of Spectrin alpha chain, brain OS=Homo sapiens GN=SPTAN1			0.970616	98.06	FEEFQTDMAAHEER			-0.0504369	1738.68	580.566	1738.73	580.583	3	13	64.1.1.1561.3	50.0078	0	-1
1	316.9	316.9	76.95	70.97	66.21	sp|Q13813-2|SPTA2_HUMAN	Isoform 2 of Spectrin alpha chain, brain OS=Homo sapiens GN=SPTAN1			0.860121	97.42	LHQFFR			0.0486282	846.499	424.257	846.45	424.232	2	8	16.1.1.4821.6	39.1405	0	-1
1	316.9	316.9	76.95	70.97	66.21	sp|Q13813-2|SPTA2_HUMAN	Isoform 2 of Spectrin alpha chain, brain OS=Homo sapiens GN=SPTAN1			0.838632	97.27	TYLLDGSCMVEESGTLESQLEATK	Carbamidomethyl(C)@8		-0.39159	2659.83	887.617	2660.22	887.747	3	11	69.1.1.2898.8	98.1309	0	-1
1	316.9	316.9	76.95	70.97	66.21	sp|Q13813-2|SPTA2_HUMAN	Isoform 2 of Spectrin alpha chain, brain OS=Homo sapiens GN=SPTAN1			0.826814	97.19	DLAALGDK			-0.751809	800.671	401.343	801.423	401.719	2	9	4.1.1.3432.4	44.7612	0	-1
1	316.9	316.9	76.95	70.97	66.21	sp|Q13813-2|SPTA2_HUMAN	Isoform 2 of Spectrin alpha chain, brain OS=Homo sapiens GN=SPTAN1			0.801343	96.99	DLAALEDK			0.0659325	873.51	437.762	873.444	437.729	2	8	5.1.1.3809.6	49.6703	0	-1
1	316.9	316.9	76.95	70.97	66.21	sp|Q13813-2|SPTA2_HUMAN	Isoform 2 of Spectrin alpha chain, brain OS=Homo sapiens GN=SPTAN1			0.718967	96.26	LIDVNHYAK			0.353125	1071.92	536.97	1071.57	536.793	2	9	14.1.1.5044.7	41.5268	0	-1
1	316.9	316.9	76.95	70.97	66.21	sp|Q13813-2|SPTA2_HUMAN	Isoform 2 of Spectrin alpha chain, brain OS=Homo sapiens GN=SPTAN1			0.703335	96.08	MTLVASEDYGDTLAAIQGLLKK		missed K-K@21	-1.1147	2335.12	779.379	2336.23	779.751	3	10	74.1.1.4390.3	106.83	0	-1
1	316.9	316.9	76.95	70.97	66.21	sp|Q13813-2|SPTA2_HUMAN	Isoform 2 of Spectrin alpha chain, brain OS=Homo sapiens GN=SPTAN1			0.645892	95.39	FKELSTLR			0.0133965	992.579	497.297	992.565	497.29	2	9	70.1.1.2081.3	31.992	0	-1
1	316.9	316.9	76.95	70.97	66.21	sp|Q13813-2|SPTA2_HUMAN	Isoform 2 of Spectrin alpha chain, brain OS=Homo sapiens GN=SPTAN1			0.643974	95.37	ELVLALYDYQEK			0.222273	1482.98	742.499	1482.76	742.388	2	8	5.1.1.4778.5	87.5938	0	-1
1	316.9	316.9	76.95	70.97	66.21	sp|Q13813-2|SPTA2_HUMAN	Isoform 2 of Spectrin alpha chain, brain OS=Homo sapiens GN=SPTAN1			0.610834	94.91	AALLELWELRR		missed R-R@10	-0.0011006	1368.79	457.269	1368.79	457.27	3	10	74.1.1.3818.3	80.1473	0	-1
1	316.9	316.9	76.95	70.97	66.21	sp|Q13813-2|SPTA2_HUMAN	Isoform 2 of Spectrin alpha chain, brain OS=Homo sapiens GN=SPTAN1			0.551294	93.94	AINVQEEK			-0.250853	929.231	465.623	929.482	465.748	2	9	50.1.1.3533.3	24.9204	0	-1
1	316.9	316.9	76.95	70.97	66.21	sp|Q13813-2|SPTA2_HUMAN	Isoform 2 of Spectrin alpha chain, brain OS=Homo sapiens GN=SPTAN1			0.527244	93.48	GLVSSDELAKDVTGAEALLER			-0.231557	2171.9	724.972	2172.13	725.05	3	11	69.1.1.2956.5	101.188	0	-1
1	316.9	316.9	76.95	70.97	66.21	sp|Q13813-2|SPTA2_HUMAN	Isoform 2 of Spectrin alpha chain, brain OS=Homo sapiens GN=SPTAN1			0.437707	91.34	LQQLFR			0.0418278	803.507	402.761	803.465	402.74	2	7	5.1.1.3836.5	51.3534	0	-1
1	316.9	316.9	76.95	70.97	66.21	sp|Q13813-2|SPTA2_HUMAN	Isoform 2 of Spectrin alpha chain, brain OS=Homo sapiens GN=SPTAN1			0.416801	90.69	DLTSWVTEMK			0.0902688	1208.67	605.34	1208.57	605.295	2	8	5.1.1.5171.3	93.2906	0	-1
1	316.9	316.9	76.95	70.97	66.21	sp|Q13813-2|SPTA2_HUMAN	Isoform 2 of Spectrin alpha chain, brain OS=Homo sapiens GN=SPTAN1			0.379864	89.45	KHEALMSDLSAYGSSIQALR		missed K-H@1	-0.271241	2175.82	726.282	2176.09	726.372	3	11	73.1.1.3553.7	72.3972	0	-1
1	316.9	316.9	76.95	70.97	66.21	sp|Q13813-2|SPTA2_HUMAN	Isoform 2 of Spectrin alpha chain, brain OS=Homo sapiens GN=SPTAN1			0.361511	88.74	KFDDFQK		missed K-F@1	-0.0348284	926.415	464.215	926.45	464.232	2	9	1.1.1.3988.4	30.3447	0	-1
1	316.9	316.9	76.95	70.97	66.21	sp|Q13813-2|SPTA2_HUMAN	Isoform 2 of Spectrin alpha chain, brain OS=Homo sapiens GN=SPTAN1			0.352617	96.99	ASAFNSWFENAEEDLTDPVR	Deamidated(N)@10		-0.618888	2297.39	766.803	2298.01	767.01	3	12	19.1.1.8748.6	113.215	0	-1
1	316.9	316.9	76.95	70.97	66.21	sp|Q13813-2|SPTA2_HUMAN	Isoform 2 of Spectrin alpha chain, brain OS=Homo sapiens GN=SPTAN1			0.323306	96.6	AKLDENSAFLQFNWK	Deamidated(N)@13	missed K-L@2	-0.0696514	1810.82	604.614	1810.89	604.637	3	13	16.1.1.7856.6	85.2504	0	-1
1	316.9	316.9	76.95	70.97	66.21	sp|Q13813-2|SPTA2_HUMAN	Isoform 2 of Spectrin alpha chain, brain OS=Homo sapiens GN=SPTAN1			0.243364	81.98	ADVVESWIGEKENSLK			-0.0740198	1802.83	601.951	1802.91	601.976	3	10	4.1.1.3936.8	75.5976	0	-1
1	316.9	316.9	76.95	70.97	66.21	sp|Q13813-2|SPTA2_HUMAN	Isoform 2 of Spectrin alpha chain, brain OS=Homo sapiens GN=SPTAN1			0.179799	75.69	DLNSQADSLMTSSAFDTSQVK			-0.0952886	2243.93	748.983	2244.02	749.014	3	9	23.1.1.4967.8	87.9125	0	-1
1	316.9	316.9	76.95	70.97	66.21	sp|Q13813-2|SPTA2_HUMAN	Isoform 2 of Spectrin alpha chain, brain OS=Homo sapiens GN=SPTAN1			0.177832	75.36	FQFFQR			0.102544	871.537	436.776	871.434	436.724	2	7	50.1.1.4264.4	65.102	0	-1
1	316.9	316.9	76.95	70.97	66.21	sp|Q13813-2|SPTA2_HUMAN	Isoform 2 of Spectrin alpha chain, brain OS=Homo sapiens GN=SPTAN1			0.166216	73.84	DLTGVQNLRK		missed R-K@9	-0.110528	1142.53	572.272	1142.64	572.328	2	8	69.1.1.1549.5	34.2784	0	-1
1	316.9	316.9	76.95	70.97	66.21	sp|Q13813-2|SPTA2_HUMAN	Isoform 2 of Spectrin alpha chain, brain OS=Homo sapiens GN=SPTAN1			0.113509	64.39	VASNPYTWFTMEALEETWR			-0.108848	2329.96	777.66	2330.07	777.697	3	9	75.1.1.2615.3	119.238	0	-1
1	316.9	316.9	76.95	70.97	66.21	sp|Q13813-2|SPTA2_HUMAN	Isoform 2 of Spectrin alpha chain, brain OS=Homo sapiens GN=SPTAN1			0.0985417	60.69	LIQNNHYAMEDVATRR		missed R-R@15	0.000535089	1929.95	644.323	1929.95	644.323	3	11	70.1.1.2209.3	38.3227	0	-1
1	316.9	316.9	76.95	70.97	66.21	sp|Q13813-2|SPTA2_HUMAN	Isoform 2 of Spectrin alpha chain, brain OS=Homo sapiens GN=SPTAN1			0.0695604	64.13	QDLEDSLQAQQYFADANEAESWMR	Gln->pyro-Glu@N-term		0.00582417	2827.21	943.41	2827.2	943.408	3	11	68.1.1.2920.8	122.426	0	-1
1	316.9	316.9	76.95	70.97	66.21	sp|Q13813-2|SPTA2_HUMAN	Isoform 2 of Spectrin alpha chain, brain OS=Homo sapiens GN=SPTAN1			0.0670192	50.22	ALSSEGKPYVTKEELYQNLTR			-0.132952	2425.12	607.286	2425.25	607.32	4	10	18.1.1.5932.3	66.3384	0	-1
1	316.9	316.9	76.95	70.97	66.21	sp|Q13813-2|SPTA2_HUMAN	Isoform 2 of Spectrin alpha chain, brain OS=Homo sapiens GN=SPTAN1			0.0670192	82.55	VAEDLESEGLMAEEVQAVQQQEVYGMMPR	Oxidation(M)@11		0.0362501	3281.53	821.389	3281.49	821.38	4	11	67.1.1.2349.7	106.799	0	-1
1	316.9	316.9	76.95	70.97	66.21	sp|Q13813-2|SPTA2_HUMAN	Isoform 2 of Spectrin alpha chain, brain OS=Homo sapiens GN=SPTAN1			0.0154727	17.8	RDALLSRR		missed R-D@1; missed R-R@7	-0.287093	985.291	493.653	985.578	493.796	2	6	23.1.1.4174.3	35.71	0	-1
1	316.9	316.9	76.95	70.97	66.21	sp|Q13813-2|SPTA2_HUMAN	Isoform 2 of Spectrin alpha chain, brain OS=Homo sapiens GN=SPTAN1			0.0141246	16.51	IKSMAASR		missed K-S@2	0.0267798	862.496	432.255	862.469	432.242	2	5	1.1.1.4194.5	44.0704	0	-1
1	316.9	316.9	76.95	70.97	66.21	sp|Q13813-2|SPTA2_HUMAN	Isoform 2 of Spectrin alpha chain, brain OS=Homo sapiens GN=SPTAN1			0.0141246	16.73	LLEATELKGIK		missed K-G@8	-0.190538	1213.54	607.776	1213.73	607.871	2	6	42.1.1.4440.6	66.9662	0	-1
1	316.9	316.9	76.95	70.97	66.21	sp|Q13813-2|SPTA2_HUMAN	Isoform 2 of Spectrin alpha chain, brain OS=Homo sapiens GN=SPTAN1			0.0127808	15.34	EPIVGSTDYGKDEDSAEALLK			-0.0582031	2236.02	746.346	2236.07	746.365	3	9	64.1.1.1973.3	72.3752	0	-1
1	316.9	316.9	76.95	70.97	66.21	sp|Q13813-2|SPTA2_HUMAN	Isoform 2 of Spectrin alpha chain, brain OS=Homo sapiens GN=SPTAN1			0.00833099	10.72	SMAASRRAK		missed R-R@6; missed R-A@7	0.744483	977.268	489.641	976.524	489.269	2	6	5.1.1.3394.4	29.9319	0	-1
1	316.9	316.9	76.95	70.97	66.21	sp|Q13813-2|SPTA2_HUMAN	Isoform 2 of Spectrin alpha chain, brain OS=Homo sapiens GN=SPTAN1			0.00744648	9.279	EAFLNTEDK			-0.0655727	1065.43	533.723	1065.5	533.756	2	7	62.1.1.1363.7	36.9544	0	-1
1	316.9	316.9	76.95	70.97	66.21	sp|Q13813-2|SPTA2_HUMAN	Isoform 2 of Spectrin alpha chain, brain OS=Homo sapiens GN=SPTAN1			0.00656377	28.2	LSDDNTIGK	Deamidated(N)@5		-0.029374	962.426	482.22	962.456	482.235	2	7	56.1.1.840.4	24.1575	0	-1
1	316.9	316.9	76.95	70.97	66.21	sp|Q13813-2|SPTA2_HUMAN	Isoform 2 of Spectrin alpha chain, brain OS=Homo sapiens GN=SPTAN1			0	99	AALLELWELR			-0.0704201	1212.62	607.315	1212.69	607.351	2	12	73.1.1.4069.3	96.1146	0	-1
1	316.9	316.9	76.95	70.97	66.21	sp|Q13813-2|SPTA2_HUMAN	Isoform 2 of Spectrin alpha chain, brain OS=Homo sapiens GN=SPTAN1			0	99	AALLELWELR			-0.00742866	1212.68	607.347	1212.69	607.351	2	11	73.1.1.4076.3	96.4285	0	-1
1	316.9	316.9	76.95	70.97	66.21	sp|Q13813-2|SPTA2_HUMAN	Isoform 2 of Spectrin alpha chain, brain OS=Homo sapiens GN=SPTAN1			0	99	AALLELWELR			-0.0875536	1212.6	607.307	1212.69	607.351	2	11	5.1.1.5836.8	104.752	0	-1
1	316.9	316.9	76.95	70.97	66.21	sp|Q13813-2|SPTA2_HUMAN	Isoform 2 of Spectrin alpha chain, brain OS=Homo sapiens GN=SPTAN1			0	99	AALLELWELR			-0.0400072	1212.65	607.331	1212.69	607.351	2	9	7.1.1.7047.4	104.858	0	-1
1	316.9	316.9	76.95	70.97	66.21	sp|Q13813-2|SPTA2_HUMAN	Isoform 2 of Spectrin alpha chain, brain OS=Homo sapiens GN=SPTAN1			0	99	AALLELWELR			0.126611	1212.81	607.414	1212.69	607.351	2	10	73.1.1.4092.8	97.1719	0	-1
1	316.9	316.9	76.95	70.97	66.21	sp|Q13813-2|SPTA2_HUMAN	Isoform 2 of Spectrin alpha chain, brain OS=Homo sapiens GN=SPTAN1			0	99	AALLELWELR			0.078573	1212.77	607.39	1212.69	607.351	2	10	1.1.1.7214.5	103.054	0	-1
1	316.9	316.9	76.95	70.97	66.21	sp|Q13813-2|SPTA2_HUMAN	Isoform 2 of Spectrin alpha chain, brain OS=Homo sapiens GN=SPTAN1			0	99	AALLELWELR			-0.0850153	1212.6	607.308	1212.69	607.351	2	10	24.1.1.5685.7	104.425	0	-1
1	316.9	316.9	76.95	70.97	66.21	sp|Q13813-2|SPTA2_HUMAN	Isoform 2 of Spectrin alpha chain, brain OS=Homo sapiens GN=SPTAN1			0	99	AALLELWELR			-0.127568	1212.56	607.287	1212.69	607.351	2	10	49.1.1.5469.4	103.912	0	-1
1	316.9	316.9	76.95	70.97	66.21	sp|Q13813-2|SPTA2_HUMAN	Isoform 2 of Spectrin alpha chain, brain OS=Homo sapiens GN=SPTAN1			0	99	AALLELWELR			0.0216896	1212.71	607.361	1212.69	607.351	2	12	72.1.1.3807.3	96.703	0	-1
1	316.9	316.9	76.95	70.97	66.21	sp|Q13813-2|SPTA2_HUMAN	Isoform 2 of Spectrin alpha chain, brain OS=Homo sapiens GN=SPTAN1			0	99	AALLELWELR			0.167479	1212.85	607.434	1212.69	607.351	2	10	8.1.1.7194.7	104.133	0	-1
1	316.9	316.9	76.95	70.97	66.21	sp|Q13813-2|SPTA2_HUMAN	Isoform 2 of Spectrin alpha chain, brain OS=Homo sapiens GN=SPTAN1			0	99	AALLELWELR			0.168603	1212.86	607.435	1212.69	607.351	2	10	50.1.1.6468.6	102.927	0	-1
1	316.9	316.9	76.95	70.97	66.21	sp|Q13813-2|SPTA2_HUMAN	Isoform 2 of Spectrin alpha chain, brain OS=Homo sapiens GN=SPTAN1			0	99	AALLELWELR			-0.0868185	1212.6	607.307	1212.69	607.351	2	10	74.1.1.4183.3	97.0465	0	-1
1	316.9	316.9	76.95	70.97	66.21	sp|Q13813-2|SPTA2_HUMAN	Isoform 2 of Spectrin alpha chain, brain OS=Homo sapiens GN=SPTAN1			0	99	AALLELWELR			-0.0174675	1212.67	607.342	1212.69	607.351	2	9	18.1.1.8873.7	104.347	0	-1
1	316.9	316.9	76.95	70.97	66.21	sp|Q13813-2|SPTA2_HUMAN	Isoform 2 of Spectrin alpha chain, brain OS=Homo sapiens GN=SPTAN1			0	99	AALLELWELR			0.00493064	1212.69	607.353	1212.69	607.351	2	10	4.1.1.5386.4	105.184	0	-1
1	316.9	316.9	76.95	70.97	66.21	sp|Q13813-2|SPTA2_HUMAN	Isoform 2 of Spectrin alpha chain, brain OS=Homo sapiens GN=SPTAN1			0	99	AALLELWELR			-0.158471	1212.53	607.271	1212.69	607.351	2	10	48.1.1.5105.3	103.222	0	-1
1	316.9	316.9	76.95	70.97	66.21	sp|Q13813-2|SPTA2_HUMAN	Isoform 2 of Spectrin alpha chain, brain OS=Homo sapiens GN=SPTAN1			0	99	AALLELWELR			0.0690173	1212.76	607.385	1212.69	607.351	2	10	3.1.1.5401.5	105.384	0	-1
1	316.9	316.9	76.95	70.97	66.21	sp|Q13813-2|SPTA2_HUMAN	Isoform 2 of Spectrin alpha chain, brain OS=Homo sapiens GN=SPTAN1			0	99	AALLELWELR			0.11304	1212.8	607.407	1212.69	607.351	2	11	2.1.1.5238.5	105.801	0	-1
1	316.9	316.9	76.95	70.97	66.21	sp|Q13813-2|SPTA2_HUMAN	Isoform 2 of Spectrin alpha chain, brain OS=Homo sapiens GN=SPTAN1			0	99	AALLELWELR			0.0580731	1212.74	607.38	1212.69	607.351	2	9	15.1.1.9403.4	104.178	0	-1
1	316.9	316.9	76.95	70.97	66.21	sp|Q13813-2|SPTA2_HUMAN	Isoform 2 of Spectrin alpha chain, brain OS=Homo sapiens GN=SPTAN1			0	99	AALLELWELR			0.174455	1212.86	607.438	1212.69	607.351	2	10	17.1.1.9287.3	104.217	0	-1
1	316.9	316.9	76.95	70.97	66.21	sp|Q13813-2|SPTA2_HUMAN	Isoform 2 of Spectrin alpha chain, brain OS=Homo sapiens GN=SPTAN1			0	99	AALLELWELR			0.0989651	1212.79	607.4	1212.69	607.351	2	9	74.1.1.4174.3	96.637	0	-1
1	316.9	316.9	76.95	70.97	66.21	sp|Q13813-2|SPTA2_HUMAN	Isoform 2 of Spectrin alpha chain, brain OS=Homo sapiens GN=SPTAN1			0	99	AALLELWELR			-0.070517	1212.62	607.315	1212.69	607.351	2	9	23.1.1.5203.6	104.465	0	-1
1	316.9	316.9	76.95	70.97	66.21	sp|Q13813-2|SPTA2_HUMAN	Isoform 2 of Spectrin alpha chain, brain OS=Homo sapiens GN=SPTAN1			0	99	AALLELWELR			0.0516364	1212.74	607.376	1212.69	607.351	2	9	19.1.1.8126.4	103.999	0	-1
1	316.9	316.9	76.95	70.97	66.21	sp|Q13813-2|SPTA2_HUMAN	Isoform 2 of Spectrin alpha chain, brain OS=Homo sapiens GN=SPTAN1			0	99	AALLELWELR			0.185619	1212.87	607.443	1212.69	607.351	2	10	9.1.1.7741.8	104.146	0	-1
1	316.9	316.9	76.95	70.97	66.21	sp|Q13813-2|SPTA2_HUMAN	Isoform 2 of Spectrin alpha chain, brain OS=Homo sapiens GN=SPTAN1			0	99	AALLELWELR			-0.0619315	1212.62	607.32	1212.69	607.351	2	10	72.1.1.3813.3	96.9853	0	-1
1	316.9	316.9	76.95	70.97	66.21	sp|Q13813-2|SPTA2_HUMAN	Isoform 2 of Spectrin alpha chain, brain OS=Homo sapiens GN=SPTAN1			0	99	AALLELWELR			-0.0571706	1212.63	607.322	1212.69	607.351	2	10	72.1.1.3800.3	96.3815	0	-1
1	316.9	316.9	76.95	70.97	66.21	sp|Q13813-2|SPTA2_HUMAN	Isoform 2 of Spectrin alpha chain, brain OS=Homo sapiens GN=SPTAN1			0	97.04	AALLELWELR			0.0425777	1212.73	607.372	1212.69	607.351	2	8	27.1.1.5887.5	104.467	0	-1
1	316.9	316.9	76.95	70.97	66.21	sp|Q13813-2|SPTA2_HUMAN	Isoform 2 of Spectrin alpha chain, brain OS=Homo sapiens GN=SPTAN1			0	96.63	AALLELWELR			0.193506	1212.88	607.447	1212.69	607.351	2	9	50.1.1.6449.7	102.602	0	-1
1	316.9	316.9	76.95	70.97	66.21	sp|Q13813-2|SPTA2_HUMAN	Isoform 2 of Spectrin alpha chain, brain OS=Homo sapiens GN=SPTAN1			0	94.73	AALLELWELR			0.0696275	1212.76	607.385	1212.69	607.351	2	10	12.1.1.7779.3	103.414	0	-1
1	316.9	316.9	76.95	70.97	66.21	sp|Q13813-2|SPTA2_HUMAN	Isoform 2 of Spectrin alpha chain, brain OS=Homo sapiens GN=SPTAN1			0	92.97	AALLELWELR			-0.148908	1212.54	607.276	1212.69	607.351	2	8	75.1.1.2149.3	97.0832	0	-1
1	316.9	316.9	76.95	70.97	66.21	sp|Q13813-2|SPTA2_HUMAN	Isoform 2 of Spectrin alpha chain, brain OS=Homo sapiens GN=SPTAN1			0	92.53	AALLELWELR			-0.11693	1212.57	607.292	1212.69	607.351	2	9	6.1.1.6477.3	104.384	0	-1
1	316.9	316.9	76.95	70.97	66.21	sp|Q13813-2|SPTA2_HUMAN	Isoform 2 of Spectrin alpha chain, brain OS=Homo sapiens GN=SPTAN1			0	88.46	AALLELWELR			0.288277	1212.98	607.495	1212.69	607.351	2	10	10.1.1.7364.4	103.233	0	-1
1	316.9	316.9	76.95	70.97	66.21	sp|Q13813-2|SPTA2_HUMAN	Isoform 2 of Spectrin alpha chain, brain OS=Homo sapiens GN=SPTAN1			0	82.78	AALLELWELR			-0.276289	1212.41	607.212	1212.69	607.351	2	10	12.1.1.7760.4	103.029	0	-1
1	316.9	316.9	76.95	70.97	66.21	sp|Q13813-2|SPTA2_HUMAN	Isoform 2 of Spectrin alpha chain, brain OS=Homo sapiens GN=SPTAN1			0	73.46	AALLELWELR			-0.0360743	1212.65	607.333	1212.69	607.351	2	7	13.1.1.8767.7	103.613	0	-1
1	316.9	316.9	76.95	70.97	66.21	sp|Q13813-2|SPTA2_HUMAN	Isoform 2 of Spectrin alpha chain, brain OS=Homo sapiens GN=SPTAN1			0	65.58	AALLELWELR			0.236638	1212.92	607.469	1212.69	607.351	2	9	11.1.1.8641.3	103.393	0	-1
1	316.9	316.9	76.95	70.97	66.21	sp|Q13813-2|SPTA2_HUMAN	Isoform 2 of Spectrin alpha chain, brain OS=Homo sapiens GN=SPTAN1			0	62.56	AALLELWELR			0.722867	1213.41	607.712	1212.69	607.351	2	10	15.1.1.9380.3	103.781	0	-1
1	316.9	316.9	76.95	70.97	66.21	sp|Q13813-2|SPTA2_HUMAN	Isoform 2 of Spectrin alpha chain, brain OS=Homo sapiens GN=SPTAN1			0	29.06	AALLELWELR			0.570786	1213.26	607.636	1212.69	607.351	2	9	13.1.1.8733.4	103.117	0	-1
1	316.9	316.9	76.95	70.97	66.21	sp|Q13813-2|SPTA2_HUMAN	Isoform 2 of Spectrin alpha chain, brain OS=Homo sapiens GN=SPTAN1			0	16.16	AALLELWELR			0.439383	1213.13	607.57	1212.69	607.351	2	8	14.1.1.9452.8	103.547	0	-1
1	316.9	316.9	76.95	70.97	66.21	sp|Q13813-2|SPTA2_HUMAN	Isoform 2 of Spectrin alpha chain, brain OS=Homo sapiens GN=SPTAN1			0	6.04	AALLELWELR			-0.067166	1212.62	607.317	1212.69	607.351	2	7	74.1.1.4200.8	97.8223	0	-1
1	316.9	316.9	76.95	70.97	66.21	sp|Q13813-2|SPTA2_HUMAN	Isoform 2 of Spectrin alpha chain, brain OS=Homo sapiens GN=SPTAN1			0	0	AALLELWELR			-0.13515	1212.55	607.283	1212.69	607.351	2	4	47.1.1.5674.5	74.7483	0	-1
1	316.9	316.9	76.95	70.97	66.21	sp|Q13813-2|SPTA2_HUMAN	Isoform 2 of Spectrin alpha chain, brain OS=Homo sapiens GN=SPTAN1			0	0	AALLELWELR			-0.189139	1212.5	607.256	1212.69	607.351	2	3	53.1.1.1970.4	34.6584	0	-1
1	316.9	316.9	76.95	70.97	66.21	sp|Q13813-2|SPTA2_HUMAN	Isoform 2 of Spectrin alpha chain, brain OS=Homo sapiens GN=SPTAN1			0	0	AALLELWELRR		missed R-R@10	0.52329	1369.31	457.444	1368.79	457.27	3	4	61.1.1.1265.3	79.0039	0	-1
1	316.9	316.9	76.95	70.97	66.21	sp|Q13813-2|SPTA2_HUMAN	Isoform 2 of Spectrin alpha chain, brain OS=Homo sapiens GN=SPTAN1			0	0	AALLELWELRR		missed R-R@10	-0.102713	1368.69	685.35	1368.79	685.401	2	6	74.1.1.3818.4	80.1518	0	-1
1	316.9	316.9	76.95	70.97	66.21	sp|Q13813-2|SPTA2_HUMAN	Isoform 2 of Spectrin alpha chain, brain OS=Homo sapiens GN=SPTAN1			0	99	ADVVESWIGEK			-0.0305226	1231.58	616.796	1231.61	616.812	2	12	66.1.1.2682.3	67.6224	0	-1
1	316.9	316.9	76.95	70.97	66.21	sp|Q13813-2|SPTA2_HUMAN	Isoform 2 of Spectrin alpha chain, brain OS=Homo sapiens GN=SPTAN1			0	99	ADVVESWIGEK			-0.131774	1231.48	616.746	1231.61	616.812	2	10	4.1.1.3905.3	73.6643	0	-1
1	316.9	316.9	76.95	70.97	66.21	sp|Q13813-2|SPTA2_HUMAN	Isoform 2 of Spectrin alpha chain, brain OS=Homo sapiens GN=SPTAN1			0	99	ADVVESWIGEK			0.149452	1231.76	616.886	1231.61	616.812	2	10	25.1.1.5313.8	73.0988	0	-1
1	316.9	316.9	76.95	70.97	66.21	sp|Q13813-2|SPTA2_HUMAN	Isoform 2 of Spectrin alpha chain, brain OS=Homo sapiens GN=SPTAN1			0	99	ADVVESWIGEK			0.204646	1231.81	616.914	1231.61	616.812	2	9	7.1.1.4756.7	74.0423	0	-1
1	316.9	316.9	76.95	70.97	66.21	sp|Q13813-2|SPTA2_HUMAN	Isoform 2 of Spectrin alpha chain, brain OS=Homo sapiens GN=SPTAN1			0	99	ADVVESWIGEK			0.0389195	1231.65	616.831	1231.61	616.812	2	10	22.1.1.4895.6	73.105	0	-1
1	316.9	316.9	76.95	70.97	66.21	sp|Q13813-2|SPTA2_HUMAN	Isoform 2 of Spectrin alpha chain, brain OS=Homo sapiens GN=SPTAN1			0	99	ADVVESWIGEK			0.277792	1231.89	616.95	1231.61	616.812	2	10	17.1.1.6690.4	72.9885	0	-1
1	316.9	316.9	76.95	70.97	66.21	sp|Q13813-2|SPTA2_HUMAN	Isoform 2 of Spectrin alpha chain, brain OS=Homo sapiens GN=SPTAN1			0	99	ADVVESWIGEK			0.362154	1231.97	616.993	1231.61	616.812	2	10	21.1.1.5090.5	73.3457	0	-1
1	316.9	316.9	76.95	70.97	66.21	sp|Q13813-2|SPTA2_HUMAN	Isoform 2 of Spectrin alpha chain, brain OS=Homo sapiens GN=SPTAN1			0	99	ADVVESWIGEK			0.441393	1232.05	617.032	1231.61	616.812	2	9	1.1.1.4890.5	72.9063	0	-1
1	316.9	316.9	76.95	70.97	66.21	sp|Q13813-2|SPTA2_HUMAN	Isoform 2 of Spectrin alpha chain, brain OS=Homo sapiens GN=SPTAN1			0	99	ADVVESWIGEK			0.200464	1231.81	616.912	1231.61	616.812	2	10	2.1.1.4676.4	74.8381	0	-1
1	316.9	316.9	76.95	70.97	66.21	sp|Q13813-2|SPTA2_HUMAN	Isoform 2 of Spectrin alpha chain, brain OS=Homo sapiens GN=SPTAN1			0	99	ADVVESWIGEK			0.150942	1231.76	616.887	1231.61	616.812	2	9	4.1.1.3900.7	73.371	0	-1
1	316.9	316.9	76.95	70.97	66.21	sp|Q13813-2|SPTA2_HUMAN	Isoform 2 of Spectrin alpha chain, brain OS=Homo sapiens GN=SPTAN1			0	99	ADVVESWIGEK			-0.136347	1231.47	616.743	1231.61	616.812	2	9	5.1.1.4200.3	73.543	0	-1
1	316.9	316.9	76.95	70.97	66.21	sp|Q13813-2|SPTA2_HUMAN	Isoform 2 of Spectrin alpha chain, brain OS=Homo sapiens GN=SPTAN1			0	99	ADVVESWIGEK			0.00927302	1231.62	616.816	1231.61	616.812	2	9	24.1.1.5230.4	73.2129	0	-1
1	316.9	316.9	76.95	70.97	66.21	sp|Q13813-2|SPTA2_HUMAN	Isoform 2 of Spectrin alpha chain, brain OS=Homo sapiens GN=SPTAN1			0	99	ADVVESWIGEK			-0.00220156	1231.61	616.81	1231.61	616.812	2	9	66.1.1.2697.8	68.3648	0	-1
1	316.9	316.9	76.95	70.97	66.21	sp|Q13813-2|SPTA2_HUMAN	Isoform 2 of Spectrin alpha chain, brain OS=Homo sapiens GN=SPTAN1			0	98.82	ADVVESWIGEK			-0.00548528	1231.6	616.809	1231.61	616.812	2	8	48.1.1.4669.8	73.1891	0	-1
1	316.9	316.9	76.95	70.97	66.21	sp|Q13813-2|SPTA2_HUMAN	Isoform 2 of Spectrin alpha chain, brain OS=Homo sapiens GN=SPTAN1			0	98.73	ADVVESWIGEK			-0.335847	1231.27	616.644	1231.61	616.812	2	9	18.1.1.6347.5	72.4929	0	-1
1	316.9	316.9	76.95	70.97	66.21	sp|Q13813-2|SPTA2_HUMAN	Isoform 2 of Spectrin alpha chain, brain OS=Homo sapiens GN=SPTAN1			0	97.89	ADVVESWIGEK			0.0312417	1231.64	616.827	1231.61	616.812	2	9	23.1.1.4732.5	73.2828	0	-1
1	316.9	316.9	76.95	70.97	66.21	sp|Q13813-2|SPTA2_HUMAN	Isoform 2 of Spectrin alpha chain, brain OS=Homo sapiens GN=SPTAN1			0	96.95	ADVVESWIGEK			0.293016	1231.9	616.958	1231.61	616.812	2	9	50.1.1.4390.5	72.3394	0	-1
1	316.9	316.9	76.95	70.97	66.21	sp|Q13813-2|SPTA2_HUMAN	Isoform 2 of Spectrin alpha chain, brain OS=Homo sapiens GN=SPTAN1			0	96.37	ADVVESWIGEK			-0.0510756	1231.56	616.786	1231.61	616.812	2	9	67.1.1.1645.3	66.8952	0	-1
1	316.9	316.9	76.95	70.97	66.21	sp|Q13813-2|SPTA2_HUMAN	Isoform 2 of Spectrin alpha chain, brain OS=Homo sapiens GN=SPTAN1			0	95.25	ADVVESWIGEK			-0.0229356	1231.59	616.8	1231.61	616.812	2	8	29.1.1.4803.5	72.5679	0	-1
1	316.9	316.9	76.95	70.97	66.21	sp|Q13813-2|SPTA2_HUMAN	Isoform 2 of Spectrin alpha chain, brain OS=Homo sapiens GN=SPTAN1			0	93.78	ADVVESWIGEK			0.158709	1231.77	616.891	1231.61	616.812	2	8	3.1.1.3854.5	74.1826	0	-1
1	316.9	316.9	76.95	70.97	66.21	sp|Q13813-2|SPTA2_HUMAN	Isoform 2 of Spectrin alpha chain, brain OS=Homo sapiens GN=SPTAN1			0	92.01	ADVVESWIGEK			0.20841	1231.82	616.916	1231.61	616.812	2	8	8.1.1.4726.8	73.3242	0	-1
1	316.9	316.9	76.95	70.97	66.21	sp|Q13813-2|SPTA2_HUMAN	Isoform 2 of Spectrin alpha chain, brain OS=Homo sapiens GN=SPTAN1			0	90.14	ADVVESWIGEK			-0.0940414	1231.51	616.764	1231.61	616.812	2	8	49.1.1.5004.3	72.7987	0	-1
1	316.9	316.9	76.95	70.97	66.21	sp|Q13813-2|SPTA2_HUMAN	Isoform 2 of Spectrin alpha chain, brain OS=Homo sapiens GN=SPTAN1			0	88.39	ADVVESWIGEK			0.232899	1231.84	616.928	1231.61	616.812	2	8	22.1.1.4900.5	73.4174	0	-1
1	316.9	316.9	76.95	70.97	66.21	sp|Q13813-2|SPTA2_HUMAN	Isoform 2 of Spectrin alpha chain, brain OS=Homo sapiens GN=SPTAN1			0	87.16	ADVVESWIGEK			-0.0670669	1231.54	616.778	1231.61	616.812	2	8	67.1.1.1651.3	67.1815	0	-1
1	316.9	316.9	76.95	70.97	66.21	sp|Q13813-2|SPTA2_HUMAN	Isoform 2 of Spectrin alpha chain, brain OS=Homo sapiens GN=SPTAN1			0	86.63	ADVVESWIGEK			0.130897	1231.74	616.877	1231.61	616.812	2	8	9.1.1.5155.8	72.9804	0	-1
1	316.9	316.9	76.95	70.97	66.21	sp|Q13813-2|SPTA2_HUMAN	Isoform 2 of Spectrin alpha chain, brain OS=Homo sapiens GN=SPTAN1			0	82.62	ADVVESWIGEK			0.0227281	1231.63	616.823	1231.61	616.812	2	8	31.1.1.4903.6	72.8383	0	-1
1	316.9	316.9	76.95	70.97	66.21	sp|Q13813-2|SPTA2_HUMAN	Isoform 2 of Spectrin alpha chain, brain OS=Homo sapiens GN=SPTAN1			0	51.38	ADVVESWIGEK			0.016852	1231.63	616.82	1231.61	616.812	2	9	14.1.1.6947.3	72.5217	0	-1
1	316.9	316.9	76.95	70.97	66.21	sp|Q13813-2|SPTA2_HUMAN	Isoform 2 of Spectrin alpha chain, brain OS=Homo sapiens GN=SPTAN1			0	20.65	ADVVESWIGEK			0.390855	1232	617.007	1231.61	616.812	2	8	16.1.1.6926.6	72.8258	0	-1
1	316.9	316.9	76.95	70.97	66.21	sp|Q13813-2|SPTA2_HUMAN	Isoform 2 of Spectrin alpha chain, brain OS=Homo sapiens GN=SPTAN1			0	0	ADVVESWIGEK			-0.026016	1231.58	616.798	1231.61	616.812	2	4	33.1.1.5660.8	73.1359	0	-1
1	316.9	316.9	76.95	70.97	66.21	sp|Q13813-2|SPTA2_HUMAN	Isoform 2 of Spectrin alpha chain, brain OS=Homo sapiens GN=SPTAN1			0	0	ADVVESWIGEK			-0.104912	1231.5	616.759	1231.61	616.812	2	4	86.1.1.941.6	68.1675	0	-1
1	316.9	316.9	76.95	70.97	66.21	sp|Q13813-2|SPTA2_HUMAN	Isoform 2 of Spectrin alpha chain, brain OS=Homo sapiens GN=SPTAN1			0	0	ADVVESWIGEKENSLK			1.06273	1803.97	602.33	1802.91	601.976	3	6	1.1.1.4286.6	49.5821	0	-1
1	316.9	316.9	76.95	70.97	66.21	sp|Q13813-2|SPTA2_HUMAN	Isoform 2 of Spectrin alpha chain, brain OS=Homo sapiens GN=SPTAN1			0	0	ADVVESWIGEKENSLK			0.433402	1803.34	602.12	1802.91	601.976	3	5	24.1.1.5335.5	80.1022	0	-1
1	316.9	316.9	76.95	70.97	66.21	sp|Q13813-2|SPTA2_HUMAN	Isoform 2 of Spectrin alpha chain, brain OS=Homo sapiens GN=SPTAN1			0	0	ADVVESWIGEKENSLK			0.908333	1803.81	602.278	1802.91	601.976	3	6	69.1.1.1705.3	41.7946	0	-1
1	316.9	316.9	76.95	70.97	66.21	sp|Q13813-2|SPTA2_HUMAN	Isoform 2 of Spectrin alpha chain, brain OS=Homo sapiens GN=SPTAN1			0	99	AGTFQAFEQFGQQLLAHGHYASPEIK			-0.0679499	2874.34	719.592	2874.41	719.609	4	13	74.1.1.4201.3	97.8586	0	-1
1	316.9	316.9	76.95	70.97	66.21	sp|Q13813-2|SPTA2_HUMAN	Isoform 2 of Spectrin alpha chain, brain OS=Homo sapiens GN=SPTAN1			0	99	AGTFQAFEQFGQQLLAHGHYASPEIK			-0.0745414	2874.33	719.591	2874.41	719.609	4	13	74.1.1.4192.3	97.4552	0	-1
1	316.9	316.9	76.95	70.97	66.21	sp|Q13813-2|SPTA2_HUMAN	Isoform 2 of Spectrin alpha chain, brain OS=Homo sapiens GN=SPTAN1			0	99	AGTFQAFEQFGQQLLAHGHYASPEIK			-0.12859	2874.28	719.577	2874.41	719.609	4	13	75.1.1.2171.3	98.0863	0	-1
1	316.9	316.9	76.95	70.97	66.21	sp|Q13813-2|SPTA2_HUMAN	Isoform 2 of Spectrin alpha chain, brain OS=Homo sapiens GN=SPTAN1			0	98.2	AGTFQAFEQFGQQLLAHGHYASPEIK			-0.060626	2874.35	719.594	2874.41	719.609	4	12	74.1.1.4179.3	96.866	0	-1
1	316.9	316.9	76.95	70.97	66.21	sp|Q13813-2|SPTA2_HUMAN	Isoform 2 of Spectrin alpha chain, brain OS=Homo sapiens GN=SPTAN1			0	96.58	AGTFQAFEQFGQQLLAHGHYASPEIK			-0.0697428	2874.34	719.592	2874.41	719.609	4	12	75.1.1.2143.3	96.811	0	-1
1	316.9	316.9	76.95	70.97	66.21	sp|Q13813-2|SPTA2_HUMAN	Isoform 2 of Spectrin alpha chain, brain OS=Homo sapiens GN=SPTAN1			0	88.29	AGTFQAFEQFGQQLLAHGHYASPEIK			0.427845	2874.84	719.716	2874.41	719.609	4	11	4.1.1.5423.4	106.567	0	-1
1	316.9	316.9	76.95	70.97	66.21	sp|Q13813-2|SPTA2_HUMAN	Isoform 2 of Spectrin alpha chain, brain OS=Homo sapiens GN=SPTAN1			0	70.29	AGTFQAFEQFGQQLLAHGHYASPEIK			-0.144265	2874.26	959.096	2874.41	959.144	3	10	74.1.1.4184.8	97.1121	0	-1
1	316.9	316.9	76.95	70.97	66.21	sp|Q13813-2|SPTA2_HUMAN	Isoform 2 of Spectrin alpha chain, brain OS=Homo sapiens GN=SPTAN1			0	69.03	AGTFQAFEQFGQQLLAHGHYASPEIK			0.0961433	2874.51	959.176	2874.41	959.144	3	10	74.1.1.4191.8	97.4193	0	-1
1	316.9	316.9	76.95	70.97	66.21	sp|Q13813-2|SPTA2_HUMAN	Isoform 2 of Spectrin alpha chain, brain OS=Homo sapiens GN=SPTAN1			0	67.36	AGTFQAFEQFGQQLLAHGHYASPEIK			-0.0931841	2874.32	719.586	2874.41	719.609	4	10	75.1.1.2150.3	97.1239	0	-1
1	316.9	316.9	76.95	70.97	66.21	sp|Q13813-2|SPTA2_HUMAN	Isoform 2 of Spectrin alpha chain, brain OS=Homo sapiens GN=SPTAN1			0	58.88	AGTFQAFEQFGQQLLAHGHYASPEIK			-0.0994428	2874.31	719.585	2874.41	719.609	4	10	74.1.1.4208.3	98.1812	0	-1
1	316.9	316.9	76.95	70.97	66.21	sp|Q13813-2|SPTA2_HUMAN	Isoform 2 of Spectrin alpha chain, brain OS=Homo sapiens GN=SPTAN1			0	25.15	AGTFQAFEQFGQQLLAHGHYASPEIK			0.177112	2874.59	719.654	2874.41	719.609	4	9	6.1.1.6569.5	105.57	0	-1
1	316.9	316.9	76.95	70.97	66.21	sp|Q13813-2|SPTA2_HUMAN	Isoform 2 of Spectrin alpha chain, brain OS=Homo sapiens GN=SPTAN1			0	14.2	AGTFQAFEQFGQQLLAHGHYASPEIK			0.970643	2875.38	959.467	2874.41	959.144	3	10	75.1.1.2153.7	97.2801	0	-1
1	316.9	316.9	76.95	70.97	66.21	sp|Q13813-2|SPTA2_HUMAN	Isoform 2 of Spectrin alpha chain, brain OS=Homo sapiens GN=SPTAN1			0	0	AGTFQAFEQFGQQLLAHGHYASPEIK			0.203684	2874.61	719.66	2874.41	719.609	4	7	1.1.1.7249.4	103.727	0	-1
1	316.9	316.9	76.95	70.97	66.21	sp|Q13813-2|SPTA2_HUMAN	Isoform 2 of Spectrin alpha chain, brain OS=Homo sapiens GN=SPTAN1			0	0	AGTFQAFEQFGQQLLAHGHYASPEIK			-0.307533	2874.1	719.533	2874.41	719.609	4	8	2.1.1.5256.3	106.831	0	-1
1	316.9	316.9	76.95	70.97	66.21	sp|Q13813-2|SPTA2_HUMAN	Isoform 2 of Spectrin alpha chain, brain OS=Homo sapiens GN=SPTAN1			0	0	AGTFQAFEQFGQQLLAHGHYASPEIK			-0.331191	2874.08	719.527	2874.41	719.609	4	9	4.1.1.5408.3	106.256	0	-1
1	316.9	316.9	76.95	70.97	66.21	sp|Q13813-2|SPTA2_HUMAN	Isoform 2 of Spectrin alpha chain, brain OS=Homo sapiens GN=SPTAN1			0	0	AGTFQAFEQFGQQLLAHGHYASPEIK			0.131542	2874.54	719.642	2874.41	719.609	4	7	5.1.1.5902.3	106.153	0	-1
1	316.9	316.9	76.95	70.97	66.21	sp|Q13813-2|SPTA2_HUMAN	Isoform 2 of Spectrin alpha chain, brain OS=Homo sapiens GN=SPTAN1			0	0	AGTFQAFEQFGQQLLAHGHYASPEIK			0.433778	2874.84	719.718	2874.41	719.609	4	7	17.1.1.10666.7	122.164	0	-1
1	316.9	316.9	76.95	70.97	66.21	sp|Q13813-2|SPTA2_HUMAN	Isoform 2 of Spectrin alpha chain, brain OS=Homo sapiens GN=SPTAN1			0	0	AGTFQAFEQFGQQLLAHGHYASPEIK			0.415715	2874.82	719.713	2874.41	719.609	4	7	17.1.1.10723.4	122.903	0	-1
1	316.9	316.9	76.95	70.97	66.21	sp|Q13813-2|SPTA2_HUMAN	Isoform 2 of Spectrin alpha chain, brain OS=Homo sapiens GN=SPTAN1			0	0	AGTFQAFEQFGQQLLAHGHYASPEIK			-0.0587168	2874.35	719.595	2874.41	719.609	4	8	49.1.1.5523.4	105.503	0	-1
1	316.9	316.9	76.95	70.97	66.21	sp|Q13813-2|SPTA2_HUMAN	Isoform 2 of Spectrin alpha chain, brain OS=Homo sapiens GN=SPTAN1			0	0	AGTFQAFEQFGQQLLAHGHYASPEIK			-0.0303537	2874.38	719.602	2874.41	719.609	4	7	74.1.1.4185.3	97.148	0	-1
1	316.9	316.9	76.95	70.97	66.21	sp|Q13813-2|SPTA2_HUMAN	Isoform 2 of Spectrin alpha chain, brain OS=Homo sapiens GN=SPTAN1			0	0	AGTFQAFEQFGQQLLAHGHYASPEIK			-0.150124	2874.26	959.094	2874.41	959.144	3	7	74.1.1.4198.7	97.7268	0	-1
1	316.9	316.9	76.95	70.97	66.21	sp|Q13813-2|SPTA2_HUMAN	Isoform 2 of Spectrin alpha chain, brain OS=Homo sapiens GN=SPTAN1			0	0	AGTFQAFEQFGQQLLAHGHYASPEIK			-0.0237785	2874.39	959.136	2874.41	959.144	3	8	75.1.1.2161.4	97.6331	0	-1
1	316.9	316.9	76.95	70.97	66.21	sp|Q13813-2|SPTA2_HUMAN	Isoform 2 of Spectrin alpha chain, brain OS=Homo sapiens GN=SPTAN1			0	0	AGTFQAFEQFGQQLLAHGHYASPEIK			0.480924	2874.89	719.73	2874.41	719.609	4	7	76.1.1.2244.6	96.4408	0	-1
1	316.9	316.9	76.95	70.97	66.21	sp|Q13813-2|SPTA2_HUMAN	Isoform 2 of Spectrin alpha chain, brain OS=Homo sapiens GN=SPTAN1			0	92.81	AINVQEEK			-0.150776	929.331	465.673	929.482	465.748	2	8	20.1.1.3811.3	25.8683	0	-1
1	316.9	316.9	76.95	70.97	66.21	sp|Q13813-2|SPTA2_HUMAN	Isoform 2 of Spectrin alpha chain, brain OS=Homo sapiens GN=SPTAN1			0	85.28	AINVQEEK			-0.122443	929.359	465.687	929.482	465.748	2	8	19.1.1.3702.4	24.8752	0	-1
1	316.9	316.9	76.95	70.97	66.21	sp|Q13813-2|SPTA2_HUMAN	Isoform 2 of Spectrin alpha chain, brain OS=Homo sapiens GN=SPTAN1			0	56.84	AINVQEEK			0.0658904	929.548	465.781	929.482	465.748	2	8	16.1.1.3716.3	25.2701	0	-1
1	316.9	316.9	76.95	70.97	66.21	sp|Q13813-2|SPTA2_HUMAN	Isoform 2 of Spectrin alpha chain, brain OS=Homo sapiens GN=SPTAN1			0	56.25	AINVQEEK			-0.323239	929.158	465.587	929.482	465.748	2	7	5.1.1.3237.3	26.4264	0	-1
1	316.9	316.9	76.95	70.97	66.21	sp|Q13813-2|SPTA2_HUMAN	Isoform 2 of Spectrin alpha chain, brain OS=Homo sapiens GN=SPTAN1			0	0	AKLDENSAFLQFNWK		missed K-L@2	1.02579	1810.93	906.473	1809.91	905.96	2	4	49.1.1.4929.7	67.3864	0	-1
1	316.9	316.9	76.95	70.97	66.21	sp|Q13813-2|SPTA2_HUMAN	Isoform 2 of Spectrin alpha chain, brain OS=Homo sapiens GN=SPTAN1			0	0	ALCAEADR	Carbamidomethyl(C)@3		0.653029	905.06	453.537	904.407	453.211	2	4	8.1.1.4059.8	53.4146	0	-1
1	316.9	316.9	76.95	70.97	66.21	sp|Q13813-2|SPTA2_HUMAN	Isoform 2 of Spectrin alpha chain, brain OS=Homo sapiens GN=SPTAN1			0	0	ALCAEADR	Carbamidomethyl(C)@3		-0.0709897	904.336	453.175	904.407	453.211	2	3	40.1.1.6412.7	130.855	0	-1
1	316.9	316.9	76.95	70.97	66.21	sp|Q13813-2|SPTA2_HUMAN	Isoform 2 of Spectrin alpha chain, brain OS=Homo sapiens GN=SPTAN1			0	0	ALCAEADR	Carbamidomethyl(C)@3		0.0647135	904.472	453.243	904.407	453.211	2	3	74.1.1.3291.7	54.834	0	-1
1	316.9	316.9	76.95	70.97	66.21	sp|Q13813-2|SPTA2_HUMAN	Isoform 2 of Spectrin alpha chain, brain OS=Homo sapiens GN=SPTAN1			0	0	ALCAEADR	Carbamidomethyl(C)@3		-0.0574869	904.35	453.182	904.407	453.211	2	3	86.1.1.522.4	35.4689	0	-1
1	316.9	316.9	76.95	70.97	66.21	sp|Q13813-2|SPTA2_HUMAN	Isoform 2 of Spectrin alpha chain, brain OS=Homo sapiens GN=SPTAN1			0	0	ALCAEADRLQQSHPLSATQIQVK	Carbamidomethyl(C)@3	missed R-L@8	0.0512145	2563.37	855.464	2563.32	855.446	3	8	71.1.1.2771.8	56.2081	0	-1
1	316.9	316.9	76.95	70.97	66.21	sp|Q13813-2|SPTA2_HUMAN	Isoform 2 of Spectrin alpha chain, brain OS=Homo sapiens GN=SPTAN1			0	99	ALINADELASDVAGAEALLDR			-0.409741	2125.68	709.566	2126.09	709.702	3	14	2.1.1.5484.3	121.446	0	-1
1	316.9	316.9	76.95	70.97	66.21	sp|Q13813-2|SPTA2_HUMAN	Isoform 2 of Spectrin alpha chain, brain OS=Homo sapiens GN=SPTAN1			0	99	ALINADELASDVAGAEALLDR			-0.182732	2125.9	709.641	2126.09	709.702	3	14	4.1.1.5657.3	120.911	0	-1
1	316.9	316.9	76.95	70.97	66.21	sp|Q13813-2|SPTA2_HUMAN	Isoform 2 of Spectrin alpha chain, brain OS=Homo sapiens GN=SPTAN1			0	99	ALINADELASDVAGAEALLDR			-0.120068	2125.97	709.662	2126.09	709.702	3	15	7.1.1.8263.3	120.883	0	-1
1	316.9	316.9	76.95	70.97	66.21	sp|Q13813-2|SPTA2_HUMAN	Isoform 2 of Spectrin alpha chain, brain OS=Homo sapiens GN=SPTAN1			0	99	ALINADELASDVAGAEALLDR			0.710567	2126.8	709.939	2126.09	709.702	3	15	10.1.1.9016.3	120.878	0	-1
1	316.9	316.9	76.95	70.97	66.21	sp|Q13813-2|SPTA2_HUMAN	Isoform 2 of Spectrin alpha chain, brain OS=Homo sapiens GN=SPTAN1			0	99	ALINADELASDVAGAEALLDR			0.0856666	2126.17	709.731	2126.09	709.702	3	16	13.1.1.10320.3	120.518	0	-1
1	316.9	316.9	76.95	70.97	66.21	sp|Q13813-2|SPTA2_HUMAN	Isoform 2 of Spectrin alpha chain, brain OS=Homo sapiens GN=SPTAN1			0	99	ALINADELASDVAGAEALLDR			-0.204647	2125.88	709.634	2126.09	709.702	3	15	15.1.1.10974.3	120.785	0	-1
1	316.9	316.9	76.95	70.97	66.21	sp|Q13813-2|SPTA2_HUMAN	Isoform 2 of Spectrin alpha chain, brain OS=Homo sapiens GN=SPTAN1			0	99	ALINADELASDVAGAEALLDR			-0.971126	2125.11	709.379	2126.09	709.702	3	15	15.1.1.11001.7	121.096	0	-1
1	316.9	316.9	76.95	70.97	66.21	sp|Q13813-2|SPTA2_HUMAN	Isoform 2 of Spectrin alpha chain, brain OS=Homo sapiens GN=SPTAN1			0	99	ALINADELASDVAGAEALLDR			-0.0132296	2126.07	709.698	2126.09	709.702	3	15	19.1.1.9319.4	120.767	0	-1
1	316.9	316.9	76.95	70.97	66.21	sp|Q13813-2|SPTA2_HUMAN	Isoform 2 of Spectrin alpha chain, brain OS=Homo sapiens GN=SPTAN1			0	99	ALINADELASDVAGAEALLDR			0.122526	2126.21	709.743	2126.09	709.702	3	16	21.1.1.7822.7	120.672	0	-1
1	316.9	316.9	76.95	70.97	66.21	sp|Q13813-2|SPTA2_HUMAN	Isoform 2 of Spectrin alpha chain, brain OS=Homo sapiens GN=SPTAN1			0	99	ALINADELASDVAGAEALLDR			0.0306752	2126.12	709.713	2126.09	709.702	3	14	23.1.1.5660.5	120.889	0	-1
1	316.9	316.9	76.95	70.97	66.21	sp|Q13813-2|SPTA2_HUMAN	Isoform 2 of Spectrin alpha chain, brain OS=Homo sapiens GN=SPTAN1			0	99	ALINADELASDVAGAEALLDR			-0.248838	2125.84	709.62	2126.09	709.702	3	15	26.1.1.6128.3	120.731	0	-1
1	316.9	316.9	76.95	70.97	66.21	sp|Q13813-2|SPTA2_HUMAN	Isoform 2 of Spectrin alpha chain, brain OS=Homo sapiens GN=SPTAN1			0	99	ALINADELASDVAGAEALLDR			-0.0615951	2126.02	709.682	2126.09	709.702	3	14	27.1.1.6151.5	120.801	0	-1
1	316.9	316.9	76.95	70.97	66.21	sp|Q13813-2|SPTA2_HUMAN	Isoform 2 of Spectrin alpha chain, brain OS=Homo sapiens GN=SPTAN1			0	99	ALINADELASDVAGAEALLDR			-0.214849	2125.87	709.631	2126.09	709.702	3	15	31.1.1.5687.3	120.639	0	-1
1	316.9	316.9	76.95	70.97	66.21	sp|Q13813-2|SPTA2_HUMAN	Isoform 2 of Spectrin alpha chain, brain OS=Homo sapiens GN=SPTAN1			0	99	ALINADELASDVAGAEALLDR			-0.170625	2125.92	709.646	2126.09	709.702	3	15	68.1.1.2860.3	118.772	0	-1
1	316.9	316.9	76.95	70.97	66.21	sp|Q13813-2|SPTA2_HUMAN	Isoform 2 of Spectrin alpha chain, brain OS=Homo sapiens GN=SPTAN1			0	99	ALINADELASDVAGAEALLDR			-0.0926232	2125.99	709.672	2126.09	709.702	3	16	68.1.1.2866.3	119.104	0	-1
1	316.9	316.9	76.95	70.97	66.21	sp|Q13813-2|SPTA2_HUMAN	Isoform 2 of Spectrin alpha chain, brain OS=Homo sapiens GN=SPTAN1			0	99	ALINADELASDVAGAEALLDR			-0.215485	2125.87	709.631	2126.09	709.702	3	15	68.1.1.2872.3	119.448	0	-1
1	316.9	316.9	76.95	70.97	66.21	sp|Q13813-2|SPTA2_HUMAN	Isoform 2 of Spectrin alpha chain, brain OS=Homo sapiens GN=SPTAN1			0	99	ALINADELASDVAGAEALLDR			0.225793	2126.31	709.778	2126.09	709.702	3	15	68.1.1.2887.6	120.375	0	-1
1	316.9	316.9	76.95	70.97	66.21	sp|Q13813-2|SPTA2_HUMAN	Isoform 2 of Spectrin alpha chain, brain OS=Homo sapiens GN=SPTAN1			0	99	ALINADELASDVAGAEALLDR			0.477006	2126.56	709.861	2126.09	709.702	3	14	69.1.1.3247.6	118.844	0	-1
1	316.9	316.9	76.95	70.97	66.21	sp|Q13813-2|SPTA2_HUMAN	Isoform 2 of Spectrin alpha chain, brain OS=Homo sapiens GN=SPTAN1			0	99	ALINADELASDVAGAEALLDR			-0.114009	2125.97	709.664	2126.09	709.702	3	16	69.1.1.3253.3	119.165	0	-1
1	316.9	316.9	76.95	70.97	66.21	sp|Q13813-2|SPTA2_HUMAN	Isoform 2 of Spectrin alpha chain, brain OS=Homo sapiens GN=SPTAN1			0	99	ALINADELASDVAGAEALLDR			-0.219835	2125.87	709.629	2126.09	709.702	3	16	69.1.1.3258.3	119.454	0	-1
1	316.9	316.9	76.95	70.97	66.21	sp|Q13813-2|SPTA2_HUMAN	Isoform 2 of Spectrin alpha chain, brain OS=Homo sapiens GN=SPTAN1			0	99	ALINADELASDVAGAEALLDR			-0.150627	2125.93	709.652	2126.09	709.702	3	15	69.1.1.3263.3	119.756	0	-1
1	316.9	316.9	76.95	70.97	66.21	sp|Q13813-2|SPTA2_HUMAN	Isoform 2 of Spectrin alpha chain, brain OS=Homo sapiens GN=SPTAN1			0	99	ALINADELASDVAGAEALLDR			0.204019	2126.29	709.77	2126.09	709.702	3	14	69.1.1.3272.5	120.272	0	-1
1	316.9	316.9	76.95	70.97	66.21	sp|Q13813-2|SPTA2_HUMAN	Isoform 2 of Spectrin alpha chain, brain OS=Homo sapiens GN=SPTAN1			0	99	ALINADELASDVAGAEALLDR			-0.641924	2125.44	709.489	2126.09	709.702	3	13	70.1.1.3906.7	119.07	0	-1
1	316.9	316.9	76.95	70.97	66.21	sp|Q13813-2|SPTA2_HUMAN	Isoform 2 of Spectrin alpha chain, brain OS=Homo sapiens GN=SPTAN1			0	99	ALINADELASDVAGAEALLDR			-0.134274	2125.95	709.658	2126.09	709.702	3	14	50.1.1.7756.3	120.539	0	-1
1	316.9	316.9	76.95	70.97	66.21	sp|Q13813-2|SPTA2_HUMAN	Isoform 2 of Spectrin alpha chain, brain OS=Homo sapiens GN=SPTAN1			0	99	ALINADELASDVAGAEALLDR			0.667775	2126.75	709.925	2126.09	709.702	3	14	5.1.1.6214.3	121.05	0	-1
1	316.9	316.9	76.95	70.97	66.21	sp|Q13813-2|SPTA2_HUMAN	Isoform 2 of Spectrin alpha chain, brain OS=Homo sapiens GN=SPTAN1			0	99	ALINADELASDVAGAEALLDR			0.115111	2126.2	709.741	2126.09	709.702	3	13	18.1.1.10122.3	120.738	0	-1
1	316.9	316.9	76.95	70.97	66.21	sp|Q13813-2|SPTA2_HUMAN	Isoform 2 of Spectrin alpha chain, brain OS=Homo sapiens GN=SPTAN1			0	99	ALINADELASDVAGAEALLDR			-0.110478	2125.97	709.666	2126.09	709.702	3	13	24.1.1.5916.3	120.768	0	-1
1	316.9	316.9	76.95	70.97	66.21	sp|Q13813-2|SPTA2_HUMAN	Isoform 2 of Spectrin alpha chain, brain OS=Homo sapiens GN=SPTAN1			0	99	ALINADELASDVAGAEALLDR			-0.00902171	2126.08	709.699	2126.09	709.702	3	14	25.1.1.6135.3	120.677	0	-1
1	316.9	316.9	76.95	70.97	66.21	sp|Q13813-2|SPTA2_HUMAN	Isoform 2 of Spectrin alpha chain, brain OS=Homo sapiens GN=SPTAN1			0	99	ALINADELASDVAGAEALLDR			-0.19309	2125.89	709.638	2126.09	709.702	3	14	16.1.1.10961.3	120.83	0	-1
1	316.9	316.9	76.95	70.97	66.21	sp|Q13813-2|SPTA2_HUMAN	Isoform 2 of Spectrin alpha chain, brain OS=Homo sapiens GN=SPTAN1			0	99	ALINADELASDVAGAEALLDR			-0.6271	2125.46	709.493	2126.09	709.702	3	14	68.1.1.2877.5	119.741	0	-1
1	316.9	316.9	76.95	70.97	66.21	sp|Q13813-2|SPTA2_HUMAN	Isoform 2 of Spectrin alpha chain, brain OS=Homo sapiens GN=SPTAN1			0	99	ALINADELASDVAGAEALLDR			0.86686	2126.95	709.991	2126.09	709.702	3	14	6.1.1.7617.3	120.764	0	-1
1	316.9	316.9	76.95	70.97	66.21	sp|Q13813-2|SPTA2_HUMAN	Isoform 2 of Spectrin alpha chain, brain OS=Homo sapiens GN=SPTAN1			0	99	ALINADELASDVAGAEALLDR			-0.220824	2125.86	709.629	2126.09	709.702	3	13	30.1.1.5676.3	120.564	0	-1
1	316.9	316.9	76.95	70.97	66.21	sp|Q13813-2|SPTA2_HUMAN	Isoform 2 of Spectrin alpha chain, brain OS=Homo sapiens GN=SPTAN1			0	99	ALINADELASDVAGAEALLDR			-0.307047	2125.78	709.6	2126.09	709.702	3	14	3.1.1.5882.3	121.118	0	-1
1	316.9	316.9	76.95	70.97	66.21	sp|Q13813-2|SPTA2_HUMAN	Isoform 2 of Spectrin alpha chain, brain OS=Homo sapiens GN=SPTAN1			0	99	ALINADELASDVAGAEALLDR			-0.0372939	2126.05	709.69	2126.09	709.702	3	13	69.1.1.3302.4	122.142	0	-1
1	316.9	316.9	76.95	70.97	66.21	sp|Q13813-2|SPTA2_HUMAN	Isoform 2 of Spectrin alpha chain, brain OS=Homo sapiens GN=SPTAN1			0	99	ALINADELASDVAGAEALLDR			-0.0582261	2126.03	709.683	2126.09	709.702	3	13	22.1.1.5817.4	120.63	0	-1
1	316.9	316.9	76.95	70.97	66.21	sp|Q13813-2|SPTA2_HUMAN	Isoform 2 of Spectrin alpha chain, brain OS=Homo sapiens GN=SPTAN1			0	99	ALINADELASDVAGAEALLDR			0.202947	2126.29	709.77	2126.09	709.702	3	15	48.1.1.5349.4	120.309	0	-1
1	316.9	316.9	76.95	70.97	66.21	sp|Q13813-2|SPTA2_HUMAN	Isoform 2 of Spectrin alpha chain, brain OS=Homo sapiens GN=SPTAN1			0	99	ALINADELASDVAGAEALLDR			0.121607	2126.21	709.743	2126.09	709.702	3	13	68.1.1.2899.4	121.097	0	-1
1	316.9	316.9	76.95	70.97	66.21	sp|Q13813-2|SPTA2_HUMAN	Isoform 2 of Spectrin alpha chain, brain OS=Homo sapiens GN=SPTAN1			0	99	ALINADELASDVAGAEALLDR			-0.1329	2125.95	709.658	2126.09	709.702	3	14	9.1.1.9082.3	120.802	0	-1
1	316.9	316.9	76.95	70.97	66.21	sp|Q13813-2|SPTA2_HUMAN	Isoform 2 of Spectrin alpha chain, brain OS=Homo sapiens GN=SPTAN1			0	99	ALINADELASDVAGAEALLDR			-0.197153	2125.89	709.637	2126.09	709.702	3	12	49.1.1.6503.3	120.742	0	-1
1	316.9	316.9	76.95	70.97	66.21	sp|Q13813-2|SPTA2_HUMAN	Isoform 2 of Spectrin alpha chain, brain OS=Homo sapiens GN=SPTAN1			0	98.11	ALINADELASDVAGAEALLDR			-0.702073	2125.38	709.468	2126.09	709.702	3	11	17.1.1.10606.5	121.46	0	-1
1	316.9	316.9	76.95	70.97	66.21	sp|Q13813-2|SPTA2_HUMAN	Isoform 2 of Spectrin alpha chain, brain OS=Homo sapiens GN=SPTAN1			0	96	ALINADELASDVAGAEALLDR			-0.892165	2125.19	709.405	2126.09	709.702	3	13	12.1.1.9361.6	121.021	0	-1
1	316.9	316.9	76.95	70.97	66.21	sp|Q13813-2|SPTA2_HUMAN	Isoform 2 of Spectrin alpha chain, brain OS=Homo sapiens GN=SPTAN1			0	95.5	ALINADELASDVAGAEALLDR			-0.432036	2125.65	709.558	2126.09	709.702	3	10	69.1.1.3367.5	126.209	0	-1
1	316.9	316.9	76.95	70.97	66.21	sp|Q13813-2|SPTA2_HUMAN	Isoform 2 of Spectrin alpha chain, brain OS=Homo sapiens GN=SPTAN1			0	90.62	ALINADELASDVAGAEALLDR	Deamidated(N)@4		0.389423	2127.46	710.16	2127.07	710.03	3	12	2.1.1.5479.4	121.141	0	-1
1	316.9	316.9	76.95	70.97	66.21	sp|Q13813-2|SPTA2_HUMAN	Isoform 2 of Spectrin alpha chain, brain OS=Homo sapiens GN=SPTAN1			0	40.2	ALINADELASDVAGAEALLDR			0.209713	2126.29	709.772	2126.09	709.702	3	8	38.1.1.6124.5	120.53	0	-1
1	316.9	316.9	76.95	70.97	66.21	sp|Q13813-2|SPTA2_HUMAN	Isoform 2 of Spectrin alpha chain, brain OS=Homo sapiens GN=SPTAN1			0	0	ALINADELASDVAGAEALLDR	Deamidated(N)@4		-0.355119	2126.71	709.912	2127.07	710.03	3	6	67.1.1.2568.7	121.317	0	-1
1	316.9	316.9	76.95	70.97	66.21	sp|Q13813-2|SPTA2_HUMAN	Isoform 2 of Spectrin alpha chain, brain OS=Homo sapiens GN=SPTAN1			0	0	ALINADELASDVAGAEALLDR			0.880019	2126.97	709.996	2126.09	709.702	3	6	68.1.1.2964.8	125.128	0	-1
1	316.9	316.9	76.95	70.97	66.21	sp|Q13813-2|SPTA2_HUMAN	Isoform 2 of Spectrin alpha chain, brain OS=Homo sapiens GN=SPTAN1			0	0	ALINADELASDVAGAEALLDR			-0.947984	2125.14	709.386	2126.09	709.702	3	7	69.1.1.3532.6	137.674	0	-1
1	316.9	316.9	76.95	70.97	66.21	sp|Q13813-2|SPTA2_HUMAN	Isoform 2 of Spectrin alpha chain, brain OS=Homo sapiens GN=SPTAN1			0	99	ALSSEGKPYVTK			0.00719214	1278.69	640.352	1278.68	640.348	2	11	66.1.1.1766.7	23.1402	0	-1
1	316.9	316.9	76.95	70.97	66.21	sp|Q13813-2|SPTA2_HUMAN	Isoform 2 of Spectrin alpha chain, brain OS=Homo sapiens GN=SPTAN1			0	99	ALSSEGKPYVTK			0.121628	1278.8	640.409	1278.68	640.348	2	11	69.1.1.1316.6	22.4315	0	-1
1	316.9	316.9	76.95	70.97	66.21	sp|Q13813-2|SPTA2_HUMAN	Isoform 2 of Spectrin alpha chain, brain OS=Homo sapiens GN=SPTAN1			0	99	ALSSEGKPYVTK			0.0928684	1278.77	427.266	1278.68	427.235	3	13	10.1.1.3572.8	29.8888	0	-1
1	316.9	316.9	76.95	70.97	66.21	sp|Q13813-2|SPTA2_HUMAN	Isoform 2 of Spectrin alpha chain, brain OS=Homo sapiens GN=SPTAN1			0	99	ALSSEGKPYVTK			-0.0536345	1278.63	640.322	1278.68	640.348	2	11	67.1.1.725.3	22.6785	0	-1
1	316.9	316.9	76.95	70.97	66.21	sp|Q13813-2|SPTA2_HUMAN	Isoform 2 of Spectrin alpha chain, brain OS=Homo sapiens GN=SPTAN1			0	99	ALSSEGKPYVTK			0.145952	1278.83	640.421	1278.68	640.348	2	12	68.1.1.933.4	22.5504	0	-1
1	316.9	316.9	76.95	70.97	66.21	sp|Q13813-2|SPTA2_HUMAN	Isoform 2 of Spectrin alpha chain, brain OS=Homo sapiens GN=SPTAN1			0	99	ALSSEGKPYVTK			-0.00346331	1278.68	640.347	1278.68	640.348	2	11	67.1.1.731.4	22.9971	0	-1
1	316.9	316.9	76.95	70.97	66.21	sp|Q13813-2|SPTA2_HUMAN	Isoform 2 of Spectrin alpha chain, brain OS=Homo sapiens GN=SPTAN1			0	99	ALSSEGKPYVTK			-0.0899784	1278.59	640.303	1278.68	640.348	2	11	66.1.1.1772.4	23.4579	0	-1
1	316.9	316.9	76.95	70.97	66.21	sp|Q13813-2|SPTA2_HUMAN	Isoform 2 of Spectrin alpha chain, brain OS=Homo sapiens GN=SPTAN1			0	99	ALSSEGKPYVTK			0.00755836	1278.69	640.352	1278.68	640.348	2	10	66.1.1.1777.5	23.7448	0	-1
1	316.9	316.9	76.95	70.97	66.21	sp|Q13813-2|SPTA2_HUMAN	Isoform 2 of Spectrin alpha chain, brain OS=Homo sapiens GN=SPTAN1			0	84.21	ALSSEGKPYVTK			-0.125704	1278.56	427.193	1278.68	427.235	3	10	7.1.1.4041.4	31.8784	0	-1
1	316.9	316.9	76.95	70.97	66.21	sp|Q13813-2|SPTA2_HUMAN	Isoform 2 of Spectrin alpha chain, brain OS=Homo sapiens GN=SPTAN1			0	84.15	ALSSEGKPYVTK			-0.314828	1278.37	427.13	1278.68	427.235	3	10	8.1.1.3695.3	30.7986	0	-1
1	316.9	316.9	76.95	70.97	66.21	sp|Q13813-2|SPTA2_HUMAN	Isoform 2 of Spectrin alpha chain, brain OS=Homo sapiens GN=SPTAN1			0	61.32	ALSSEGKPYVTK			-0.0384793	1278.64	427.222	1278.68	427.235	3	9	50.1.1.3697.5	30.2071	0	-1
1	316.9	316.9	76.95	70.97	66.21	sp|Q13813-2|SPTA2_HUMAN	Isoform 2 of Spectrin alpha chain, brain OS=Homo sapiens GN=SPTAN1			0	0	ALSSEGKPYVTK			-0.105157	1278.58	427.2	1278.68	427.235	3	6	23.1.1.4044.4	30.6647	0	-1
1	316.9	316.9	76.95	70.97	66.21	sp|Q13813-2|SPTA2_HUMAN	Isoform 2 of Spectrin alpha chain, brain OS=Homo sapiens GN=SPTAN1			0	0	ALSSEGKPYVTK			-0.108105	1278.57	427.199	1278.68	427.235	3	6	24.1.1.4537.8	31.7596	0	-1
1	316.9	316.9	76.95	70.97	66.21	sp|Q13813-2|SPTA2_HUMAN	Isoform 2 of Spectrin alpha chain, brain OS=Homo sapiens GN=SPTAN1			0	0	ALSSEGKPYVTK			-0.0344228	1278.65	640.331	1278.68	640.348	2	4	64.1.1.1891.7	67.58	0	-1
1	316.9	316.9	76.95	70.97	66.21	sp|Q13813-2|SPTA2_HUMAN	Isoform 2 of Spectrin alpha chain, brain OS=Homo sapiens GN=SPTAN1			0	0	ALSSEGKPYVTK			0.0519569	1278.73	640.374	1278.68	640.348	2	4	68.1.1.927.6	22.2142	0	-1
1	316.9	316.9	76.95	70.97	66.21	sp|Q13813-2|SPTA2_HUMAN	Isoform 2 of Spectrin alpha chain, brain OS=Homo sapiens GN=SPTAN1			0	0	ALSSEGKPYVTKEELYQNLTR			-0.296632	2424.95	809.325	2425.25	809.424	3	5	73.1.1.4566.5	119.126	0	-1
1	316.9	316.9	76.95	70.97	66.21	sp|Q13813-2|SPTA2_HUMAN	Isoform 2 of Spectrin alpha chain, brain OS=Homo sapiens GN=SPTAN1			0	99	AQLADSFHLQQFFR			-0.0932219	1706.76	854.387	1706.85	854.434	2	13	75.1.1.1876.4	84.2367	0	-1
1	316.9	316.9	76.95	70.97	66.21	sp|Q13813-2|SPTA2_HUMAN	Isoform 2 of Spectrin alpha chain, brain OS=Homo sapiens GN=SPTAN1			0	99	AQLADSFHLQQFFR			-0.0764353	1706.78	854.395	1706.85	854.434	2	11	74.1.1.3907.7	84.3451	0	-1
1	316.9	316.9	76.95	70.97	66.21	sp|Q13813-2|SPTA2_HUMAN	Isoform 2 of Spectrin alpha chain, brain OS=Homo sapiens GN=SPTAN1			0	99	AQLADSFHLQQFFR			-0.0795478	1706.77	854.394	1706.85	854.434	2	11	75.1.1.1882.7	84.5372	0	-1
1	316.9	316.9	76.95	70.97	66.21	sp|Q13813-2|SPTA2_HUMAN	Isoform 2 of Spectrin alpha chain, brain OS=Homo sapiens GN=SPTAN1			0	99	AQLADSFHLQQFFR			0.14781	1707	854.508	1706.85	854.434	2	12	4.1.1.4783.3	92.9327	0	-1
1	316.9	316.9	76.95	70.97	66.21	sp|Q13813-2|SPTA2_HUMAN	Isoform 2 of Spectrin alpha chain, brain OS=Homo sapiens GN=SPTAN1			0	99	AQLADSFHLQQFFR			-0.0712848	1706.78	569.934	1706.85	569.958	3	11	74.1.1.3931.3	85.4386	0	-1
1	316.9	316.9	76.95	70.97	66.21	sp|Q13813-2|SPTA2_HUMAN	Isoform 2 of Spectrin alpha chain, brain OS=Homo sapiens GN=SPTAN1			0	97.75	AQLADSFHLQQFFR			0.0286868	1706.88	569.968	1706.85	569.958	3	11	74.1.1.3916.3	84.7563	0	-1
1	316.9	316.9	76.95	70.97	66.21	sp|Q13813-2|SPTA2_HUMAN	Isoform 2 of Spectrin alpha chain, brain OS=Homo sapiens GN=SPTAN1			0	86.37	AQLADSFHLQQFFR			-0.519047	1706.33	569.785	1706.85	569.958	3	10	78.1.1.2524.3	84.9811	0	-1
1	316.9	316.9	76.95	70.97	66.21	sp|Q13813-2|SPTA2_HUMAN	Isoform 2 of Spectrin alpha chain, brain OS=Homo sapiens GN=SPTAN1			0	79.41	AQLADSFHLQQFFR			-0.0064135	1706.85	569.956	1706.85	569.958	3	10	75.1.1.1875.3	84.1916	0	-1
1	316.9	316.9	76.95	70.97	66.21	sp|Q13813-2|SPTA2_HUMAN	Isoform 2 of Spectrin alpha chain, brain OS=Homo sapiens GN=SPTAN1			0	48.49	AQLADSFHLQQFFR			0.143856	1707	570.006	1706.85	569.958	3	10	74.1.1.3908.3	84.3856	0	-1
1	316.9	316.9	76.95	70.97	66.21	sp|Q13813-2|SPTA2_HUMAN	Isoform 2 of Spectrin alpha chain, brain OS=Homo sapiens GN=SPTAN1			0	37.18	AQLADSFHLQQFFR			-0.0504245	1706.8	569.941	1706.85	569.958	3	10	4.1.1.4784.3	92.9726	0	-1
1	316.9	316.9	76.95	70.97	66.21	sp|Q13813-2|SPTA2_HUMAN	Isoform 2 of Spectrin alpha chain, brain OS=Homo sapiens GN=SPTAN1			0	32.44	AQLADSFHLQQFFR			-0.0648665	1706.79	569.937	1706.85	569.958	3	10	5.1.1.5154.4	93.0572	0	-1
1	316.9	316.9	76.95	70.97	66.21	sp|Q13813-2|SPTA2_HUMAN	Isoform 2 of Spectrin alpha chain, brain OS=Homo sapiens GN=SPTAN1			0	31.39	AQLADSFHLQQFFR			-0.00359009	1706.85	569.957	1706.85	569.958	3	10	48.1.1.4945.4	91.6174	0	-1
1	316.9	316.9	76.95	70.97	66.21	sp|Q13813-2|SPTA2_HUMAN	Isoform 2 of Spectrin alpha chain, brain OS=Homo sapiens GN=SPTAN1			0	24.01	AQLADSFHLQQFFR			-0.112535	1706.74	569.921	1706.85	569.958	3	9	49.1.1.5270.3	92.3309	0	-1
1	316.9	316.9	76.95	70.97	66.21	sp|Q13813-2|SPTA2_HUMAN	Isoform 2 of Spectrin alpha chain, brain OS=Homo sapiens GN=SPTAN1			0	10.83	AQLADSFHLQQFFR			0.108873	1706.96	569.995	1706.85	569.958	3	9	3.1.1.4602.7	93.2974	0	-1
1	316.9	316.9	76.95	70.97	66.21	sp|Q13813-2|SPTA2_HUMAN	Isoform 2 of Spectrin alpha chain, brain OS=Homo sapiens GN=SPTAN1			0	0	AQLADSFHLQQFFR			0.715055	1707.57	570.197	1706.85	569.958	3	5	1.1.1.6200.4	91.0939	0	-1
1	316.9	316.9	76.95	70.97	66.21	sp|Q13813-2|SPTA2_HUMAN	Isoform 2 of Spectrin alpha chain, brain OS=Homo sapiens GN=SPTAN1			0	0	AQLADSFHLQQFFR			-0.125871	1706.73	569.916	1706.85	569.958	3	8	2.1.1.5001.3	93.8487	0	-1
1	316.9	316.9	76.95	70.97	66.21	sp|Q13813-2|SPTA2_HUMAN	Isoform 2 of Spectrin alpha chain, brain OS=Homo sapiens GN=SPTAN1			0	0	AQLADSFHLQQFFR			0.360435	1707.21	570.078	1706.85	569.958	3	5	2.1.1.5062.5	97.4117	0	-1
1	316.9	316.9	76.95	70.97	66.21	sp|Q13813-2|SPTA2_HUMAN	Isoform 2 of Spectrin alpha chain, brain OS=Homo sapiens GN=SPTAN1			0	0	AQLADSFHLQQFFR			0.191824	1707.04	570.022	1706.85	569.958	3	7	3.1.1.4594.6	92.9745	0	-1
1	316.9	316.9	76.95	70.97	66.21	sp|Q13813-2|SPTA2_HUMAN	Isoform 2 of Spectrin alpha chain, brain OS=Homo sapiens GN=SPTAN1			0	0	AQLADSFHLQQFFR			0.168861	1707.02	570.014	1706.85	569.958	3	8	6.1.1.5606.5	92.5819	0	-1
1	316.9	316.9	76.95	70.97	66.21	sp|Q13813-2|SPTA2_HUMAN	Isoform 2 of Spectrin alpha chain, brain OS=Homo sapiens GN=SPTAN1			0	0	AQLADSFHLQQFFR			-0.58822	1706.26	854.14	1706.85	854.434	2	5	11.1.1.7932.5	94.9008	0	-1
1	316.9	316.9	76.95	70.97	66.21	sp|Q13813-2|SPTA2_HUMAN	Isoform 2 of Spectrin alpha chain, brain OS=Homo sapiens GN=SPTAN1			0	0	AQLADSFHLQQFFR			0.152723	1707.01	570.009	1706.85	569.958	3	8	18.1.1.7918.8	92.8193	0	-1
1	316.9	316.9	76.95	70.97	66.21	sp|Q13813-2|SPTA2_HUMAN	Isoform 2 of Spectrin alpha chain, brain OS=Homo sapiens GN=SPTAN1			0	0	AQLADSFHLQQFFR			-0.0334013	1706.82	854.417	1706.85	854.434	2	3	20.1.1.7280.7	96.4386	0	-1
1	316.9	316.9	76.95	70.97	66.21	sp|Q13813-2|SPTA2_HUMAN	Isoform 2 of Spectrin alpha chain, brain OS=Homo sapiens GN=SPTAN1			0	0	AQLADSFHLQQFFR			-0.0334934	1706.82	854.417	1706.85	854.434	2	3	22.1.1.5331.8	95.6549	0	-1
1	316.9	316.9	76.95	70.97	66.21	sp|Q13813-2|SPTA2_HUMAN	Isoform 2 of Spectrin alpha chain, brain OS=Homo sapiens GN=SPTAN1			0	0	AQLADSFHLQQFFR			-0.0995639	1706.75	854.384	1706.85	854.434	2	5	25.1.1.5686.7	100.499	0	-1
1	316.9	316.9	76.95	70.97	66.21	sp|Q13813-2|SPTA2_HUMAN	Isoform 2 of Spectrin alpha chain, brain OS=Homo sapiens GN=SPTAN1			0	0	AQLADSFHLQQFFR			-0.121679	1706.73	854.373	1706.85	854.434	2	4	29.1.1.5159.3	95.7006	0	-1
1	316.9	316.9	76.95	70.97	66.21	sp|Q13813-2|SPTA2_HUMAN	Isoform 2 of Spectrin alpha chain, brain OS=Homo sapiens GN=SPTAN1			0	0	AQLADSFHLQQFFR			-0.0590883	1706.79	854.404	1706.85	854.434	2	4	72.1.1.3596.5	86.9238	0	-1
1	316.9	316.9	76.95	70.97	66.21	sp|Q13813-2|SPTA2_HUMAN	Isoform 2 of Spectrin alpha chain, brain OS=Homo sapiens GN=SPTAN1			0	0	AQLADSFHLQQFFR			-0.364153	1706.49	854.252	1706.85	854.434	2	5	72.1.1.3615.3	87.818	0	-1
1	316.9	316.9	76.95	70.97	66.21	sp|Q13813-2|SPTA2_HUMAN	Isoform 2 of Spectrin alpha chain, brain OS=Homo sapiens GN=SPTAN1			0	0	AQLADSFHLQQFFR			-0.0640934	1706.79	854.402	1706.85	854.434	2	3	72.1.1.3630.6	88.4992	0	-1
1	316.9	316.9	76.95	70.97	66.21	sp|Q13813-2|SPTA2_HUMAN	Isoform 2 of Spectrin alpha chain, brain OS=Homo sapiens GN=SPTAN1			0	0	AQLADSFHLQQFFR			0.0199579	1706.87	569.965	1706.85	569.958	3	7	75.1.1.1881.3	84.4787	0	-1
1	316.9	316.9	76.95	70.97	66.21	sp|Q13813-2|SPTA2_HUMAN	Isoform 2 of Spectrin alpha chain, brain OS=Homo sapiens GN=SPTAN1			0	0	AQLADSFHLQQFFR			-0.555197	1706.3	569.773	1706.85	569.958	3	5	76.1.1.2031.3	85.0453	0	-1
1	316.9	316.9	76.95	70.97	66.21	sp|Q13813-2|SPTA2_HUMAN	Isoform 2 of Spectrin alpha chain, brain OS=Homo sapiens GN=SPTAN1			0	0	AQLADSFHLQQFFR			-0.389218	1706.46	569.828	1706.85	569.958	3	6	77.1.1.2071.3	84.923	0	-1
1	316.9	316.9	76.95	70.97	66.21	sp|Q13813-2|SPTA2_HUMAN	Isoform 2 of Spectrin alpha chain, brain OS=Homo sapiens GN=SPTAN1			0	89.24	ASAFNSWFENAEEDLTDPVR			0.110669	2297.13	766.719	2297.02	766.682	3	9	3.1.1.5759.4	114.285	0	-1
1	316.9	316.9	76.95	70.97	66.21	sp|Q13813-2|SPTA2_HUMAN	Isoform 2 of Spectrin alpha chain, brain OS=Homo sapiens GN=SPTAN1			0	41	ASAFNSWFENAEEDLTDPVR			-0.237094	2296.79	766.603	2297.02	766.682	3	9	69.1.1.3099.3	109.527	0	-1
1	316.9	316.9	76.95	70.97	66.21	sp|Q13813-2|SPTA2_HUMAN	Isoform 2 of Spectrin alpha chain, brain OS=Homo sapiens GN=SPTAN1			0	21.96	ASAFNSWFENAEEDLTDPVR			0.148298	2297.17	766.731	2297.02	766.682	3	8	2.1.1.5383.6	114.742	0	-1
1	316.9	316.9	76.95	70.97	66.21	sp|Q13813-2|SPTA2_HUMAN	Isoform 2 of Spectrin alpha chain, brain OS=Homo sapiens GN=SPTAN1			0	12.61	ASAFNSWFENAEEDLTDPVR			-1.1509	2295.87	766.298	2297.02	766.682	3	8	69.1.1.3094.3	109.22	0	-1
1	316.9	316.9	76.95	70.97	66.21	sp|Q13813-2|SPTA2_HUMAN	Isoform 2 of Spectrin alpha chain, brain OS=Homo sapiens GN=SPTAN1			0	0	ASAFNSWFENAEEDLTDPVR			0.132653	2297.16	766.726	2297.02	766.682	3	7	4.1.1.5560.7	114.197	0	-1
1	316.9	316.9	76.95	70.97	66.21	sp|Q13813-2|SPTA2_HUMAN	Isoform 2 of Spectrin alpha chain, brain OS=Homo sapiens GN=SPTAN1			0	0	ASAFNSWFENAEEDLTDPVR			0.221475	2297.25	766.756	2297.02	766.682	3	7	5.1.1.6108.8	114.026	0	-1
1	316.9	316.9	76.95	70.97	66.21	sp|Q13813-2|SPTA2_HUMAN	Isoform 2 of Spectrin alpha chain, brain OS=Homo sapiens GN=SPTAN1			0	0	ASAFNSWFENAEEDLTDPVR	Deamidated(N)@10		-0.804728	2297.2	766.742	2298.01	767.01	3	8	17.1.1.9806.4	111.076	0	-1
1	316.9	316.9	76.95	70.97	66.21	sp|Q13813-2|SPTA2_HUMAN	Isoform 2 of Spectrin alpha chain, brain OS=Homo sapiens GN=SPTAN1			0	0	ASAFNSWFENAEEDLTDPVR	Deamidated(N)@10		-0.519675	2297.49	766.837	2298.01	767.01	3	8	17.1.1.10110.7	114.469	0	-1
1	316.9	316.9	76.95	70.97	66.21	sp|Q13813-2|SPTA2_HUMAN	Isoform 2 of Spectrin alpha chain, brain OS=Homo sapiens GN=SPTAN1			0	0	ASAFNSWFENAEEDLTDPVR			0.890121	2297.91	766.979	2297.02	766.682	3	7	18.1.1.9568.7	113.271	0	-1
1	316.9	316.9	76.95	70.97	66.21	sp|Q13813-2|SPTA2_HUMAN	Isoform 2 of Spectrin alpha chain, brain OS=Homo sapiens GN=SPTAN1			0	0	ASAFNSWFENAEEDLTDPVR			-0.987258	2296.04	766.353	2297.02	766.682	3	5	30.1.1.5449.8	106.066	0	-1
1	316.9	316.9	76.95	70.97	66.21	sp|Q13813-2|SPTA2_HUMAN	Isoform 2 of Spectrin alpha chain, brain OS=Homo sapiens GN=SPTAN1			0	0	ASAFNSWFENAEEDLTDPVR			0.00682002	2297.03	766.684	2297.02	766.682	3	6	42.1.1.4886.7	95.815	0	-1
1	316.9	316.9	76.95	70.97	66.21	sp|Q13813-2|SPTA2_HUMAN	Isoform 2 of Spectrin alpha chain, brain OS=Homo sapiens GN=SPTAN1			0	0	ASAFNSWFENAEEDLTDPVR			-0.798362	2296.23	766.416	2297.02	766.682	3	6	68.1.1.2702.4	108.882	0	-1
1	316.9	316.9	76.95	70.97	66.21	sp|Q13813-2|SPTA2_HUMAN	Isoform 2 of Spectrin alpha chain, brain OS=Homo sapiens GN=SPTAN1			0	0	ASAFNSWFENAEEDLTDPVR			-0.229828	2296.79	766.605	2297.02	766.682	3	7	68.1.1.2708.3	109.236	0	-1
1	316.9	316.9	76.95	70.97	66.21	sp|Q13813-2|SPTA2_HUMAN	Isoform 2 of Spectrin alpha chain, brain OS=Homo sapiens GN=SPTAN1			0	0	ASAFNSWFENAEEDLTDPVR			-0.317168	2296.71	766.576	2297.02	766.682	3	6	68.1.1.2714.4	109.589	0	-1
1	316.9	316.9	76.95	70.97	66.21	sp|Q13813-2|SPTA2_HUMAN	Isoform 2 of Spectrin alpha chain, brain OS=Homo sapiens GN=SPTAN1			0	0	ASAFNSWFENAEEDLTDPVR	Deamidated(N)@5		-0.749311	2297.26	766.76	2298.01	767.01	3	7	68.1.1.2722.4	110.085	0	-1
1	316.9	316.9	76.95	70.97	66.21	sp|Q13813-2|SPTA2_HUMAN	Isoform 2 of Spectrin alpha chain, brain OS=Homo sapiens GN=SPTAN1			0	0	ASAFNSWFENAEEDLTDPVR			0.158015	2297.18	766.735	2297.02	766.682	3	5	69.1.1.3117.6	110.636	0	-1
1	316.9	316.9	76.95	70.97	66.21	sp|Q13813-2|SPTA2_HUMAN	Isoform 2 of Spectrin alpha chain, brain OS=Homo sapiens GN=SPTAN1			0	0	AVTQKGNAMVEEGHFAAEDVKAK	Oxidation(M)@9	missed K-G@5; missed K-A@21	0.0667341	2445.26	612.323	2445.2	612.306	4	7	77.1.1.2786.6	121.881	0	-1
1	316.9	316.9	76.95	70.97	66.21	sp|Q13813-2|SPTA2_HUMAN	Isoform 2 of Spectrin alpha chain, brain OS=Homo sapiens GN=SPTAN1			0	99	CNSLEEIK	Carbamidomethyl(C)@1		-0.0450439	991.419	496.717	991.464	496.74	2	10	62.1.1.1238.3	30.3241	0	-1
1	316.9	316.9	76.95	70.97	66.21	sp|Q13813-2|SPTA2_HUMAN	Isoform 2 of Spectrin alpha chain, brain OS=Homo sapiens GN=SPTAN1			0	98.94	CNSLEEIK	Carbamidomethyl(C)@1		-0.0370983	991.427	496.721	991.464	496.74	2	10	2.1.1.4154.6	41.0079	0	-1
1	316.9	316.9	76.95	70.97	66.21	sp|Q13813-2|SPTA2_HUMAN	Isoform 2 of Spectrin alpha chain, brain OS=Homo sapiens GN=SPTAN1			0	98.89	CNSLEEIK	Carbamidomethyl(C)@1		-0.0751711	991.389	496.702	991.464	496.74	2	9	5.1.1.3642.5	38.9361	0	-1
1	316.9	316.9	76.95	70.97	66.21	sp|Q13813-2|SPTA2_HUMAN	Isoform 2 of Spectrin alpha chain, brain OS=Homo sapiens GN=SPTAN1			0	98.31	CNSLEEIK	Carbamidomethyl(C)@1		-0.113383	991.351	496.683	991.464	496.74	2	10	63.1.1.1360.3	30.4547	0	-1
1	316.9	316.9	76.95	70.97	66.21	sp|Q13813-2|SPTA2_HUMAN	Isoform 2 of Spectrin alpha chain, brain OS=Homo sapiens GN=SPTAN1			0	98.27	CNSLEEIK	Carbamidomethyl(C)@1		-0.0374147	991.427	496.721	991.464	496.74	2	10	62.1.1.1245.3	30.6738	0	-1
1	316.9	316.9	76.95	70.97	66.21	sp|Q13813-2|SPTA2_HUMAN	Isoform 2 of Spectrin alpha chain, brain OS=Homo sapiens GN=SPTAN1			0	98.07	CNSLEEIK	Carbamidomethyl(C)@1		-0.114359	991.35	496.682	991.464	496.74	2	10	63.1.1.1354.3	30.138	0	-1
1	316.9	316.9	76.95	70.97	66.21	sp|Q13813-2|SPTA2_HUMAN	Isoform 2 of Spectrin alpha chain, brain OS=Homo sapiens GN=SPTAN1			0	97.87	CNSLEEIK	Carbamidomethyl(C)@1		-0.0681227	991.396	496.705	991.464	496.74	2	9	4.1.1.3341.4	38.9205	0	-1
1	316.9	316.9	76.95	70.97	66.21	sp|Q13813-2|SPTA2_HUMAN	Isoform 2 of Spectrin alpha chain, brain OS=Homo sapiens GN=SPTAN1			0	97.14	CNSLEEIK	Carbamidomethyl(C)@1		-0.230653	991.234	496.624	991.464	496.74	2	9	3.1.1.3282.3	38.8319	0	-1
1	316.9	316.9	76.95	70.97	66.21	sp|Q13813-2|SPTA2_HUMAN	Isoform 2 of Spectrin alpha chain, brain OS=Homo sapiens GN=SPTAN1			0	89.55	CNSLEEIK	Carbamidomethyl(C)@1		-0.0661893	991.398	496.706	991.464	496.74	2	7	8.1.1.3805.6	38.3009	0	-1
1	316.9	316.9	76.95	70.97	66.21	sp|Q13813-2|SPTA2_HUMAN	Isoform 2 of Spectrin alpha chain, brain OS=Homo sapiens GN=SPTAN1			0	87.23	CNSLEEIK	Carbamidomethyl(C)@1		-0.140177	991.324	496.669	991.464	496.74	2	9	63.1.1.1366.3	30.7647	0	-1
1	316.9	316.9	76.95	70.97	66.21	sp|Q13813-2|SPTA2_HUMAN	Isoform 2 of Spectrin alpha chain, brain OS=Homo sapiens GN=SPTAN1			0	21.23	CNSLEEIK	Carbamidomethyl(C)@1; Deamidated(N)@2		0.0881699	992.537	497.276	992.448	497.232	2	7	8.1.1.3879.7	42.9384	0	-1
1	316.9	316.9	76.95	70.97	66.21	sp|Q13813-2|SPTA2_HUMAN	Isoform 2 of Spectrin alpha chain, brain OS=Homo sapiens GN=SPTAN1			0	12.83	CNSLEEIK	Carbamidomethyl(C)@1		-0.0516093	991.413	496.714	991.464	496.74	2	6	7.1.1.4150.8	39.2301	0	-1
1	316.9	316.9	76.95	70.97	66.21	sp|Q13813-2|SPTA2_HUMAN	Isoform 2 of Spectrin alpha chain, brain OS=Homo sapiens GN=SPTAN1			0	0	CNSLEEIK	Carbamidomethyl(C)@1; Deamidated(N)@2		-0.0653933	992.383	497.199	992.448	497.232	2	6	50.1.1.3807.7	37.6224	0	-1
1	316.9	316.9	76.95	70.97	66.21	sp|Q13813-2|SPTA2_HUMAN	Isoform 2 of Spectrin alpha chain, brain OS=Homo sapiens GN=SPTAN1			0	0	CNSLEEIK	Carbamidomethyl(C)@1		-0.115543	991.349	496.682	991.464	496.74	2	6	67.1.1.964.3	34.5473	0	-1
1	316.9	316.9	76.95	70.97	66.21	sp|Q13813-2|SPTA2_HUMAN	Isoform 2 of Spectrin alpha chain, brain OS=Homo sapiens GN=SPTAN1			0	99	CTELNQAWSSLGK	Carbamidomethyl(C)@1		0.0635621	1492.76	747.388	1492.7	747.356	2	10	7.1.1.4708.3	72.2455	0	-1
1	316.9	316.9	76.95	70.97	66.21	sp|Q13813-2|SPTA2_HUMAN	Isoform 2 of Spectrin alpha chain, brain OS=Homo sapiens GN=SPTAN1			0	99	CTELNQAWSSLGK	Carbamidomethyl(C)@1		0.0291134	1492.73	747.371	1492.7	747.356	2	11	16.1.1.6792.3	71.2259	0	-1
1	316.9	316.9	76.95	70.97	66.21	sp|Q13813-2|SPTA2_HUMAN	Isoform 2 of Spectrin alpha chain, brain OS=Homo sapiens GN=SPTAN1			0	99	CTELNQAWSSLGK	Carbamidomethyl(C)@1		0.026603	1492.72	747.37	1492.7	747.356	2	11	18.1.1.6240.5	70.9892	0	-1
1	316.9	316.9	76.95	70.97	66.21	sp|Q13813-2|SPTA2_HUMAN	Isoform 2 of Spectrin alpha chain, brain OS=Homo sapiens GN=SPTAN1			0	99	CTELNQAWSSLGK	Carbamidomethyl(C)@1		0.0624545	1492.76	747.388	1492.7	747.356	2	11	21.1.1.5057.5	71.687	0	-1
1	316.9	316.9	76.95	70.97	66.21	sp|Q13813-2|SPTA2_HUMAN	Isoform 2 of Spectrin alpha chain, brain OS=Homo sapiens GN=SPTAN1			0	99	CTELNQAWSSLGK	Carbamidomethyl(C)@1		-0.155642	1492.54	747.278	1492.7	747.356	2	13	71.1.1.2927.5	63.322	0	-1
1	316.9	316.9	76.95	70.97	66.21	sp|Q13813-2|SPTA2_HUMAN	Isoform 2 of Spectrin alpha chain, brain OS=Homo sapiens GN=SPTAN1			0	99	CTELNQAWSSLGK	Carbamidomethyl(C)@1		0.0091102	1492.71	747.361	1492.7	747.356	2	10	17.1.1.6582.7	71.538	0	-1
1	316.9	316.9	76.95	70.97	66.21	sp|Q13813-2|SPTA2_HUMAN	Isoform 2 of Spectrin alpha chain, brain OS=Homo sapiens GN=SPTAN1			0	99	CTELNQAWSSLGK	Carbamidomethyl(C)@1		-0.0594363	1492.64	747.327	1492.7	747.356	2	12	70.1.1.2745.3	63.1782	0	-1
1	316.9	316.9	76.95	70.97	66.21	sp|Q13813-2|SPTA2_HUMAN	Isoform 2 of Spectrin alpha chain, brain OS=Homo sapiens GN=SPTAN1			0	99	CTELNQAWSSLGK	Carbamidomethyl(C)@1		0.0281665	1492.73	747.37	1492.7	747.356	2	11	22.1.1.4874.7	71.7375	0	-1
1	316.9	316.9	76.95	70.97	66.21	sp|Q13813-2|SPTA2_HUMAN	Isoform 2 of Spectrin alpha chain, brain OS=Homo sapiens GN=SPTAN1			0	99	CTELNQAWSSLGK	Carbamidomethyl(C)@1; Deamidated(N)@5		-0.106994	1493.58	747.795	1493.68	747.848	2	10	19.1.1.5728.6	71.0983	0	-1
1	316.9	316.9	76.95	70.97	66.21	sp|Q13813-2|SPTA2_HUMAN	Isoform 2 of Spectrin alpha chain, brain OS=Homo sapiens GN=SPTAN1			0	99	CTELNQAWSSLGK	Carbamidomethyl(C)@1		-0.214526	1492.48	747.249	1492.7	747.356	2	11	2.1.1.4654.3	73.4299	0	-1
1	316.9	316.9	76.95	70.97	66.21	sp|Q13813-2|SPTA2_HUMAN	Isoform 2 of Spectrin alpha chain, brain OS=Homo sapiens GN=SPTAN1			0	99	CTELNQAWSSLGK	Carbamidomethyl(C)@1		-0.00327538	1492.69	747.355	1492.7	747.356	2	9	8.1.1.4665.6	71.8351	0	-1
1	316.9	316.9	76.95	70.97	66.21	sp|Q13813-2|SPTA2_HUMAN	Isoform 2 of Spectrin alpha chain, brain OS=Homo sapiens GN=SPTAN1			0	99	CTELNQAWSSLGK	Carbamidomethyl(C)@1		0.0572365	1492.76	747.385	1492.7	747.356	2	10	4.1.1.3878.5	72.04	0	-1
1	316.9	316.9	76.95	70.97	66.21	sp|Q13813-2|SPTA2_HUMAN	Isoform 2 of Spectrin alpha chain, brain OS=Homo sapiens GN=SPTAN1			0	98.75	CTELNQAWSSLGK	Carbamidomethyl(C)@1		-0.0154905	1492.68	747.349	1492.7	747.356	2	10	70.1.1.2753.6	63.5612	0	-1
1	316.9	316.9	76.95	70.97	66.21	sp|Q13813-2|SPTA2_HUMAN	Isoform 2 of Spectrin alpha chain, brain OS=Homo sapiens GN=SPTAN1			0	99	DADETKEWIEEK			-0.131	1491.54	746.778	1491.67	746.844	2	12	18.1.1.5371.3	51.2078	0	-1
1	316.9	316.9	76.95	70.97	66.21	sp|Q13813-2|SPTA2_HUMAN	Isoform 2 of Spectrin alpha chain, brain OS=Homo sapiens GN=SPTAN1			0	99	DADETKEWIEEK			-0.0518483	1491.62	746.818	1491.67	746.844	2	12	60.1.1.978.4	46.494	0	-1
1	316.9	316.9	76.95	70.97	66.21	sp|Q13813-2|SPTA2_HUMAN	Isoform 2 of Spectrin alpha chain, brain OS=Homo sapiens GN=SPTAN1			0	99	DADETKEWIEEK			-8.6108e-05	1491.67	746.844	1491.67	746.844	2	12	60.1.1.983.4	46.8111	0	-1
1	316.9	316.9	76.95	70.97	66.21	sp|Q13813-2|SPTA2_HUMAN	Isoform 2 of Spectrin alpha chain, brain OS=Homo sapiens GN=SPTAN1			0	99	DADETKEWIEEK			-0.0160764	1491.66	746.836	1491.67	746.844	2	12	61.1.1.787.4	45.9804	0	-1
1	316.9	316.9	76.95	70.97	66.21	sp|Q13813-2|SPTA2_HUMAN	Isoform 2 of Spectrin alpha chain, brain OS=Homo sapiens GN=SPTAN1			0	99	DADETKEWIEEK			-0.139141	1491.53	746.774	1491.67	746.844	2	11	61.1.1.792.3	46.2911	0	-1
1	316.9	316.9	76.95	70.97	66.21	sp|Q13813-2|SPTA2_HUMAN	Isoform 2 of Spectrin alpha chain, brain OS=Homo sapiens GN=SPTAN1			0	99	DADETKEWIEEK			-0.0100941	1491.66	746.839	1491.67	746.844	2	12	61.1.1.797.4	46.6044	0	-1
1	316.9	316.9	76.95	70.97	66.21	sp|Q13813-2|SPTA2_HUMAN	Isoform 2 of Spectrin alpha chain, brain OS=Homo sapiens GN=SPTAN1			0	99	DADETKEWIEEK			-0.0987299	1491.57	746.794	1491.67	746.844	2	11	61.1.1.803.4	46.9512	0	-1
1	316.9	316.9	76.95	70.97	66.21	sp|Q13813-2|SPTA2_HUMAN	Isoform 2 of Spectrin alpha chain, brain OS=Homo sapiens GN=SPTAN1			0	99	DADETKEWIEEK			-0.0533132	1491.62	746.817	1491.67	746.844	2	11	61.1.1.810.8	47.4348	0	-1
1	316.9	316.9	76.95	70.97	66.21	sp|Q13813-2|SPTA2_HUMAN	Isoform 2 of Spectrin alpha chain, brain OS=Homo sapiens GN=SPTAN1			0	99	DADETKEWIEEK			0.0104189	1491.68	498.235	1491.67	498.232	3	13	61.1.1.811.4	47.479	0	-1
1	316.9	316.9	76.95	70.97	66.21	sp|Q13813-2|SPTA2_HUMAN	Isoform 2 of Spectrin alpha chain, brain OS=Homo sapiens GN=SPTAN1			0	99	DADETKEWIEEK			-0.0994624	1491.57	746.794	1491.67	746.844	2	10	61.1.1.820.7	48.0993	0	-1
1	316.9	316.9	76.95	70.97	66.21	sp|Q13813-2|SPTA2_HUMAN	Isoform 2 of Spectrin alpha chain, brain OS=Homo sapiens GN=SPTAN1			0	99	DADETKEWIEEK			-0.0309926	1491.64	746.828	1491.67	746.844	2	11	6.1.1.4160.7	51.7115	0	-1
1	316.9	316.9	76.95	70.97	66.21	sp|Q13813-2|SPTA2_HUMAN	Isoform 2 of Spectrin alpha chain, brain OS=Homo sapiens GN=SPTAN1			0	99	DADETKEWIEEK			-0.0352914	1491.64	746.826	1491.67	746.844	2	10	19.1.1.5088.8	51.366	0	-1
1	316.9	316.9	76.95	70.97	66.21	sp|Q13813-2|SPTA2_HUMAN	Isoform 2 of Spectrin alpha chain, brain OS=Homo sapiens GN=SPTAN1			0	99	DADETKEWIEEK			-0.239996	1491.43	746.724	1491.67	746.844	2	11	16.1.1.5454.3	51.1225	0	-1
1	316.9	316.9	76.95	70.97	66.21	sp|Q13813-2|SPTA2_HUMAN	Isoform 2 of Spectrin alpha chain, brain OS=Homo sapiens GN=SPTAN1			0	99	DADETKEWIEEK			-0.0126604	1491.66	746.837	1491.67	746.844	2	11	60.1.1.973.4	46.177	0	-1
1	316.9	316.9	76.95	70.97	66.21	sp|Q13813-2|SPTA2_HUMAN	Isoform 2 of Spectrin alpha chain, brain OS=Homo sapiens GN=SPTAN1			0	99	DADETKEWIEEK			-0.270689	1491.4	498.141	1491.67	498.232	3	12	61.1.1.789.3	46.0896	0	-1
1	316.9	316.9	76.95	70.97	66.21	sp|Q13813-2|SPTA2_HUMAN	Isoform 2 of Spectrin alpha chain, brain OS=Homo sapiens GN=SPTAN1			0	99	DADETKEWIEEK			-0.304843	1491.37	498.13	1491.67	498.232	3	12	61.1.1.864.5	50.9478	0	-1
1	316.9	316.9	76.95	70.97	66.21	sp|Q13813-2|SPTA2_HUMAN	Isoform 2 of Spectrin alpha chain, brain OS=Homo sapiens GN=SPTAN1			0	99	DADETKEWIEEK			-0.0426923	1491.63	746.822	1491.67	746.844	2	10	60.1.1.997.8	47.6631	0	-1
1	316.9	316.9	76.95	70.97	66.21	sp|Q13813-2|SPTA2_HUMAN	Isoform 2 of Spectrin alpha chain, brain OS=Homo sapiens GN=SPTAN1			0	99	DADETKEWIEEK			-0.0159566	1491.66	746.836	1491.67	746.844	2	10	60.1.1.989.4	47.1541	0	-1
1	316.9	316.9	76.95	70.97	66.21	sp|Q13813-2|SPTA2_HUMAN	Isoform 2 of Spectrin alpha chain, brain OS=Homo sapiens GN=SPTAN1			0	96.53	DADETKEWIEEK			0.22183	1491.89	498.305	1491.67	498.232	3	11	50.1.1.4024.8	50.7854	0	-1
1	316.9	316.9	76.95	70.97	66.21	sp|Q13813-2|SPTA2_HUMAN	Isoform 2 of Spectrin alpha chain, brain OS=Homo sapiens GN=SPTAN1			0	96.15	DADETKEWIEEK			0.00117294	1491.67	498.232	1491.67	498.232	3	11	60.1.1.972.6	46.1259	0	-1
1	316.9	316.9	76.95	70.97	66.21	sp|Q13813-2|SPTA2_HUMAN	Isoform 2 of Spectrin alpha chain, brain OS=Homo sapiens GN=SPTAN1			0	95.09	DADETKEWIEEK			-0.253291	1491.42	498.147	1491.67	498.232	3	11	61.1.1.794.3	46.4091	0	-1
1	316.9	316.9	76.95	70.97	66.21	sp|Q13813-2|SPTA2_HUMAN	Isoform 2 of Spectrin alpha chain, brain OS=Homo sapiens GN=SPTAN1			0	86.85	DADETKEWIEEK			0.0737805	1491.75	498.256	1491.67	498.232	3	11	60.1.1.995.7	47.5456	0	-1
1	316.9	316.9	76.95	70.97	66.21	sp|Q13813-2|SPTA2_HUMAN	Isoform 2 of Spectrin alpha chain, brain OS=Homo sapiens GN=SPTAN1			0	85.28	DADETKEWIEEK			-0.178469	1491.49	498.172	1491.67	498.232	3	11	60.1.1.980.3	46.6081	0	-1
1	316.9	316.9	76.95	70.97	66.21	sp|Q13813-2|SPTA2_HUMAN	Isoform 2 of Spectrin alpha chain, brain OS=Homo sapiens GN=SPTAN1			0	83.24	DADETKEWIEEK			0.158108	1491.83	498.284	1491.67	498.232	3	11	60.1.1.989.6	47.1646	0	-1
1	316.9	316.9	76.95	70.97	66.21	sp|Q13813-2|SPTA2_HUMAN	Isoform 2 of Spectrin alpha chain, brain OS=Homo sapiens GN=SPTAN1			0	58.37	DADETKEWIEEK			-0.278197	1491.39	498.139	1491.67	498.232	3	10	61.1.1.806.3	47.137	0	-1
1	316.9	316.9	76.95	70.97	66.21	sp|Q13813-2|SPTA2_HUMAN	Isoform 2 of Spectrin alpha chain, brain OS=Homo sapiens GN=SPTAN1			0	18.49	DADETKEWIEEK			0.150881	1491.82	498.282	1491.67	498.232	3	9	61.1.1.800.8	46.7937	0	-1
1	316.9	316.9	76.95	70.97	66.21	sp|Q13813-2|SPTA2_HUMAN	Isoform 2 of Spectrin alpha chain, brain OS=Homo sapiens GN=SPTAN1			0	12.48	DADETKEWIEEK			0.200423	1491.87	498.298	1491.67	498.232	3	8	2.1.1.4349.5	53.3396	0	-1
1	316.9	316.9	76.95	70.97	66.21	sp|Q13813-2|SPTA2_HUMAN	Isoform 2 of Spectrin alpha chain, brain OS=Homo sapiens GN=SPTAN1			0	0	DADETKEWIEEK			-0.0272404	1491.65	498.223	1491.67	498.232	3	5	66.1.1.3020.6	85.4213	0	-1
1	316.9	316.9	76.95	70.97	66.21	sp|Q13813-2|SPTA2_HUMAN	Isoform 2 of Spectrin alpha chain, brain OS=Homo sapiens GN=SPTAN1			0	99	DCEQAENWMAAR	Carbamidomethyl(C)@2		-0.0391024	1479.55	740.781	1479.59	740.801	2	12	19.1.1.5245.5	60.1509	0	-1
1	316.9	316.9	76.95	70.97	66.21	sp|Q13813-2|SPTA2_HUMAN	Isoform 2 of Spectrin alpha chain, brain OS=Homo sapiens GN=SPTAN1			0	99	DCEQAENWMAAR	Carbamidomethyl(C)@2		-1.07069	1478.52	740.265	1479.59	740.801	2	11	67.1.1.1416.8	55.9078	0	-1
1	316.9	316.9	76.95	70.97	66.21	sp|Q13813-2|SPTA2_HUMAN	Isoform 2 of Spectrin alpha chain, brain OS=Homo sapiens GN=SPTAN1			0	99	DEDSAEALLK			-0.0110879	1089.51	545.761	1089.52	545.767	2	11	63.1.1.1751.6	52.0856	0	-1
1	316.9	316.9	76.95	70.97	66.21	sp|Q13813-2|SPTA2_HUMAN	Isoform 2 of Spectrin alpha chain, brain OS=Homo sapiens GN=SPTAN1			0	0	DEDSAEALLK			-0.762161	1088.76	545.386	1089.52	545.767	2	4	3.1.1.3992.4	81.865	0	-1
1	316.9	316.9	76.95	70.97	66.21	sp|Q13813-2|SPTA2_HUMAN	Isoform 2 of Spectrin alpha chain, brain OS=Homo sapiens GN=SPTAN1			0	0	DEDSAEALLK			0.0817055	1089.6	545.808	1089.52	545.767	2	5	5.1.1.3944.5	58.0449	0	-1
1	316.9	316.9	76.95	70.97	66.21	sp|Q13813-2|SPTA2_HUMAN	Isoform 2 of Spectrin alpha chain, brain OS=Homo sapiens GN=SPTAN1			0	0	DEDSAEALLK			0.381117	1089.9	545.957	1089.52	545.767	2	5	25.1.1.5597.8	93.7301	0	-1
1	316.9	316.9	76.95	70.97	66.21	sp|Q13813-2|SPTA2_HUMAN	Isoform 2 of Spectrin alpha chain, brain OS=Homo sapiens GN=SPTAN1			0	0	DEDSAEALLK			0.0226572	1089.54	545.778	1089.52	545.767	2	5	43.1.1.4329.3	38.0999	0	-1
1	316.9	316.9	76.95	70.97	66.21	sp|Q13813-2|SPTA2_HUMAN	Isoform 2 of Spectrin alpha chain, brain OS=Homo sapiens GN=SPTAN1			0	0	DEDSAEALLK			0.473437	1089.99	546.004	1089.52	545.767	2	4	57.1.1.1519.6	66.0822	0	-1
1	316.9	316.9	76.95	70.97	66.21	sp|Q13813-2|SPTA2_HUMAN	Isoform 2 of Spectrin alpha chain, brain OS=Homo sapiens GN=SPTAN1			0	0	DEDSAEALLK			-0.138161	1089.38	545.698	1089.52	545.767	2	5	63.1.1.1412.4	33.2208	0	-1
1	316.9	316.9	76.95	70.97	66.21	sp|Q13813-2|SPTA2_HUMAN	Isoform 2 of Spectrin alpha chain, brain OS=Homo sapiens GN=SPTAN1			0	0	DEDSAEALLK			-0.00206374	1089.52	545.766	1089.52	545.767	2	5	71.1.1.2217.3	29.7366	0	-1
1	316.9	316.9	76.95	70.97	66.21	sp|Q13813-2|SPTA2_HUMAN	Isoform 2 of Spectrin alpha chain, brain OS=Homo sapiens GN=SPTAN1			0	0	DEDSAEALLK			0.427152	1089.95	545.98	1089.52	545.767	2	4	86.1.1.122.3	8.0186	0	-1
1	316.9	316.9	76.95	70.97	66.21	sp|Q13813-2|SPTA2_HUMAN	Isoform 2 of Spectrin alpha chain, brain OS=Homo sapiens GN=SPTAN1			0	0	DEDSAEALLK			0.689586	1090.21	546.112	1089.52	545.767	2	4	86.1.1.923.5	66.775	0	-1
1	316.9	316.9	76.95	70.97	66.21	sp|Q13813-2|SPTA2_HUMAN	Isoform 2 of Spectrin alpha chain, brain OS=Homo sapiens GN=SPTAN1			0	0	DEDSAEALLK			0.484304	1090	546.009	1089.52	545.767	2	4	86.1.1.1296.6	97.0273	0	-1
1	316.9	316.9	76.95	70.97	66.21	sp|Q13813-2|SPTA2_HUMAN	Isoform 2 of Spectrin alpha chain, brain OS=Homo sapiens GN=SPTAN1			0	0	DFDFWLSEVEALLASEDYGK			-0.222268	2332.85	778.625	2333.07	778.699	3	5	21.1.1.7822.8	120.681	0	-1
1	316.9	316.9	76.95	70.97	66.21	sp|Q13813-2|SPTA2_HUMAN	Isoform 2 of Spectrin alpha chain, brain OS=Homo sapiens GN=SPTAN1			0	0	DFDFWLSEVEALLASEDYGK			-0.066415	2333.01	778.677	2333.07	778.699	3	5	42.1.1.5213.7	120.492	0	-1
1	316.9	316.9	76.95	70.97	66.21	sp|Q13813-2|SPTA2_HUMAN	Isoform 2 of Spectrin alpha chain, brain OS=Homo sapiens GN=SPTAN1			0	95.81	DLAALEDK			0.169271	873.614	437.814	873.444	437.729	2	8	3.1.1.3446.4	49.6921	0	-1
1	316.9	316.9	76.95	70.97	66.21	sp|Q13813-2|SPTA2_HUMAN	Isoform 2 of Spectrin alpha chain, brain OS=Homo sapiens GN=SPTAN1			0	95.73	DLAALEDK			0.258952	873.703	437.859	873.444	437.729	2	8	4.1.1.3510.5	49.6942	0	-1
1	316.9	316.9	76.95	70.97	66.21	sp|Q13813-2|SPTA2_HUMAN	Isoform 2 of Spectrin alpha chain, brain OS=Homo sapiens GN=SPTAN1			0	91.99	DLAALEDK			-0.0528323	873.391	437.703	873.444	437.729	2	8	12.1.1.4533.4	48.367	0	-1
1	316.9	316.9	76.95	70.97	66.21	sp|Q13813-2|SPTA2_HUMAN	Isoform 2 of Spectrin alpha chain, brain OS=Homo sapiens GN=SPTAN1			0	83.87	DLAALEDK			-0.102054	873.342	437.678	873.444	437.729	2	8	7.1.1.4323.4	49.9812	0	-1
1	316.9	316.9	76.95	70.97	66.21	sp|Q13813-2|SPTA2_HUMAN	Isoform 2 of Spectrin alpha chain, brain OS=Homo sapiens GN=SPTAN1			0	81.44	DLAALEDK			0.306723	873.751	437.883	873.444	437.729	2	8	2.1.1.4318.5	51.453	0	-1
1	316.9	316.9	76.95	70.97	66.21	sp|Q13813-2|SPTA2_HUMAN	Isoform 2 of Spectrin alpha chain, brain OS=Homo sapiens GN=SPTAN1			0	31.77	DLAALEDK			0.179335	873.624	437.819	873.444	437.729	2	7	6.1.1.4125.4	49.5441	0	-1
1	316.9	316.9	76.95	70.97	66.21	sp|Q13813-2|SPTA2_HUMAN	Isoform 2 of Spectrin alpha chain, brain OS=Homo sapiens GN=SPTAN1			0	99	DLAALEDKVK		missed K-V@8	-0.18931	1100.42	551.216	1100.61	551.311	2	10	7.1.1.4468.7	58.6744	0	-1
1	316.9	316.9	76.95	70.97	66.21	sp|Q13813-2|SPTA2_HUMAN	Isoform 2 of Spectrin alpha chain, brain OS=Homo sapiens GN=SPTAN1			0	99	DLAALEDKVK		missed K-V@8	-0.00415499	1100.6	551.309	1100.61	551.311	2	10	1.1.1.4422.7	57.5458	0	-1
1	316.9	316.9	76.95	70.97	66.21	sp|Q13813-2|SPTA2_HUMAN	Isoform 2 of Spectrin alpha chain, brain OS=Homo sapiens GN=SPTAN1			0	98.59	DLAALEDKVK		missed K-V@8	-0.0742277	1100.53	551.274	1100.61	551.311	2	10	66.1.1.2329.3	50.5727	0	-1
1	316.9	316.9	76.95	70.97	66.21	sp|Q13813-2|SPTA2_HUMAN	Isoform 2 of Spectrin alpha chain, brain OS=Homo sapiens GN=SPTAN1			0	98.41	DLAALEDKVK		missed K-V@8	-0.0463273	1100.56	551.288	1100.61	551.311	2	11	5.1.1.3952.8	58.5552	0	-1
1	316.9	316.9	76.95	70.97	66.21	sp|Q13813-2|SPTA2_HUMAN	Isoform 2 of Spectrin alpha chain, brain OS=Homo sapiens GN=SPTAN1			0	97.74	DLAALEDKVK		missed K-V@8	0.0326196	1100.64	551.327	1100.61	551.311	2	9	50.1.1.4123.8	56.8424	0	-1
1	316.9	316.9	76.95	70.97	66.21	sp|Q13813-2|SPTA2_HUMAN	Isoform 2 of Spectrin alpha chain, brain OS=Homo sapiens GN=SPTAN1			0	88.85	DLAALEDKVK		missed K-V@8	-0.0303589	1100.58	551.296	1100.61	551.311	2	8	18.1.1.5521.4	57.5695	0	-1
1	316.9	316.9	76.95	70.97	66.21	sp|Q13813-2|SPTA2_HUMAN	Isoform 2 of Spectrin alpha chain, brain OS=Homo sapiens GN=SPTAN1			0	37.78	DLAALEDKVK		missed K-V@8	-0.114797	1100.49	551.254	1100.61	551.311	2	8	67.1.1.1300.5	50.4933	0	-1
1	316.9	316.9	76.95	70.97	66.21	sp|Q13813-2|SPTA2_HUMAN	Isoform 2 of Spectrin alpha chain, brain OS=Homo sapiens GN=SPTAN1			0	18.47	DLAALEDKVK		missed K-V@8	0.0736425	1100.68	551.348	1100.61	551.311	2	6	17.1.1.5595.8	57.6264	0	-1
1	316.9	316.9	76.95	70.97	66.21	sp|Q13813-2|SPTA2_HUMAN	Isoform 2 of Spectrin alpha chain, brain OS=Homo sapiens GN=SPTAN1			0	0	DLAALEDKVK		missed K-V@8	-0.0777994	1100.53	551.272	1100.61	551.311	2	6	24.1.1.4868.7	48.9441	0	-1
1	316.9	316.9	76.95	70.97	66.21	sp|Q13813-2|SPTA2_HUMAN	Isoform 2 of Spectrin alpha chain, brain OS=Homo sapiens GN=SPTAN1			0	0	DLAALEDKVK		missed K-V@8	-0.165014	1100.44	551.229	1100.61	551.311	2	5	25.1.1.4977.3	48.6526	0	-1
1	316.9	316.9	76.95	70.97	66.21	sp|Q13813-2|SPTA2_HUMAN	Isoform 2 of Spectrin alpha chain, brain OS=Homo sapiens GN=SPTAN1			0	0	DLAALEDKVK		missed K-V@8	-0.0886319	1100.52	551.267	1100.61	551.311	2	3	66.1.1.3046.3	86.7948	0	-1
1	316.9	316.9	76.95	70.97	66.21	sp|Q13813-2|SPTA2_HUMAN	Isoform 2 of Spectrin alpha chain, brain OS=Homo sapiens GN=SPTAN1			0	0	DLAALEDKVK		missed K-V@8	-0.164317	1100.44	551.229	1100.61	551.311	2	6	68.1.1.1014.5	26.8013	0	-1
1	316.9	316.9	76.95	70.97	66.21	sp|Q13813-2|SPTA2_HUMAN	Isoform 2 of Spectrin alpha chain, brain OS=Homo sapiens GN=SPTAN1			0	0	DLAALEDKVK		missed K-V@8	-0.0711315	1100.54	551.276	1100.61	551.311	2	5	69.1.1.1720.4	42.5118	0	-1
1	316.9	316.9	76.95	70.97	66.21	sp|Q13813-2|SPTA2_HUMAN	Isoform 2 of Spectrin alpha chain, brain OS=Homo sapiens GN=SPTAN1			0	94.77	DLAALGDK			-0.0942934	801.329	401.672	801.423	401.719	2	8	21.1.1.4639.8	44.8054	0	-1
1	316.9	316.9	76.95	70.97	66.21	sp|Q13813-2|SPTA2_HUMAN	Isoform 2 of Spectrin alpha chain, brain OS=Homo sapiens GN=SPTAN1			0	93.18	DLAALGDK			0.0925461	801.516	401.765	801.423	401.719	2	7	21.1.1.4644.4	45.1342	0	-1
1	316.9	316.9	76.95	70.97	66.21	sp|Q13813-2|SPTA2_HUMAN	Isoform 2 of Spectrin alpha chain, brain OS=Homo sapiens GN=SPTAN1			0	85.95	DLAALGDK			0.177566	801.601	401.808	801.423	401.719	2	8	3.1.1.3366.4	44.6121	0	-1
1	316.9	316.9	76.95	70.97	66.21	sp|Q13813-2|SPTA2_HUMAN	Isoform 2 of Spectrin alpha chain, brain OS=Homo sapiens GN=SPTAN1			0	55.46	DLAALGDK			-0.187282	801.236	401.625	801.423	401.719	2	7	16.1.1.5076.3	44.0871	0	-1
1	316.9	316.9	76.95	70.97	66.21	sp|Q13813-2|SPTA2_HUMAN	Isoform 2 of Spectrin alpha chain, brain OS=Homo sapiens GN=SPTAN1			0	36.2	DLAALGDK			0.246618	801.67	401.842	801.423	401.719	2	6	7.1.1.4245.4	45.1401	0	-1
1	316.9	316.9	76.95	70.97	66.21	sp|Q13813-2|SPTA2_HUMAN	Isoform 2 of Spectrin alpha chain, brain OS=Homo sapiens GN=SPTAN1			0	9.047	DLAALGDK			0.165453	801.589	401.802	801.423	401.719	2	5	1.1.1.4202.5	44.5527	0	-1
1	316.9	316.9	76.95	70.97	66.21	sp|Q13813-2|SPTA2_HUMAN	Isoform 2 of Spectrin alpha chain, brain OS=Homo sapiens GN=SPTAN1			0	0	DLAALGDK			-0.250545	801.173	401.594	801.423	401.719	2	4	5.1.1.3732.3	44.7709	0	-1
1	316.9	316.9	76.95	70.97	66.21	sp|Q13813-2|SPTA2_HUMAN	Isoform 2 of Spectrin alpha chain, brain OS=Homo sapiens GN=SPTAN1			0	0	DLAALGDK			0.0259765	801.449	401.732	801.423	401.719	2	4	6.1.1.4042.7	44.4603	0	-1
1	316.9	316.9	76.95	70.97	66.21	sp|Q13813-2|SPTA2_HUMAN	Isoform 2 of Spectrin alpha chain, brain OS=Homo sapiens GN=SPTAN1			0	0	DLAALGDK			0.226181	801.649	401.832	801.423	401.719	2	5	48.1.1.4237.5	43.9058	0	-1
1	316.9	316.9	76.95	70.97	66.21	sp|Q13813-2|SPTA2_HUMAN	Isoform 2 of Spectrin alpha chain, brain OS=Homo sapiens GN=SPTAN1			0	99	DLAALGDKVNSLGETAER		missed K-V@8	-0.0479947	1857.9	620.306	1857.94	620.322	3	18	17.1.1.6729.8	73.5958	0	-1
1	316.9	316.9	76.95	70.97	66.21	sp|Q13813-2|SPTA2_HUMAN	Isoform 2 of Spectrin alpha chain, brain OS=Homo sapiens GN=SPTAN1			0	99	DLAALGDKVNSLGETAER		missed K-V@8	-0.0525814	1857.89	620.304	1857.94	620.322	3	17	20.1.1.5657.6	73.3811	0	-1
1	316.9	316.9	76.95	70.97	66.21	sp|Q13813-2|SPTA2_HUMAN	Isoform 2 of Spectrin alpha chain, brain OS=Homo sapiens GN=SPTAN1			0	99	DLAALGDKVNSLGETAER		missed K-V@8	-0.0412609	1857.9	929.958	1857.94	929.979	2	13	68.1.1.1909.5	69.0163	0	-1
1	316.9	316.9	76.95	70.97	66.21	sp|Q13813-2|SPTA2_HUMAN	Isoform 2 of Spectrin alpha chain, brain OS=Homo sapiens GN=SPTAN1			0	99	DLAALGDKVNSLGETAER	Deamidated(N)@10	missed K-V@8	-0.831614	1858.1	620.372	1858.93	620.65	3	13	21.1.1.5096.7	73.7325	0	-1
1	316.9	316.9	76.95	70.97	66.21	sp|Q13813-2|SPTA2_HUMAN	Isoform 2 of Spectrin alpha chain, brain OS=Homo sapiens GN=SPTAN1			0	97.96	DLAALGDKVNSLGETAER		missed K-V@8	0.395371	1858.34	620.453	1857.94	620.322	3	11	22.1.1.4904.8	73.6694	0	-1
1	316.9	316.9	76.95	70.97	66.21	sp|Q13813-2|SPTA2_HUMAN	Isoform 2 of Spectrin alpha chain, brain OS=Homo sapiens GN=SPTAN1			0	93.87	DLAALGDKVNSLGETAER		missed K-V@8	0.239513	1858.18	620.402	1857.94	620.322	3	11	4.1.1.3907.7	73.8079	0	-1
1	316.9	316.9	76.95	70.97	66.21	sp|Q13813-2|SPTA2_HUMAN	Isoform 2 of Spectrin alpha chain, brain OS=Homo sapiens GN=SPTAN1			0	0	DLAALGDKVNSLGETAER		missed K-V@8	-0.109079	1857.83	929.924	1857.94	929.979	2	5	1.1.1.4931.5	73.5919	0	-1
1	316.9	316.9	76.95	70.97	66.21	sp|Q13813-2|SPTA2_HUMAN	Isoform 2 of Spectrin alpha chain, brain OS=Homo sapiens GN=SPTAN1			0	0	DLAALGDKVNSLGETAER		missed K-V@8	-0.175121	1857.77	929.891	1857.94	929.979	2	6	1.1.1.7994.4	113.01	0	-1
1	316.9	316.9	76.95	70.97	66.21	sp|Q13813-2|SPTA2_HUMAN	Isoform 2 of Spectrin alpha chain, brain OS=Homo sapiens GN=SPTAN1			0	0	DLAALGDKVNSLGETAER		missed K-V@8	0.377813	1858.32	620.448	1857.94	620.322	3	7	6.1.1.4529.5	74.068	0	-1
1	316.9	316.9	76.95	70.97	66.21	sp|Q13813-2|SPTA2_HUMAN	Isoform 2 of Spectrin alpha chain, brain OS=Homo sapiens GN=SPTAN1			0	0	DLAALGDKVNSLGETAER		missed K-V@8	1.08272	1859.03	620.683	1857.94	620.322	3	6	7.1.1.6000.3	92.3299	0	-1
1	316.9	316.9	76.95	70.97	66.21	sp|Q13813-2|SPTA2_HUMAN	Isoform 2 of Spectrin alpha chain, brain OS=Homo sapiens GN=SPTAN1			0	0	DLAALGDKVNSLGETAER		missed K-V@8	0.881239	1858.82	620.615	1857.94	620.322	3	7	10.1.1.8213.3	113.348	0	-1
1	316.9	316.9	76.95	70.97	66.21	sp|Q13813-2|SPTA2_HUMAN	Isoform 2 of Spectrin alpha chain, brain OS=Homo sapiens GN=SPTAN1			0	0	DLAALGDKVNSLGETAER		missed K-V@8	0.195405	1858.14	620.387	1857.94	620.322	3	6	11.1.1.8487.3	101.653	0	-1
1	316.9	316.9	76.95	70.97	66.21	sp|Q13813-2|SPTA2_HUMAN	Isoform 2 of Spectrin alpha chain, brain OS=Homo sapiens GN=SPTAN1			0	0	DLAALGDKVNSLGETAER		missed K-V@8	0.495553	1858.44	620.487	1857.94	620.322	3	8	15.1.1.9581.3	106.311	0	-1
1	316.9	316.9	76.95	70.97	66.21	sp|Q13813-2|SPTA2_HUMAN	Isoform 2 of Spectrin alpha chain, brain OS=Homo sapiens GN=SPTAN1			0	0	DLAALGDKVNSLGETAER		missed K-V@8	0.108079	1858.05	620.358	1857.94	620.322	3	7	23.1.1.4739.5	73.718	0	-1
1	316.9	316.9	76.95	70.97	66.21	sp|Q13813-2|SPTA2_HUMAN	Isoform 2 of Spectrin alpha chain, brain OS=Homo sapiens GN=SPTAN1			0	0	DLAALGDKVNSLGETAER		missed K-V@8	-0.0839962	1857.86	929.937	1857.94	929.979	2	5	24.1.1.5761.3	110.203	0	-1
1	316.9	316.9	76.95	70.97	66.21	sp|Q13813-2|SPTA2_HUMAN	Isoform 2 of Spectrin alpha chain, brain OS=Homo sapiens GN=SPTAN1			0	0	DLAALGDKVNSLGETAER		missed K-V@8	0.40248	1858.35	465.594	1857.94	465.493	4	4	54.1.1.4558.4	83.3789	0	-1
1	316.9	316.9	76.95	70.97	66.21	sp|Q13813-2|SPTA2_HUMAN	Isoform 2 of Spectrin alpha chain, brain OS=Homo sapiens GN=SPTAN1			0	0	DLAALGDKVNSLGETAER		missed K-V@8	-1.08717	1856.86	929.435	1857.94	929.979	2	5	74.1.1.4251.3	100.213	0	-1
1	316.9	316.9	76.95	70.97	66.21	sp|Q13813-2|SPTA2_HUMAN	Isoform 2 of Spectrin alpha chain, brain OS=Homo sapiens GN=SPTAN1			0	99	DLASVNNLLK			-0.0235829	1085.58	543.799	1085.61	543.811	2	11	49.1.1.5053.6	76.4517	0	-1
1	316.9	316.9	76.95	70.97	66.21	sp|Q13813-2|SPTA2_HUMAN	Isoform 2 of Spectrin alpha chain, brain OS=Homo sapiens GN=SPTAN1			0	99	DLASVNNLLK			-0.0503547	1085.56	543.786	1085.61	543.811	2	10	31.1.1.4963.4	76.7816	0	-1
1	316.9	316.9	76.95	70.97	66.21	sp|Q13813-2|SPTA2_HUMAN	Isoform 2 of Spectrin alpha chain, brain OS=Homo sapiens GN=SPTAN1			0	99	DLASVNNLLK			-0.0438764	1085.56	543.789	1085.61	543.811	2	10	25.1.1.5370.5	77.1411	0	-1
1	316.9	316.9	76.95	70.97	66.21	sp|Q13813-2|SPTA2_HUMAN	Isoform 2 of Spectrin alpha chain, brain OS=Homo sapiens GN=SPTAN1			0	99	DLASVNNLLK			0.0163882	1085.62	543.819	1085.61	543.811	2	11	48.1.1.4722.6	76.7963	0	-1
1	316.9	316.9	76.95	70.97	66.21	sp|Q13813-2|SPTA2_HUMAN	Isoform 2 of Spectrin alpha chain, brain OS=Homo sapiens GN=SPTAN1			0	99	DLASVNNLLK			-0.00115485	1085.61	543.811	1085.61	543.811	2	9	27.1.1.5500.5	76.6225	0	-1
1	316.9	316.9	76.95	70.97	66.21	sp|Q13813-2|SPTA2_HUMAN	Isoform 2 of Spectrin alpha chain, brain OS=Homo sapiens GN=SPTAN1			0	99	DLASVNNLLK			-0.208113	1085.4	543.707	1085.61	543.811	2	10	23.1.1.4796.3	77.2245	0	-1
1	316.9	316.9	76.95	70.97	66.21	sp|Q13813-2|SPTA2_HUMAN	Isoform 2 of Spectrin alpha chain, brain OS=Homo sapiens GN=SPTAN1			0	99	DLASVNNLLK			-0.0536428	1085.55	543.784	1085.61	543.811	2	10	70.1.1.2866.3	68.7597	0	-1
1	316.9	316.9	76.95	70.97	66.21	sp|Q13813-2|SPTA2_HUMAN	Isoform 2 of Spectrin alpha chain, brain OS=Homo sapiens GN=SPTAN1			0	99	DLASVNNLLK			0.00248001	1085.61	543.813	1085.61	543.811	2	9	29.1.1.4864.6	76.4869	0	-1
1	316.9	316.9	76.95	70.97	66.21	sp|Q13813-2|SPTA2_HUMAN	Isoform 2 of Spectrin alpha chain, brain OS=Homo sapiens GN=SPTAN1			0	99	DLASVNNLLK			0.0968317	1085.7	543.86	1085.61	543.811	2	9	4.1.1.3969.8	77.5398	0	-1
1	316.9	316.9	76.95	70.97	66.21	sp|Q13813-2|SPTA2_HUMAN	Isoform 2 of Spectrin alpha chain, brain OS=Homo sapiens GN=SPTAN1			0	98.76	DLASVNNLLK			0.0444245	1085.65	543.833	1085.61	543.811	2	10	19.1.1.6095.4	76.7667	0	-1
1	316.9	316.9	76.95	70.97	66.21	sp|Q13813-2|SPTA2_HUMAN	Isoform 2 of Spectrin alpha chain, brain OS=Homo sapiens GN=SPTAN1			0	98.56	DLASVNNLLK			-0.317919	1085.29	543.652	1085.61	543.811	2	11	16.1.1.7243.3	76.8792	0	-1
1	316.9	316.9	76.95	70.97	66.21	sp|Q13813-2|SPTA2_HUMAN	Isoform 2 of Spectrin alpha chain, brain OS=Homo sapiens GN=SPTAN1			0	98.47	DLASVNNLLK			0.20047	1085.81	543.912	1085.61	543.811	2	9	4.1.1.3964.5	77.2182	0	-1
1	316.9	316.9	76.95	70.97	66.21	sp|Q13813-2|SPTA2_HUMAN	Isoform 2 of Spectrin alpha chain, brain OS=Homo sapiens GN=SPTAN1			0	97.68	DLASVNNLLK			-0.0884196	1085.52	543.767	1085.61	543.811	2	8	33.1.1.5717.5	77.1927	0	-1
1	316.9	316.9	76.95	70.97	66.21	sp|Q13813-2|SPTA2_HUMAN	Isoform 2 of Spectrin alpha chain, brain OS=Homo sapiens GN=SPTAN1			0	97.51	DLASVNNLLK			0.332995	1085.94	543.978	1085.61	543.811	2	10	20.1.1.5853.4	76.7493	0	-1
1	316.9	316.9	76.95	70.97	66.21	sp|Q13813-2|SPTA2_HUMAN	Isoform 2 of Spectrin alpha chain, brain OS=Homo sapiens GN=SPTAN1			0	97.17	DLASVNNLLK			0.00552227	1085.61	543.814	1085.61	543.811	2	9	5.1.1.4277.5	77.2689	0	-1
1	316.9	316.9	76.95	70.97	66.21	sp|Q13813-2|SPTA2_HUMAN	Isoform 2 of Spectrin alpha chain, brain OS=Homo sapiens GN=SPTAN1			0	96.39	DLASVNNLLK			-0.048857	1085.56	543.787	1085.61	543.811	2	9	71.1.1.3051.3	68.9777	0	-1
1	316.9	316.9	76.95	70.97	66.21	sp|Q13813-2|SPTA2_HUMAN	Isoform 2 of Spectrin alpha chain, brain OS=Homo sapiens GN=SPTAN1			0	90.82	DLASVNNLLK			0.0623369	1085.67	543.842	1085.61	543.811	2	8	22.1.1.4960.4	77.1176	0	-1
1	316.9	316.9	76.95	70.97	66.21	sp|Q13813-2|SPTA2_HUMAN	Isoform 2 of Spectrin alpha chain, brain OS=Homo sapiens GN=SPTAN1			0	89.21	DLASVNNLLK	Deamidated(N)@6		0.302143	1086.89	544.454	1086.59	544.303	2	9	17.1.1.7437.7	82.5997	0	-1
1	316.9	316.9	76.95	70.97	66.21	sp|Q13813-2|SPTA2_HUMAN	Isoform 2 of Spectrin alpha chain, brain OS=Homo sapiens GN=SPTAN1			0	88.93	DLASVNNLLK			-0.0402105	1085.57	543.791	1085.61	543.811	2	8	50.1.1.4478.3	76.1587	0	-1
1	316.9	316.9	76.95	70.97	66.21	sp|Q13813-2|SPTA2_HUMAN	Isoform 2 of Spectrin alpha chain, brain OS=Homo sapiens GN=SPTAN1			0	88.74	DLASVNNLLK			0.107275	1085.72	543.865	1085.61	543.811	2	8	24.1.1.5291.4	77.3056	0	-1
1	316.9	316.9	76.95	70.97	66.21	sp|Q13813-2|SPTA2_HUMAN	Isoform 2 of Spectrin alpha chain, brain OS=Homo sapiens GN=SPTAN1			0	85.45	DLASVNNLLK			0.182098	1085.79	543.902	1085.61	543.811	2	8	7.1.1.4934.5	77.8243	0	-1
1	316.9	316.9	76.95	70.97	66.21	sp|Q13813-2|SPTA2_HUMAN	Isoform 2 of Spectrin alpha chain, brain OS=Homo sapiens GN=SPTAN1			0	84.22	DLASVNNLLK			-0.0841	1085.52	543.769	1085.61	543.811	2	8	21.1.1.5181.3	77.1435	0	-1
1	316.9	316.9	76.95	70.97	66.21	sp|Q13813-2|SPTA2_HUMAN	Isoform 2 of Spectrin alpha chain, brain OS=Homo sapiens GN=SPTAN1			0	83.05	DLASVNNLLK			0.20209	1085.81	543.912	1085.61	543.811	2	9	17.1.1.7008.4	76.9597	0	-1
1	316.9	316.9	76.95	70.97	66.21	sp|Q13813-2|SPTA2_HUMAN	Isoform 2 of Spectrin alpha chain, brain OS=Homo sapiens GN=SPTAN1			0	63.29	DLASVNNLLK			0.0967752	1085.7	543.86	1085.61	543.811	2	8	71.1.1.3043.5	68.6172	0	-1
1	316.9	316.9	76.95	70.97	66.21	sp|Q13813-2|SPTA2_HUMAN	Isoform 2 of Spectrin alpha chain, brain OS=Homo sapiens GN=SPTAN1			0	62.14	DLASVNNLLK	Deamidated(N)@6		0.13047	1086.72	544.369	1086.59	544.303	2	7	5.1.1.4160.7	71.105	0	-1
1	316.9	316.9	76.95	70.97	66.21	sp|Q13813-2|SPTA2_HUMAN	Isoform 2 of Spectrin alpha chain, brain OS=Homo sapiens GN=SPTAN1			0	43.2	DLASVNNLLK			0.0458853	1085.65	543.834	1085.61	543.811	2	7	6.1.1.4632.4	77.5168	0	-1
1	316.9	316.9	76.95	70.97	66.21	sp|Q13813-2|SPTA2_HUMAN	Isoform 2 of Spectrin alpha chain, brain OS=Homo sapiens GN=SPTAN1			0	40.53	DLASVNNLLK			0.264319	1085.87	543.943	1085.61	543.811	2	7	3.1.1.3917.5	77.9591	0	-1
1	316.9	316.9	76.95	70.97	66.21	sp|Q13813-2|SPTA2_HUMAN	Isoform 2 of Spectrin alpha chain, brain OS=Homo sapiens GN=SPTAN1			0	40.18	DLASVNNLLK			-0.0849095	1085.52	543.769	1085.61	543.811	2	6	32.1.1.5090.6	77.253	0	-1
1	316.9	316.9	76.95	70.97	66.21	sp|Q13813-2|SPTA2_HUMAN	Isoform 2 of Spectrin alpha chain, brain OS=Homo sapiens GN=SPTAN1			0	33.39	DLASVNNLLK	Deamidated(N)@6		0.193929	1086.79	544.4	1086.59	544.303	2	8	16.1.1.6774.3	70.8074	0	-1
1	316.9	316.9	76.95	70.97	66.21	sp|Q13813-2|SPTA2_HUMAN	Isoform 2 of Spectrin alpha chain, brain OS=Homo sapiens GN=SPTAN1			0	14.43	DLASVNNLLK			-0.142074	1085.47	543.74	1085.61	543.811	2	6	3.1.1.3922.3	78.2598	0	-1
1	316.9	316.9	76.95	70.97	66.21	sp|Q13813-2|SPTA2_HUMAN	Isoform 2 of Spectrin alpha chain, brain OS=Homo sapiens GN=SPTAN1			0	13.01	DLASVNNLLK	Deamidated(N)@6		0.199246	1086.79	544.403	1086.59	544.303	2	6	4.1.1.3863.5	71.1205	0	-1
1	316.9	316.9	76.95	70.97	66.21	sp|Q13813-2|SPTA2_HUMAN	Isoform 2 of Spectrin alpha chain, brain OS=Homo sapiens GN=SPTAN1			0	11.79	DLASVNNLLK			0.388413	1086	544.005	1085.61	543.811	2	6	2.1.1.4739.8	78.6297	0	-1
1	316.9	316.9	76.95	70.97	66.21	sp|Q13813-2|SPTA2_HUMAN	Isoform 2 of Spectrin alpha chain, brain OS=Homo sapiens GN=SPTAN1			0	5.352	DLASVNNLLK	Deamidated(N)@7		-0.0660271	1086.53	544.27	1086.59	544.303	2	8	13.1.1.7572.3	86.618	0	-1
1	316.9	316.9	76.95	70.97	66.21	sp|Q13813-2|SPTA2_HUMAN	Isoform 2 of Spectrin alpha chain, brain OS=Homo sapiens GN=SPTAN1			0	0	DLASVNNLLK			0.129392	1085.74	543.876	1085.61	543.811	2	4	2.1.1.4745.4	78.9601	0	-1
1	316.9	316.9	76.95	70.97	66.21	sp|Q13813-2|SPTA2_HUMAN	Isoform 2 of Spectrin alpha chain, brain OS=Homo sapiens GN=SPTAN1			0	0	DLASVNNLLK			-0.678163	1084.93	543.472	1085.61	543.811	2	8	13.1.1.7590.4	86.9353	0	-1
1	316.9	316.9	76.95	70.97	66.21	sp|Q13813-2|SPTA2_HUMAN	Isoform 2 of Spectrin alpha chain, brain OS=Homo sapiens GN=SPTAN1			0	0	DLASVNNLLK			-0.024588	1085.58	543.799	1085.61	543.811	2	6	15.1.1.7890.3	87.3225	0	-1
1	316.9	316.9	76.95	70.97	66.21	sp|Q13813-2|SPTA2_HUMAN	Isoform 2 of Spectrin alpha chain, brain OS=Homo sapiens GN=SPTAN1			0	0	DLASVNNLLK			-0.284718	1085.32	543.669	1085.61	543.811	2	7	16.1.1.8084.5	87.948	0	-1
1	316.9	316.9	76.95	70.97	66.21	sp|Q13813-2|SPTA2_HUMAN	Isoform 2 of Spectrin alpha chain, brain OS=Homo sapiens GN=SPTAN1			0	0	DLASVNNLLK			-0.276233	1085.33	543.673	1085.61	543.811	2	7	17.1.1.7906.7	87.9781	0	-1
1	316.9	316.9	76.95	70.97	66.21	sp|Q13813-2|SPTA2_HUMAN	Isoform 2 of Spectrin alpha chain, brain OS=Homo sapiens GN=SPTAN1			0	0	DLASVNNLLK			-0.0854414	1085.52	543.769	1085.61	543.811	2	5	44.1.1.3976.5	54.168	0	-1
1	316.9	316.9	76.95	70.97	66.21	sp|Q13813-2|SPTA2_HUMAN	Isoform 2 of Spectrin alpha chain, brain OS=Homo sapiens GN=SPTAN1			0	0	DLASVNNLLK			-0.178155	1085.43	543.722	1085.61	543.811	2	6	76.1.1.1534.3	56.7575	0	-1
1	316.9	316.9	76.95	70.97	66.21	sp|Q13813-2|SPTA2_HUMAN	Isoform 2 of Spectrin alpha chain, brain OS=Homo sapiens GN=SPTAN1			0	0	DLASVNNLLK			-0.138749	1085.47	543.742	1085.61	543.811	2	5	77.1.1.1547.3	55.7608	0	-1
1	316.9	316.9	76.95	70.97	66.21	sp|Q13813-2|SPTA2_HUMAN	Isoform 2 of Spectrin alpha chain, brain OS=Homo sapiens GN=SPTAN1			0	0	DLASVNNLLK			-0.165846	1085.44	543.728	1085.61	543.811	2	5	77.1.1.1552.3	56.0604	0	-1
1	316.9	316.9	76.95	70.97	66.21	sp|Q13813-2|SPTA2_HUMAN	Isoform 2 of Spectrin alpha chain, brain OS=Homo sapiens GN=SPTAN1			0	0	DLASVNNLLK			0.0252926	1085.63	543.824	1085.61	543.811	2	5	77.1.1.1564.4	56.7649	0	-1
1	316.9	316.9	76.95	70.97	66.21	sp|Q13813-2|SPTA2_HUMAN	Isoform 2 of Spectrin alpha chain, brain OS=Homo sapiens GN=SPTAN1			0	0	DLASVNNLLK			-0.181262	1085.43	543.721	1085.61	543.811	2	6	78.1.1.2007.3	55.83	0	-1
1	316.9	316.9	76.95	70.97	66.21	sp|Q13813-2|SPTA2_HUMAN	Isoform 2 of Spectrin alpha chain, brain OS=Homo sapiens GN=SPTAN1			0	99	DLASVQALLR			0.060845	1084.68	543.35	1084.62	543.319	2	11	2.1.1.4921.8	89.5268	0	-1
1	316.9	316.9	76.95	70.97	66.21	sp|Q13813-2|SPTA2_HUMAN	Isoform 2 of Spectrin alpha chain, brain OS=Homo sapiens GN=SPTAN1			0	99	DLASVQALLR			-0.123455	1084.5	543.258	1084.62	543.319	2	12	5.1.1.4874.3	88.9127	0	-1
1	316.9	316.9	76.95	70.97	66.21	sp|Q13813-2|SPTA2_HUMAN	Isoform 2 of Spectrin alpha chain, brain OS=Homo sapiens GN=SPTAN1			0	99	DLASVQALLR			0.237454	1084.86	543.438	1084.62	543.319	2	11	18.1.1.7474.6	87.8748	0	-1
1	316.9	316.9	76.95	70.97	66.21	sp|Q13813-2|SPTA2_HUMAN	Isoform 2 of Spectrin alpha chain, brain OS=Homo sapiens GN=SPTAN1			0	99	DLASVQALLR			-0.183172	1084.44	543.228	1084.62	543.319	2	12	73.1.1.3729.4	80.4121	0	-1
1	316.9	316.9	76.95	70.97	66.21	sp|Q13813-2|SPTA2_HUMAN	Isoform 2 of Spectrin alpha chain, brain OS=Homo sapiens GN=SPTAN1			0	99	DLASVQALLR			0.0364549	1084.66	543.337	1084.62	543.319	2	10	15.1.1.7932.8	87.888	0	-1
1	316.9	316.9	76.95	70.97	66.21	sp|Q13813-2|SPTA2_HUMAN	Isoform 2 of Spectrin alpha chain, brain OS=Homo sapiens GN=SPTAN1			0	99	DLASVQALLR			-0.173178	1084.45	543.233	1084.62	543.319	2	10	24.1.1.5462.3	88.6219	0	-1
1	316.9	316.9	76.95	70.97	66.21	sp|Q13813-2|SPTA2_HUMAN	Isoform 2 of Spectrin alpha chain, brain OS=Homo sapiens GN=SPTAN1			0	99	DLASVQALLR			-0.136114	1084.49	543.251	1084.62	543.319	2	11	6.1.1.5316.4	88.5705	0	-1
1	316.9	316.9	76.95	70.97	66.21	sp|Q13813-2|SPTA2_HUMAN	Isoform 2 of Spectrin alpha chain, brain OS=Homo sapiens GN=SPTAN1			0	99	DLASVQALLR			0.238778	1084.86	543.439	1084.62	543.319	2	12	10.1.1.6159.3	87.3213	0	-1
1	316.9	316.9	76.95	70.97	66.21	sp|Q13813-2|SPTA2_HUMAN	Isoform 2 of Spectrin alpha chain, brain OS=Homo sapiens GN=SPTAN1			0	99	DLASVQALLR			-0.0712284	1084.55	543.284	1084.62	543.319	2	10	73.1.1.3739.4	80.8766	0	-1
1	316.9	316.9	76.95	70.97	66.21	sp|Q13813-2|SPTA2_HUMAN	Isoform 2 of Spectrin alpha chain, brain OS=Homo sapiens GN=SPTAN1			0	99	DLASVQALLR			-0.0298564	1084.59	543.304	1084.62	543.319	2	10	72.1.1.3463.3	80.8144	0	-1
1	316.9	316.9	76.95	70.97	66.21	sp|Q13813-2|SPTA2_HUMAN	Isoform 2 of Spectrin alpha chain, brain OS=Homo sapiens GN=SPTAN1			0	99	DLASVQALLR			0.190926	1084.82	543.415	1084.62	543.319	2	10	9.1.1.6373.4	88.1797	0	-1
1	316.9	316.9	76.95	70.97	66.21	sp|Q13813-2|SPTA2_HUMAN	Isoform 2 of Spectrin alpha chain, brain OS=Homo sapiens GN=SPTAN1			0	99	DLASVQALLR			-0.0872543	1084.54	543.276	1084.62	543.319	2	10	25.1.1.5526.3	88.4473	0	-1
1	316.9	316.9	76.95	70.97	66.21	sp|Q13813-2|SPTA2_HUMAN	Isoform 2 of Spectrin alpha chain, brain OS=Homo sapiens GN=SPTAN1			0	99	DLASVQALLR			-0.00345108	1084.62	543.318	1084.62	543.319	2	9	5.1.1.4857.5	88.6174	0	-1
1	316.9	316.9	76.95	70.97	66.21	sp|Q13813-2|SPTA2_HUMAN	Isoform 2 of Spectrin alpha chain, brain OS=Homo sapiens GN=SPTAN1			0	99	DLASVQALLR			-5.43127e-05	1084.62	543.319	1084.62	543.319	2	9	49.1.1.5209.5	87.7504	0	-1
1	316.9	316.9	76.95	70.97	66.21	sp|Q13813-2|SPTA2_HUMAN	Isoform 2 of Spectrin alpha chain, brain OS=Homo sapiens GN=SPTAN1			0	99	DLASVQALLR			0.186074	1084.81	543.412	1084.62	543.319	2	10	11.1.1.7312.6	87.5848	0	-1
1	316.9	316.9	76.95	70.97	66.21	sp|Q13813-2|SPTA2_HUMAN	Isoform 2 of Spectrin alpha chain, brain OS=Homo sapiens GN=SPTAN1			0	99	DLASVQALLR			-0.0216774	1084.6	543.308	1084.62	543.319	2	9	72.1.1.3456.3	80.5029	0	-1
1	316.9	316.9	76.95	70.97	66.21	sp|Q13813-2|SPTA2_HUMAN	Isoform 2 of Spectrin alpha chain, brain OS=Homo sapiens GN=SPTAN1			0	98.95	DLASVQALLR			-0.147307	1084.48	543.246	1084.62	543.319	2	9	4.1.1.4528.3	88.7351	0	-1
1	316.9	316.9	76.95	70.97	66.21	sp|Q13813-2|SPTA2_HUMAN	Isoform 2 of Spectrin alpha chain, brain OS=Homo sapiens GN=SPTAN1			0	98.93	DLASVQALLR			0.0434372	1084.67	543.341	1084.62	543.319	2	9	3.1.1.4356.5	89.3676	0	-1
1	316.9	316.9	76.95	70.97	66.21	sp|Q13813-2|SPTA2_HUMAN	Isoform 2 of Spectrin alpha chain, brain OS=Homo sapiens GN=SPTAN1			0	98.27	DLASVQALLR			0.305853	1084.93	543.472	1084.62	543.319	2	11	13.1.1.7590.4	86.9353	0	-1
1	316.9	316.9	76.95	70.97	66.21	sp|Q13813-2|SPTA2_HUMAN	Isoform 2 of Spectrin alpha chain, brain OS=Homo sapiens GN=SPTAN1			0	92.24	DLASVQALLR			0.198368	1084.82	543.418	1084.62	543.319	2	9	14.1.1.8019.4	87.737	0	-1
1	316.9	316.9	76.95	70.97	66.21	sp|Q13813-2|SPTA2_HUMAN	Isoform 2 of Spectrin alpha chain, brain OS=Homo sapiens GN=SPTAN1			0	81.33	DLASVQALLR			0.707783	1085.33	543.673	1084.62	543.319	2	9	17.1.1.7906.7	87.9781	0	-1
1	316.9	316.9	76.95	70.97	66.21	sp|Q13813-2|SPTA2_HUMAN	Isoform 2 of Spectrin alpha chain, brain OS=Homo sapiens GN=SPTAN1			0	76.83	DLASVQALLR			0.699297	1085.32	543.669	1084.62	543.319	2	9	16.1.1.8084.5	87.948	0	-1
1	316.9	316.9	76.95	70.97	66.21	sp|Q13813-2|SPTA2_HUMAN	Isoform 2 of Spectrin alpha chain, brain OS=Homo sapiens GN=SPTAN1			0	73.85	DLASVQALLR			0.175217	1084.8	543.407	1084.62	543.319	2	9	11.1.1.7299.4	87.2405	0	-1
1	316.9	316.9	76.95	70.97	66.21	sp|Q13813-2|SPTA2_HUMAN	Isoform 2 of Spectrin alpha chain, brain OS=Homo sapiens GN=SPTAN1			0	0	DLASVQALLR			-0.314619	1084.31	543.162	1084.62	543.319	2	7	15.1.1.7893.3	87.4272	0	-1
1	316.9	316.9	76.95	70.97	66.21	sp|Q13813-2|SPTA2_HUMAN	Isoform 2 of Spectrin alpha chain, brain OS=Homo sapiens GN=SPTAN1			0	0	DLASVQALLR			0.157528	1084.78	543.398	1084.62	543.319	2	4	72.1.1.4594.4	136.66	0	-1
1	316.9	316.9	76.95	70.97	66.21	sp|Q13813-2|SPTA2_HUMAN	Isoform 2 of Spectrin alpha chain, brain OS=Homo sapiens GN=SPTAN1			0	0	DLASVQALLR			-0.234591	1084.39	543.202	1084.62	543.319	2	5	86.1.1.1120.7	82.7224	0	-1
1	316.9	316.9	76.95	70.97	66.21	sp|Q13813-2|SPTA2_HUMAN	Isoform 2 of Spectrin alpha chain, brain OS=Homo sapiens GN=SPTAN1			0	99	DLIGVQNLLK			-0.0520116	1111.61	556.811	1111.66	556.837	2	11	49.1.1.5260.5	91.5756	0	-1
1	316.9	316.9	76.95	70.97	66.21	sp|Q13813-2|SPTA2_HUMAN	Isoform 2 of Spectrin alpha chain, brain OS=Homo sapiens GN=SPTAN1			0	99	DLIGVQNLLK			-0.0462344	1111.61	556.814	1111.66	556.837	2	10	73.1.1.3793.3	83.4011	0	-1
1	316.9	316.9	76.95	70.97	66.21	sp|Q13813-2|SPTA2_HUMAN	Isoform 2 of Spectrin alpha chain, brain OS=Homo sapiens GN=SPTAN1			0	99	DLIGVQNLLK			-0.00319615	1111.66	556.836	1111.66	556.837	2	12	11.1.1.7589.3	91.1596	0	-1
1	316.9	316.9	76.95	70.97	66.21	sp|Q13813-2|SPTA2_HUMAN	Isoform 2 of Spectrin alpha chain, brain OS=Homo sapiens GN=SPTAN1			0	99	DLIGVQNLLK			0.00707057	1111.67	556.841	1111.66	556.837	2	11	72.1.1.3526.3	83.7222	0	-1
1	316.9	316.9	76.95	70.97	66.21	sp|Q13813-2|SPTA2_HUMAN	Isoform 2 of Spectrin alpha chain, brain OS=Homo sapiens GN=SPTAN1			0	99	DLIGVQNLLK			-0.0277596	1111.63	556.823	1111.66	556.837	2	9	48.1.1.4940.5	91.2896	0	-1
1	316.9	316.9	76.95	70.97	66.21	sp|Q13813-2|SPTA2_HUMAN	Isoform 2 of Spectrin alpha chain, brain OS=Homo sapiens GN=SPTAN1			0	99	DLIGVQNLLK			0.0678433	1111.73	556.871	1111.66	556.837	2	11	4.1.1.4747.7	92.3813	0	-1
1	316.9	316.9	76.95	70.97	66.21	sp|Q13813-2|SPTA2_HUMAN	Isoform 2 of Spectrin alpha chain, brain OS=Homo sapiens GN=SPTAN1			0	99	DLIGVQNLLK			-0.167879	1111.49	556.753	1111.66	556.837	2	11	2.1.1.4987.3	93.0969	0	-1
1	316.9	316.9	76.95	70.97	66.21	sp|Q13813-2|SPTA2_HUMAN	Isoform 2 of Spectrin alpha chain, brain OS=Homo sapiens GN=SPTAN1			0	99	DLIGVQNLLK			-0.255363	1111.4	556.71	1111.66	556.837	2	11	3.1.1.4571.3	92.5941	0	-1
1	316.9	316.9	76.95	70.97	66.21	sp|Q13813-2|SPTA2_HUMAN	Isoform 2 of Spectrin alpha chain, brain OS=Homo sapiens GN=SPTAN1			0	99	DLIGVQNLLK			0.159287	1111.82	556.917	1111.66	556.837	2	10	5.1.1.5105.3	92.2903	0	-1
1	316.9	316.9	76.95	70.97	66.21	sp|Q13813-2|SPTA2_HUMAN	Isoform 2 of Spectrin alpha chain, brain OS=Homo sapiens GN=SPTAN1			0	99	DLIGVQNLLK			0.154639	1111.81	556.915	1111.66	556.837	2	11	17.1.1.8245.3	91.7045	0	-1
1	316.9	316.9	76.95	70.97	66.21	sp|Q13813-2|SPTA2_HUMAN	Isoform 2 of Spectrin alpha chain, brain OS=Homo sapiens GN=SPTAN1			0	99	DLIGVQNLLK			0.0406888	1111.7	556.858	1111.66	556.837	2	10	50.1.1.5470.7	90.766	0	-1
1	316.9	316.9	76.95	70.97	66.21	sp|Q13813-2|SPTA2_HUMAN	Isoform 2 of Spectrin alpha chain, brain OS=Homo sapiens GN=SPTAN1			0	98.85	DLIGVQNLLK			-0.0415219	1111.62	556.817	1111.66	556.837	2	11	12.1.1.6894.4	90.5289	0	-1
1	316.9	316.9	76.95	70.97	66.21	sp|Q13813-2|SPTA2_HUMAN	Isoform 2 of Spectrin alpha chain, brain OS=Homo sapiens GN=SPTAN1			0	95.93	DLIGVQNLLK			0.0861493	1111.75	556.88	1111.66	556.837	2	10	16.1.1.8355.6	91.4114	0	-1
1	316.9	316.9	76.95	70.97	66.21	sp|Q13813-2|SPTA2_HUMAN	Isoform 2 of Spectrin alpha chain, brain OS=Homo sapiens GN=SPTAN1			0	95.41	DLIGVQNLLK			-0.13713	1111.52	556.769	1111.66	556.837	2	10	6.1.1.5584.3	92.2725	0	-1
1	316.9	316.9	76.95	70.97	66.21	sp|Q13813-2|SPTA2_HUMAN	Isoform 2 of Spectrin alpha chain, brain OS=Homo sapiens GN=SPTAN1			0	93.15	DLIGVQNLLK			-0.091292	1111.57	556.792	1111.66	556.837	2	10	14.1.1.8318.3	91.3321	0	-1
1	316.9	316.9	76.95	70.97	66.21	sp|Q13813-2|SPTA2_HUMAN	Isoform 2 of Spectrin alpha chain, brain OS=Homo sapiens GN=SPTAN1			0	92.88	DLIGVQNLLK			0.0293065	1111.69	556.852	1111.66	556.837	2	10	15.1.1.8252.5	91.2325	0	-1
1	316.9	316.9	76.95	70.97	66.21	sp|Q13813-2|SPTA2_HUMAN	Isoform 2 of Spectrin alpha chain, brain OS=Homo sapiens GN=SPTAN1			0	58.4	DLIGVQNLLK			0.350037	1112.01	557.012	1111.66	556.837	2	10	13.1.1.7827.4	90.6761	0	-1
1	316.9	316.9	76.95	70.97	66.21	sp|Q13813-2|SPTA2_HUMAN	Isoform 2 of Spectrin alpha chain, brain OS=Homo sapiens GN=SPTAN1			0	0	DLIGVQNLLK			-0.206899	1111.45	556.734	1111.66	556.837	2	4	3.1.1.3392.4	46.245	0	-1
1	316.9	316.9	76.95	70.97	66.21	sp|Q13813-2|SPTA2_HUMAN	Isoform 2 of Spectrin alpha chain, brain OS=Homo sapiens GN=SPTAN1			0	0	DLIGVQNLLK			0.0845976	1111.74	556.88	1111.66	556.837	2	5	8.1.1.4677.8	72.081	0	-1
1	316.9	316.9	76.95	70.97	66.21	sp|Q13813-2|SPTA2_HUMAN	Isoform 2 of Spectrin alpha chain, brain OS=Homo sapiens GN=SPTAN1			0	0	DLKANESR		missed K-A@3	-0.210427	931.262	466.638	931.472	466.743	2	5	61.1.1.388.3	21.8938	0	-1
1	316.9	316.9	76.95	70.97	66.21	sp|Q13813-2|SPTA2_HUMAN	Isoform 2 of Spectrin alpha chain, brain OS=Homo sapiens GN=SPTAN1			0	0	DLKANESR		missed K-A@3	0.746408	932.219	467.117	931.472	466.743	2	4	79.1.1.4785.5	45.5032	0	-1
1	316.9	316.9	76.95	70.97	66.21	sp|Q13813-2|SPTA2_HUMAN	Isoform 2 of Spectrin alpha chain, brain OS=Homo sapiens GN=SPTAN1			0	99	DLMSWINGIR	Deamidated(N)@7		0.00261558	1204.59	603.304	1204.59	603.303	2	10	21.1.1.6670.8	100.543	0	-1
1	316.9	316.9	76.95	70.97	66.21	sp|Q13813-2|SPTA2_HUMAN	Isoform 2 of Spectrin alpha chain, brain OS=Homo sapiens GN=SPTAN1			0	99	DLMSWINGIR			-0.143481	1203.46	602.739	1203.61	602.811	2	11	75.1.1.2317.3	104.889	0	-1
1	316.9	316.9	76.95	70.97	66.21	sp|Q13813-2|SPTA2_HUMAN	Isoform 2 of Spectrin alpha chain, brain OS=Homo sapiens GN=SPTAN1			0	99	DLMSWINGIR	Deamidated(N)@7		0.19924	1204.79	603.402	1204.59	603.303	2	10	17.1.1.8971.6	100.215	0	-1
1	316.9	316.9	76.95	70.97	66.21	sp|Q13813-2|SPTA2_HUMAN	Isoform 2 of Spectrin alpha chain, brain OS=Homo sapiens GN=SPTAN1			0	99	DLMSWINGIR			-0.192944	1203.41	602.714	1203.61	602.811	2	10	76.1.1.2405.4	104.822	0	-1
1	316.9	316.9	76.95	70.97	66.21	sp|Q13813-2|SPTA2_HUMAN	Isoform 2 of Spectrin alpha chain, brain OS=Homo sapiens GN=SPTAN1			0	99	DLMSWINGIR			0.00415621	1203.61	602.813	1203.61	602.811	2	10	74.1.1.4346.7	104.735	0	-1
1	316.9	316.9	76.95	70.97	66.21	sp|Q13813-2|SPTA2_HUMAN	Isoform 2 of Spectrin alpha chain, brain OS=Homo sapiens GN=SPTAN1			0	99	DLMSWINGIR			-0.0533366	1203.55	602.784	1203.61	602.811	2	9	74.1.1.4355.3	105.158	0	-1
1	316.9	316.9	76.95	70.97	66.21	sp|Q13813-2|SPTA2_HUMAN	Isoform 2 of Spectrin alpha chain, brain OS=Homo sapiens GN=SPTAN1			0	98.84	DLMSWINGIR			0.213793	1203.82	602.918	1203.61	602.811	2	10	18.1.1.9297.6	109.9	0	-1
1	316.9	316.9	76.95	70.97	66.21	sp|Q13813-2|SPTA2_HUMAN	Isoform 2 of Spectrin alpha chain, brain OS=Homo sapiens GN=SPTAN1			0	98.79	DLMSWINGIR			-0.0586112	1203.55	602.782	1203.61	602.811	2	10	77.1.1.2471.3	105	0	-1
1	316.9	316.9	76.95	70.97	66.21	sp|Q13813-2|SPTA2_HUMAN	Isoform 2 of Spectrin alpha chain, brain OS=Homo sapiens GN=SPTAN1			0	98.36	DLMSWINGIR			0.228928	1203.84	602.925	1203.61	602.811	2	8	17.1.1.9736.6	110.176	0	-1
1	316.9	316.9	76.95	70.97	66.21	sp|Q13813-2|SPTA2_HUMAN	Isoform 2 of Spectrin alpha chain, brain OS=Homo sapiens GN=SPTAN1			0	98.36	DLMSWINGIR	Deamidated(N)@7		-0.0890818	1204.5	603.258	1204.59	603.303	2	9	25.1.1.5685.6	100.394	0	-1
1	316.9	316.9	76.95	70.97	66.21	sp|Q13813-2|SPTA2_HUMAN	Isoform 2 of Spectrin alpha chain, brain OS=Homo sapiens GN=SPTAN1			0	98.18	DLMSWINGIR			-0.144385	1203.46	602.739	1203.61	602.811	2	10	78.1.1.2920.3	105.103	0	-1
1	316.9	316.9	76.95	70.97	66.21	sp|Q13813-2|SPTA2_HUMAN	Isoform 2 of Spectrin alpha chain, brain OS=Homo sapiens GN=SPTAN1			0	98.15	DLMSWINGIR			0.122967	1203.73	602.872	1203.61	602.811	2	10	16.1.1.10075.5	110.088	0	-1
1	316.9	316.9	76.95	70.97	66.21	sp|Q13813-2|SPTA2_HUMAN	Isoform 2 of Spectrin alpha chain, brain OS=Homo sapiens GN=SPTAN1			0	98.03	DLMSWINGIR			-0.0139621	1203.59	602.804	1203.61	602.811	2	9	19.1.1.8515.8	109.765	0	-1
1	316.9	316.9	76.95	70.97	66.21	sp|Q13813-2|SPTA2_HUMAN	Isoform 2 of Spectrin alpha chain, brain OS=Homo sapiens GN=SPTAN1			0	97.78	DLMSWINGIR			-0.0495132	1203.56	602.786	1203.61	602.811	2	9	76.1.1.2396.5	104.322	0	-1
1	316.9	316.9	76.95	70.97	66.21	sp|Q13813-2|SPTA2_HUMAN	Isoform 2 of Spectrin alpha chain, brain OS=Homo sapiens GN=SPTAN1			0	97.29	DLMSWINGIR	Deamidated(N)@7		-0.0555748	1204.54	603.275	1204.59	603.303	2	9	28.1.1.5375.5	100.044	0	-1
1	316.9	316.9	76.95	70.97	66.21	sp|Q13813-2|SPTA2_HUMAN	Isoform 2 of Spectrin alpha chain, brain OS=Homo sapiens GN=SPTAN1			0	96.91	DLMSWINGIR			-0.201026	1203.41	602.71	1203.61	602.811	2	10	78.1.1.2912.4	104.744	0	-1
1	316.9	316.9	76.95	70.97	66.21	sp|Q13813-2|SPTA2_HUMAN	Isoform 2 of Spectrin alpha chain, brain OS=Homo sapiens GN=SPTAN1			0	96.68	DLMSWINGIR			-0.0614185	1203.55	602.78	1203.61	602.811	2	9	77.1.1.2465.3	104.702	0	-1
1	316.9	316.9	76.95	70.97	66.21	sp|Q13813-2|SPTA2_HUMAN	Isoform 2 of Spectrin alpha chain, brain OS=Homo sapiens GN=SPTAN1			0	94.84	DLMSWINGIR	Deamidated(N)@7		-0.192943	1204.4	603.206	1204.59	603.303	2	9	4.1.1.5226.4	101.003	0	-1
1	316.9	316.9	76.95	70.97	66.21	sp|Q13813-2|SPTA2_HUMAN	Isoform 2 of Spectrin alpha chain, brain OS=Homo sapiens GN=SPTAN1			0	91.06	DLMSWINGIR	Deamidated(N)@7		0.182016	1204.77	603.394	1204.59	603.303	2	8	9.1.1.7440.8	100.352	0	-1
1	316.9	316.9	76.95	70.97	66.21	sp|Q13813-2|SPTA2_HUMAN	Isoform 2 of Spectrin alpha chain, brain OS=Homo sapiens GN=SPTAN1			0	89.29	DLMSWINGIR	Deamidated(N)@7		-0.123974	1204.47	603.241	1204.59	603.303	2	8	5.1.1.5606.6	100.499	0	-1
1	316.9	316.9	76.95	70.97	66.21	sp|Q13813-2|SPTA2_HUMAN	Isoform 2 of Spectrin alpha chain, brain OS=Homo sapiens GN=SPTAN1			0	73.49	DLMSWINGIR	Deamidated(N)@7		0.01849	1204.61	603.312	1204.59	603.303	2	9	2.1.1.5242.8	106.075	0	-1
1	316.9	316.9	76.95	70.97	66.21	sp|Q13813-2|SPTA2_HUMAN	Isoform 2 of Spectrin alpha chain, brain OS=Homo sapiens GN=SPTAN1			0	70.07	DLMSWINGIR	Deamidated(N)@7		-0.222972	1204.37	603.191	1204.59	603.303	2	10	7.1.1.6708.3	100.866	0	-1
1	316.9	316.9	76.95	70.97	66.21	sp|Q13813-2|SPTA2_HUMAN	Isoform 2 of Spectrin alpha chain, brain OS=Homo sapiens GN=SPTAN1			0	57.94	DLMSWINGIR	Deamidated(N)@7		-0.0948391	1204.5	603.255	1204.59	603.303	2	7	78.1.1.2980.6	108.376	0	-1
1	316.9	316.9	76.95	70.97	66.21	sp|Q13813-2|SPTA2_HUMAN	Isoform 2 of Spectrin alpha chain, brain OS=Homo sapiens GN=SPTAN1			0	52.64	DLMSWINGIR	Deamidated(N)@7		-0.105946	1204.49	603.25	1204.59	603.303	2	9	3.1.1.5103.6	101.129	0	-1
1	316.9	316.9	76.95	70.97	66.21	sp|Q13813-2|SPTA2_HUMAN	Isoform 2 of Spectrin alpha chain, brain OS=Homo sapiens GN=SPTAN1			0	44.97	DLMSWINGIR	Oxidation(M)@3		-0.0586638	1219.54	610.779	1219.6	610.808	2	7	77.1.1.2422.5	102.623	0	-1
1	316.9	316.9	76.95	70.97	66.21	sp|Q13813-2|SPTA2_HUMAN	Isoform 2 of Spectrin alpha chain, brain OS=Homo sapiens GN=SPTAN1			0	42.72	DLMSWINGIR	Deamidated(N)@7		-0.0836087	1204.51	603.261	1204.59	603.303	2	6	78.1.1.2836.7	100.998	0	-1
1	316.9	316.9	76.95	70.97	66.21	sp|Q13813-2|SPTA2_HUMAN	Isoform 2 of Spectrin alpha chain, brain OS=Homo sapiens GN=SPTAN1			0	26.52	DLMSWINGIR	Deamidated(N)@7		-0.148511	1204.44	603.229	1204.59	603.303	2	7	5.1.1.5620.3	100.861	0	-1
1	316.9	316.9	76.95	70.97	66.21	sp|Q13813-2|SPTA2_HUMAN	Isoform 2 of Spectrin alpha chain, brain OS=Homo sapiens GN=SPTAN1			0	26.27	DLMSWINGIR	Deamidated(N)@7		-0.126801	1204.46	603.239	1204.59	603.303	2	6	76.1.1.2322.8	100.537	0	-1
1	316.9	316.9	76.95	70.97	66.21	sp|Q13813-2|SPTA2_HUMAN	Isoform 2 of Spectrin alpha chain, brain OS=Homo sapiens GN=SPTAN1			0	23.4	DLMSWINGIR	Deamidated(N)@7		-0.0327771	1204.56	603.286	1204.59	603.303	2	7	2.1.1.5154.6	101.393	0	-1
1	316.9	316.9	76.95	70.97	66.21	sp|Q13813-2|SPTA2_HUMAN	Isoform 2 of Spectrin alpha chain, brain OS=Homo sapiens GN=SPTAN1			0	0	DLMSWINGIR	Deamidated(N)@7		0.113933	1204.7	603.36	1204.59	603.303	2	5	7.1.1.4659.7	70.054	0	-1
1	316.9	316.9	76.95	70.97	66.21	sp|Q13813-2|SPTA2_HUMAN	Isoform 2 of Spectrin alpha chain, brain OS=Homo sapiens GN=SPTAN1			0	0	DLMSWINGIR			0.185836	1203.79	602.904	1203.61	602.811	2	5	18.1.1.7718.7	90.6335	0	-1
1	316.9	316.9	76.95	70.97	66.21	sp|Q13813-2|SPTA2_HUMAN	Isoform 2 of Spectrin alpha chain, brain OS=Homo sapiens GN=SPTAN1			0	0	DLMSWINGIR			-0.378284	1203.23	602.622	1203.61	602.811	2	5	38.1.1.6138.8	121.498	0	-1
1	316.9	316.9	76.95	70.97	66.21	sp|Q13813-2|SPTA2_HUMAN	Isoform 2 of Spectrin alpha chain, brain OS=Homo sapiens GN=SPTAN1			0	0	DLMSWINGIR			-0.00781894	1203.6	402.207	1203.61	402.21	3	5	44.1.1.3681.4	33.7577	0	-1
1	316.9	316.9	76.95	70.97	66.21	sp|Q13813-2|SPTA2_HUMAN	Isoform 2 of Spectrin alpha chain, brain OS=Homo sapiens GN=SPTAN1			0	0	DLMSWINGIR			-0.753973	1202.85	602.434	1203.61	602.811	2	6	76.1.1.2434.7	106.553	0	-1
1	316.9	316.9	76.95	70.97	66.21	sp|Q13813-2|SPTA2_HUMAN	Isoform 2 of Spectrin alpha chain, brain OS=Homo sapiens GN=SPTAN1			0	0	DLMSWINGIR	Deamidated(N)@7		-0.0848094	1204.51	603.26	1204.59	603.303	2	6	76.1.1.2459.8	108.003	0	-1
1	316.9	316.9	76.95	70.97	66.21	sp|Q13813-2|SPTA2_HUMAN	Isoform 2 of Spectrin alpha chain, brain OS=Homo sapiens GN=SPTAN1			0	74.51	DLNSQADSLMTSSAFDTSQVK			0.381321	2244.4	749.142	2244.02	749.014	3	10	18.1.1.7448.5	87.4875	0	-1
1	316.9	316.9	76.95	70.97	66.21	sp|Q13813-2|SPTA2_HUMAN	Isoform 2 of Spectrin alpha chain, brain OS=Homo sapiens GN=SPTAN1			0	52.27	DLNSQADSLMTSSAFDTSQVK			-0.0511527	2243.97	748.997	2244.02	749.014	3	8	29.1.1.5040.5	87.7639	0	-1
1	316.9	316.9	76.95	70.97	66.21	sp|Q13813-2|SPTA2_HUMAN	Isoform 2 of Spectrin alpha chain, brain OS=Homo sapiens GN=SPTAN1			0	47.66	DLNSQADSLMTSSAFDTSQVK			-0.0286713	2243.99	749.005	2244.02	749.014	3	9	21.1.1.5693.7	87.9739	0	-1
1	316.9	316.9	76.95	70.97	66.21	sp|Q13813-2|SPTA2_HUMAN	Isoform 2 of Spectrin alpha chain, brain OS=Homo sapiens GN=SPTAN1			0	43.69	DLNSQADSLMTSSAFDTSQVK			-0.17289	2243.85	748.957	2244.02	749.014	3	8	68.1.1.2252.7	85.1718	0	-1
1	316.9	316.9	76.95	70.97	66.21	sp|Q13813-2|SPTA2_HUMAN	Isoform 2 of Spectrin alpha chain, brain OS=Homo sapiens GN=SPTAN1			0	0	DLNSQADSLMTSSAFDTSQVK			0.00384142	2244.03	749.016	2244.02	749.014	3	6	24.1.1.5458.8	88.3466	0	-1
1	316.9	316.9	76.95	70.97	66.21	sp|Q13813-2|SPTA2_HUMAN	Isoform 2 of Spectrin alpha chain, brain OS=Homo sapiens GN=SPTAN1			0	0	DLNSQADSLMTSSAFDTSQVK			0.497644	2244.52	749.18	2244.02	749.014	3	6	25.1.1.5523.4	88.1843	0	-1
1	316.9	316.9	76.95	70.97	66.21	sp|Q13813-2|SPTA2_HUMAN	Isoform 2 of Spectrin alpha chain, brain OS=Homo sapiens GN=SPTAN1			0	0	DLNSQADSLMTSSAFDTSQVK			-0.246681	2243.78	748.932	2244.02	749.014	3	8	68.1.1.2243.3	84.7374	0	-1
1	316.9	316.9	76.95	70.97	66.21	sp|Q13813-2|SPTA2_HUMAN	Isoform 2 of Spectrin alpha chain, brain OS=Homo sapiens GN=SPTAN1			0	99	DLSSVQTLLTK			-0.0139686	1203.66	602.836	1203.67	602.843	2	10	24.1.1.5378.7	82.9736	0	-1
1	316.9	316.9	76.95	70.97	66.21	sp|Q13813-2|SPTA2_HUMAN	Isoform 2 of Spectrin alpha chain, brain OS=Homo sapiens GN=SPTAN1			0	99	DLSSVQTLLTK			0.0991483	1203.77	602.892	1203.67	602.843	2	10	3.1.1.4044.8	83.4785	0	-1
1	316.9	316.9	76.95	70.97	66.21	sp|Q13813-2|SPTA2_HUMAN	Isoform 2 of Spectrin alpha chain, brain OS=Homo sapiens GN=SPTAN1			0	99	DLSSVQTLLTK			-0.0766195	1203.59	602.804	1203.67	602.843	2	9	27.1.1.5585.6	82.3135	0	-1
1	316.9	316.9	76.95	70.97	66.21	sp|Q13813-2|SPTA2_HUMAN	Isoform 2 of Spectrin alpha chain, brain OS=Homo sapiens GN=SPTAN1			0	99	DLSSVQTLLTK			-0.152099	1203.52	602.767	1203.67	602.843	2	11	28.1.1.5117.3	82.4181	0	-1
1	316.9	316.9	76.95	70.97	66.21	sp|Q13813-2|SPTA2_HUMAN	Isoform 2 of Spectrin alpha chain, brain OS=Homo sapiens GN=SPTAN1			0	99	DLSSVQTLLTK			-0.18079	1203.49	602.752	1203.67	602.843	2	10	29.1.1.4956.3	82.2512	0	-1
1	316.9	316.9	76.95	70.97	66.21	sp|Q13813-2|SPTA2_HUMAN	Isoform 2 of Spectrin alpha chain, brain OS=Homo sapiens GN=SPTAN1			0	99	DLSSVQTLLTK			0.248958	1203.92	602.967	1203.67	602.843	2	10	6.1.1.4939.5	83.3785	0	-1
1	316.9	316.9	76.95	70.97	66.21	sp|Q13813-2|SPTA2_HUMAN	Isoform 2 of Spectrin alpha chain, brain OS=Homo sapiens GN=SPTAN1			0	99	DLSSVQTLLTK			-0.000662278	1203.67	602.842	1203.67	602.843	2	9	24.1.1.5383.4	83.3115	0	-1
1	316.9	316.9	76.95	70.97	66.21	sp|Q13813-2|SPTA2_HUMAN	Isoform 2 of Spectrin alpha chain, brain OS=Homo sapiens GN=SPTAN1			0	99	DLSSVQTLLTK			-0.185526	1203.49	602.75	1203.67	602.843	2	10	23.1.1.4886.3	82.7618	0	-1
1	316.9	316.9	76.95	70.97	66.21	sp|Q13813-2|SPTA2_HUMAN	Isoform 2 of Spectrin alpha chain, brain OS=Homo sapiens GN=SPTAN1			0	99	DLSSVQTLLTK			-0.098103	1203.57	602.794	1203.67	602.843	2	10	5.1.1.4504.3	83.0481	0	-1
1	316.9	316.9	76.95	70.97	66.21	sp|Q13813-2|SPTA2_HUMAN	Isoform 2 of Spectrin alpha chain, brain OS=Homo sapiens GN=SPTAN1			0	99	DLSSVQTLLTK			-0.057584	1203.61	602.814	1203.67	602.843	2	10	72.1.1.3332.3	74.8521	0	-1
1	316.9	316.9	76.95	70.97	66.21	sp|Q13813-2|SPTA2_HUMAN	Isoform 2 of Spectrin alpha chain, brain OS=Homo sapiens GN=SPTAN1			0	99	DLSSVQTLLTK			-0.0451328	1203.63	602.82	1203.67	602.843	2	10	72.1.1.3339.3	75.1775	0	-1
1	316.9	316.9	76.95	70.97	66.21	sp|Q13813-2|SPTA2_HUMAN	Isoform 2 of Spectrin alpha chain, brain OS=Homo sapiens GN=SPTAN1			0	99	DLSSVQTLLTK			0.0401255	1203.71	602.863	1203.67	602.843	2	9	26.1.1.5569.5	82.5311	0	-1
1	316.9	316.9	76.95	70.97	66.21	sp|Q13813-2|SPTA2_HUMAN	Isoform 2 of Spectrin alpha chain, brain OS=Homo sapiens GN=SPTAN1			0	99	DLSSVQTLLTK			0.227547	1203.9	602.957	1203.67	602.843	2	10	19.1.1.6477.4	82.8275	0	-1
1	316.9	316.9	76.95	70.97	66.21	sp|Q13813-2|SPTA2_HUMAN	Isoform 2 of Spectrin alpha chain, brain OS=Homo sapiens GN=SPTAN1			0	99	DLSSVQTLLTK			0.092776	1203.76	602.889	1203.67	602.843	2	9	33.1.1.5805.8	83.1239	0	-1
1	316.9	316.9	76.95	70.97	66.21	sp|Q13813-2|SPTA2_HUMAN	Isoform 2 of Spectrin alpha chain, brain OS=Homo sapiens GN=SPTAN1			0	99	DLSSVQTLLTK			0.0635475	1203.73	602.875	1203.67	602.843	2	9	48.1.1.4809.4	82.4138	0	-1
1	316.9	316.9	76.95	70.97	66.21	sp|Q13813-2|SPTA2_HUMAN	Isoform 2 of Spectrin alpha chain, brain OS=Homo sapiens GN=SPTAN1			0	99	DLSSVQTLLTK			-0.154645	1203.52	602.765	1203.67	602.843	2	10	17.1.1.7461.3	82.8069	0	-1
1	316.9	316.9	76.95	70.97	66.21	sp|Q13813-2|SPTA2_HUMAN	Isoform 2 of Spectrin alpha chain, brain OS=Homo sapiens GN=SPTAN1			0	98.84	DLSSVQTLLTK			0.147376	1203.82	602.917	1203.67	602.843	2	10	9.1.1.5907.5	82.5803	0	-1
1	316.9	316.9	76.95	70.97	66.21	sp|Q13813-2|SPTA2_HUMAN	Isoform 2 of Spectrin alpha chain, brain OS=Homo sapiens GN=SPTAN1			0	98.73	DLSSVQTLLTK			0.034962	1203.71	602.86	1203.67	602.843	2	9	27.1.1.5589.4	82.6101	0	-1
1	316.9	316.9	76.95	70.97	66.21	sp|Q13813-2|SPTA2_HUMAN	Isoform 2 of Spectrin alpha chain, brain OS=Homo sapiens GN=SPTAN1			0	98.72	DLSSVQTLLTK			0.0839785	1203.76	602.885	1203.67	602.843	2	9	32.1.1.5175.5	82.842	0	-1
1	316.9	316.9	76.95	70.97	66.21	sp|Q13813-2|SPTA2_HUMAN	Isoform 2 of Spectrin alpha chain, brain OS=Homo sapiens GN=SPTAN1			0	98.63	DLSSVQTLLTK			0.139424	1203.81	602.913	1203.67	602.843	2	9	20.1.1.6215.8	82.686	0	-1
1	316.9	316.9	76.95	70.97	66.21	sp|Q13813-2|SPTA2_HUMAN	Isoform 2 of Spectrin alpha chain, brain OS=Homo sapiens GN=SPTAN1			0	98.36	DLSSVQTLLTK			-0.0458947	1203.63	602.82	1203.67	602.843	2	9	22.1.1.5053.3	82.7027	0	-1
1	316.9	316.9	76.95	70.97	66.21	sp|Q13813-2|SPTA2_HUMAN	Isoform 2 of Spectrin alpha chain, brain OS=Homo sapiens GN=SPTAN1			0	98.36	DLSSVQTLLTK			-0.0594372	1203.61	602.813	1203.67	602.843	2	9	73.1.1.3610.3	74.9788	0	-1
1	316.9	316.9	76.95	70.97	66.21	sp|Q13813-2|SPTA2_HUMAN	Isoform 2 of Spectrin alpha chain, brain OS=Homo sapiens GN=SPTAN1			0	98.35	DLSSVQTLLTK			0.197428	1203.87	602.942	1203.67	602.843	2	9	23.1.1.4891.4	83.0966	0	-1
1	316.9	316.9	76.95	70.97	66.21	sp|Q13813-2|SPTA2_HUMAN	Isoform 2 of Spectrin alpha chain, brain OS=Homo sapiens GN=SPTAN1			0	98.17	DLSSVQTLLTK			0.387149	1204.06	603.036	1203.67	602.843	2	9	31.1.1.5053.5	82.4999	0	-1
1	316.9	316.9	76.95	70.97	66.21	sp|Q13813-2|SPTA2_HUMAN	Isoform 2 of Spectrin alpha chain, brain OS=Homo sapiens GN=SPTAN1			0	97.38	DLSSVQTLLTK			0.288112	1203.96	602.987	1203.67	602.843	2	9	50.1.1.4784.5	81.7475	0	-1
1	316.9	316.9	76.95	70.97	66.21	sp|Q13813-2|SPTA2_HUMAN	Isoform 2 of Spectrin alpha chain, brain OS=Homo sapiens GN=SPTAN1			0	97.3	DLSSVQTLLTK			0.107892	1203.78	602.897	1203.67	602.843	2	9	49.1.1.5136.7	82.2255	0	-1
1	316.9	316.9	76.95	70.97	66.21	sp|Q13813-2|SPTA2_HUMAN	Isoform 2 of Spectrin alpha chain, brain OS=Homo sapiens GN=SPTAN1			0	96.99	DLSSVQTLLTK			0.253806	1203.92	602.97	1203.67	602.843	2	9	2.1.1.4832.5	84.1805	0	-1
1	316.9	316.9	76.95	70.97	66.21	sp|Q13813-2|SPTA2_HUMAN	Isoform 2 of Spectrin alpha chain, brain OS=Homo sapiens GN=SPTAN1			0	96.85	DLSSVQTLLTK			0.288361	1203.96	602.987	1203.67	602.843	2	9	1.1.1.5544.7	82.5419	0	-1
1	316.9	316.9	76.95	70.97	66.21	sp|Q13813-2|SPTA2_HUMAN	Isoform 2 of Spectrin alpha chain, brain OS=Homo sapiens GN=SPTAN1			0	96.69	DLSSVQTLLTK			-0.0779037	1203.59	602.804	1203.67	602.843	2	10	16.1.1.7680.5	82.6145	0	-1
1	316.9	316.9	76.95	70.97	66.21	sp|Q13813-2|SPTA2_HUMAN	Isoform 2 of Spectrin alpha chain, brain OS=Homo sapiens GN=SPTAN1			0	96.07	DLSSVQTLLTK			0.266265	1203.94	602.976	1203.67	602.843	2	9	20.1.1.6194.4	82.3219	0	-1
1	316.9	316.9	76.95	70.97	66.21	sp|Q13813-2|SPTA2_HUMAN	Isoform 2 of Spectrin alpha chain, brain OS=Homo sapiens GN=SPTAN1			0	95.37	DLSSVQTLLTK			-0.0588778	1203.61	602.813	1203.67	602.843	2	10	10.1.1.5823.3	82.2974	0	-1
1	316.9	316.9	76.95	70.97	66.21	sp|Q13813-2|SPTA2_HUMAN	Isoform 2 of Spectrin alpha chain, brain OS=Homo sapiens GN=SPTAN1			0	92.88	DLSSVQTLLTK			0.0753026	1203.75	602.88	1203.67	602.843	2	7	37.1.1.5945.6	82.667	0	-1
1	316.9	316.9	76.95	70.97	66.21	sp|Q13813-2|SPTA2_HUMAN	Isoform 2 of Spectrin alpha chain, brain OS=Homo sapiens GN=SPTAN1			0	92.16	DLSSVQTLLTK			0.304698	1203.98	602.995	1203.67	602.843	2	9	8.1.1.5472.7	83.0939	0	-1
1	316.9	316.9	76.95	70.97	66.21	sp|Q13813-2|SPTA2_HUMAN	Isoform 2 of Spectrin alpha chain, brain OS=Homo sapiens GN=SPTAN1			0	92.08	DLSSVQTLLTK			0.113431	1203.78	602.899	1203.67	602.843	2	8	2.1.1.4839.5	84.5894	0	-1
1	316.9	316.9	76.95	70.97	66.21	sp|Q13813-2|SPTA2_HUMAN	Isoform 2 of Spectrin alpha chain, brain OS=Homo sapiens GN=SPTAN1			0	68.14	DLSSVQTLLTK			0.621321	1204.29	603.153	1203.67	602.843	2	9	12.1.1.6318.6	81.6357	0	-1
1	316.9	316.9	76.95	70.97	66.21	sp|Q13813-2|SPTA2_HUMAN	Isoform 2 of Spectrin alpha chain, brain OS=Homo sapiens GN=SPTAN1			0	39.37	DLSSVQTLLTK			0.268817	1203.94	602.977	1203.67	602.843	2	9	11.1.1.6936.5	82.2464	0	-1
1	316.9	316.9	76.95	70.97	66.21	sp|Q13813-2|SPTA2_HUMAN	Isoform 2 of Spectrin alpha chain, brain OS=Homo sapiens GN=SPTAN1			0	34.51	DLSSVQTLLTK			-0.190057	1203.48	602.748	1203.67	602.843	2	9	73.1.1.3603.4	74.664	0	-1
1	316.9	316.9	76.95	70.97	66.21	sp|Q13813-2|SPTA2_HUMAN	Isoform 2 of Spectrin alpha chain, brain OS=Homo sapiens GN=SPTAN1			0	0	DLSSVQTLLTK			-0.959099	1202.71	602.363	1203.67	602.843	2	4	9.1.1.4388.4	56.7069	0	-1
1	316.9	316.9	76.95	70.97	66.21	sp|Q13813-2|SPTA2_HUMAN	Isoform 2 of Spectrin alpha chain, brain OS=Homo sapiens GN=SPTAN1			0	99	DLTGVQNLR			0.0837716	1014.63	508.322	1014.55	508.28	2	10	15.1.1.5567.3	53.1025	0	-1
1	316.9	316.9	76.95	70.97	66.21	sp|Q13813-2|SPTA2_HUMAN	Isoform 2 of Spectrin alpha chain, brain OS=Homo sapiens GN=SPTAN1			0	99	DLTGVQNLR			0.00592358	1014.55	508.283	1014.55	508.28	2	9	68.1.1.1430.3	46.8657	0	-1
1	316.9	316.9	76.95	70.97	66.21	sp|Q13813-2|SPTA2_HUMAN	Isoform 2 of Spectrin alpha chain, brain OS=Homo sapiens GN=SPTAN1			0	99	DLTGVQNLR			0.00207486	1014.55	508.281	1014.55	508.28	2	10	49.1.1.4749.4	54.018	0	-1
1	316.9	316.9	76.95	70.97	66.21	sp|Q13813-2|SPTA2_HUMAN	Isoform 2 of Spectrin alpha chain, brain OS=Homo sapiens GN=SPTAN1			0	99	DLTGVQNLR			0.0640406	1014.61	508.312	1014.55	508.28	2	10	28.1.1.4668.5	53.9005	0	-1
1	316.9	316.9	76.95	70.97	66.21	sp|Q13813-2|SPTA2_HUMAN	Isoform 2 of Spectrin alpha chain, brain OS=Homo sapiens GN=SPTAN1			0	99	DLTGVQNLR			-0.177448	1014.37	508.192	1014.55	508.28	2	9	24.1.1.4947.6	54.3396	0	-1
1	316.9	316.9	76.95	70.97	66.21	sp|Q13813-2|SPTA2_HUMAN	Isoform 2 of Spectrin alpha chain, brain OS=Homo sapiens GN=SPTAN1			0	97.2	DLTGVQNLR			-0.203522	1014.34	508.178	1014.55	508.28	2	9	5.1.1.3884.3	54.2957	0	-1
1	316.9	316.9	76.95	70.97	66.21	sp|Q13813-2|SPTA2_HUMAN	Isoform 2 of Spectrin alpha chain, brain OS=Homo sapiens GN=SPTAN1			0	96.55	DLTGVQNLR			-0.00452856	1014.54	508.278	1014.55	508.28	2	9	33.1.1.5389.4	54.4059	0	-1
1	316.9	316.9	76.95	70.97	66.21	sp|Q13813-2|SPTA2_HUMAN	Isoform 2 of Spectrin alpha chain, brain OS=Homo sapiens GN=SPTAN1			0	96.11	DLTGVQNLR			-0.253791	1014.29	508.153	1014.55	508.28	2	9	3.1.1.3526.3	54.6428	0	-1
1	316.9	316.9	76.95	70.97	66.21	sp|Q13813-2|SPTA2_HUMAN	Isoform 2 of Spectrin alpha chain, brain OS=Homo sapiens GN=SPTAN1			0	95.98	DLTGVQNLR			-0.0809162	1014.46	508.24	1014.55	508.28	2	9	23.1.1.4435.7	53.8883	0	-1
1	316.9	316.9	76.95	70.97	66.21	sp|Q13813-2|SPTA2_HUMAN	Isoform 2 of Spectrin alpha chain, brain OS=Homo sapiens GN=SPTAN1			0	95.37	DLTGVQNLR			0.484528	1015.03	508.522	1014.55	508.28	2	9	19.1.1.5129.6	53.8331	0	-1
1	316.9	316.9	76.95	70.97	66.21	sp|Q13813-2|SPTA2_HUMAN	Isoform 2 of Spectrin alpha chain, brain OS=Homo sapiens GN=SPTAN1			0	94.4	DLTGVQNLR			0.2411	1014.79	508.401	1014.55	508.28	2	9	9.1.1.4339.6	53.7423	0	-1
1	316.9	316.9	76.95	70.97	66.21	sp|Q13813-2|SPTA2_HUMAN	Isoform 2 of Spectrin alpha chain, brain OS=Homo sapiens GN=SPTAN1			0	92.76	DLTGVQNLR			0.218155	1014.76	508.389	1014.55	508.28	2	9	50.1.1.4065.5	53.2895	0	-1
1	316.9	316.9	76.95	70.97	66.21	sp|Q13813-2|SPTA2_HUMAN	Isoform 2 of Spectrin alpha chain, brain OS=Homo sapiens GN=SPTAN1			0	91.97	DLTGVQNLR			0.523143	1015.07	508.542	1014.55	508.28	2	9	16.1.1.5622.3	53.6053	0	-1
1	316.9	316.9	76.95	70.97	66.21	sp|Q13813-2|SPTA2_HUMAN	Isoform 2 of Spectrin alpha chain, brain OS=Homo sapiens GN=SPTAN1			0	89.35	DLTGVQNLR			-0.153182	1014.39	508.204	1014.55	508.28	2	8	4.1.1.3586.3	54.3849	0	-1
1	316.9	316.9	76.95	70.97	66.21	sp|Q13813-2|SPTA2_HUMAN	Isoform 2 of Spectrin alpha chain, brain OS=Homo sapiens GN=SPTAN1			0	83.15	DLTGVQNLR			-0.111693	1014.43	508.224	1014.55	508.28	2	8	9.1.1.4344.3	54.0432	0	-1
1	316.9	316.9	76.95	70.97	66.21	sp|Q13813-2|SPTA2_HUMAN	Isoform 2 of Spectrin alpha chain, brain OS=Homo sapiens GN=SPTAN1			0	80.68	DLTGVQNLR			0.358387	1014.9	508.459	1014.55	508.28	2	9	21.1.1.4788.8	54.494	0	-1
1	316.9	316.9	76.95	70.97	66.21	sp|Q13813-2|SPTA2_HUMAN	Isoform 2 of Spectrin alpha chain, brain OS=Homo sapiens GN=SPTAN1			0	78.46	DLTGVQNLR			-0.114344	1014.43	508.223	1014.55	508.28	2	8	22.1.1.4592.8	53.5832	0	-1
1	316.9	316.9	76.95	70.97	66.21	sp|Q13813-2|SPTA2_HUMAN	Isoform 2 of Spectrin alpha chain, brain OS=Homo sapiens GN=SPTAN1			0	64.28	DLTGVQNLR			0.0853817	1014.63	508.323	1014.55	508.28	2	7	1.1.1.4362.8	54.0374	0	-1
1	316.9	316.9	76.95	70.97	66.21	sp|Q13813-2|SPTA2_HUMAN	Isoform 2 of Spectrin alpha chain, brain OS=Homo sapiens GN=SPTAN1			0	62.06	DLTGVQNLR			-0.0354585	1014.51	508.262	1014.55	508.28	2	8	68.1.1.1423.3	46.5392	0	-1
1	316.9	316.9	76.95	70.97	66.21	sp|Q13813-2|SPTA2_HUMAN	Isoform 2 of Spectrin alpha chain, brain OS=Homo sapiens GN=SPTAN1			0	60.48	DLTGVQNLR			0.377785	1014.92	508.469	1014.55	508.28	2	9	11.1.1.5059.8	53.261	0	-1
1	316.9	316.9	76.95	70.97	66.21	sp|Q13813-2|SPTA2_HUMAN	Isoform 2 of Spectrin alpha chain, brain OS=Homo sapiens GN=SPTAN1			0	50.88	DLTGVQNLR			0.180053	1014.73	508.37	1014.55	508.28	2	8	10.1.1.4097.4	53.0845	0	-1
1	316.9	316.9	76.95	70.97	66.21	sp|Q13813-2|SPTA2_HUMAN	Isoform 2 of Spectrin alpha chain, brain OS=Homo sapiens GN=SPTAN1			0	49.81	DLTGVQNLR			0.600239	1015.15	508.58	1014.55	508.28	2	7	18.1.1.5422.4	53.6295	0	-1
1	316.9	316.9	76.95	70.97	66.21	sp|Q13813-2|SPTA2_HUMAN	Isoform 2 of Spectrin alpha chain, brain OS=Homo sapiens GN=SPTAN1			0	47.79	DLTGVQNLR			0.231183	1014.78	508.396	1014.55	508.28	2	7	8.1.1.4063.4	53.6051	0	-1
1	316.9	316.9	76.95	70.97	66.21	sp|Q13813-2|SPTA2_HUMAN	Isoform 2 of Spectrin alpha chain, brain OS=Homo sapiens GN=SPTAN1			0	45.12	DLTGVQNLR			0.0121199	1014.56	508.286	1014.55	508.28	2	7	31.1.1.4615.6	53.8612	0	-1
1	316.9	316.9	76.95	70.97	66.21	sp|Q13813-2|SPTA2_HUMAN	Isoform 2 of Spectrin alpha chain, brain OS=Homo sapiens GN=SPTAN1			0	42.88	DLTGVQNLR			0.12307	1014.67	508.342	1014.55	508.28	2	7	19.1.1.5135.8	54.2346	0	-1
1	316.9	316.9	76.95	70.97	66.21	sp|Q13813-2|SPTA2_HUMAN	Isoform 2 of Spectrin alpha chain, brain OS=Homo sapiens GN=SPTAN1			0	38.77	DLTGVQNLR			0.0250307	1014.57	508.293	1014.55	508.28	2	7	27.1.1.5155.5	53.8579	0	-1
1	316.9	316.9	76.95	70.97	66.21	sp|Q13813-2|SPTA2_HUMAN	Isoform 2 of Spectrin alpha chain, brain OS=Homo sapiens GN=SPTAN1			0	38.54	DLTGVQNLR			0.00497645	1014.55	508.283	1014.55	508.28	2	7	30.1.1.4670.7	54.0112	0	-1
1	316.9	316.9	76.95	70.97	66.21	sp|Q13813-2|SPTA2_HUMAN	Isoform 2 of Spectrin alpha chain, brain OS=Homo sapiens GN=SPTAN1			0	34.39	DLTGVQNLR			-0.134411	1014.41	508.213	1014.55	508.28	2	7	14.1.1.5680.5	53.2804	0	-1
1	316.9	316.9	76.95	70.97	66.21	sp|Q13813-2|SPTA2_HUMAN	Isoform 2 of Spectrin alpha chain, brain OS=Homo sapiens GN=SPTAN1			0	33.07	DLTGVQNLR			-0.217833	1014.33	508.171	1014.55	508.28	2	7	7.1.1.4398.4	54.4653	0	-1
1	316.9	316.9	76.95	70.97	66.21	sp|Q13813-2|SPTA2_HUMAN	Isoform 2 of Spectrin alpha chain, brain OS=Homo sapiens GN=SPTAN1			0	32.12	DLTGVQNLR			-0.0306249	1014.52	508.265	1014.55	508.28	2	8	13.1.1.5591.7	52.6967	0	-1
1	316.9	316.9	76.95	70.97	66.21	sp|Q13813-2|SPTA2_HUMAN	Isoform 2 of Spectrin alpha chain, brain OS=Homo sapiens GN=SPTAN1			0	31.06	DLTGVQNLR			0.0487595	1014.59	508.305	1014.55	508.28	2	6	1.1.1.4369.5	54.4492	0	-1
1	316.9	316.9	76.95	70.97	66.21	sp|Q13813-2|SPTA2_HUMAN	Isoform 2 of Spectrin alpha chain, brain OS=Homo sapiens GN=SPTAN1			0	25.47	DLTGVQNLR			0.0133018	1014.56	508.287	1014.55	508.28	2	7	69.1.1.1815.3	46.9114	0	-1
1	316.9	316.9	76.95	70.97	66.21	sp|Q13813-2|SPTA2_HUMAN	Isoform 2 of Spectrin alpha chain, brain OS=Homo sapiens GN=SPTAN1			0	22.2	DLTGVQNLR			0.158981	1014.7	508.36	1014.55	508.28	2	7	8.1.1.4068.5	53.9118	0	-1
1	316.9	316.9	76.95	70.97	66.21	sp|Q13813-2|SPTA2_HUMAN	Isoform 2 of Spectrin alpha chain, brain OS=Homo sapiens GN=SPTAN1			0	17.89	DLTGVQNLR			0.208332	1014.75	508.384	1014.55	508.28	2	7	6.1.1.4200.4	54.1827	0	-1
1	316.9	316.9	76.95	70.97	66.21	sp|Q13813-2|SPTA2_HUMAN	Isoform 2 of Spectrin alpha chain, brain OS=Homo sapiens GN=SPTAN1			0	17.33	DLTGVQNLR			0.0563973	1014.6	508.308	1014.55	508.28	2	7	25.1.1.5053.5	54.3249	0	-1
1	316.9	316.9	76.95	70.97	66.21	sp|Q13813-2|SPTA2_HUMAN	Isoform 2 of Spectrin alpha chain, brain OS=Homo sapiens GN=SPTAN1			0	16.86	DLTGVQNLR			0.158821	1014.7	508.36	1014.55	508.28	2	7	2.1.1.4384.8	55.6065	0	-1
1	316.9	316.9	76.95	70.97	66.21	sp|Q13813-2|SPTA2_HUMAN	Isoform 2 of Spectrin alpha chain, brain OS=Homo sapiens GN=SPTAN1			0	0	DLTGVQNLR			0.157725	1014.7	508.359	1014.55	508.28	2	6	17.1.1.5329.6	53.9442	0	-1
1	316.9	316.9	76.95	70.97	66.21	sp|Q13813-2|SPTA2_HUMAN	Isoform 2 of Spectrin alpha chain, brain OS=Homo sapiens GN=SPTAN1			0	0	DLTGVQNLR			-0.13389	1014.41	508.213	1014.55	508.28	2	6	29.1.1.4507.6	53.8961	0	-1
1	316.9	316.9	76.95	70.97	66.21	sp|Q13813-2|SPTA2_HUMAN	Isoform 2 of Spectrin alpha chain, brain OS=Homo sapiens GN=SPTAN1			0	0	DLTGVQNLR			0.0625035	1014.61	508.311	1014.55	508.28	2	5	68.1.1.1471.5	48.7912	0	-1
1	316.9	316.9	76.95	70.97	66.21	sp|Q13813-2|SPTA2_HUMAN	Isoform 2 of Spectrin alpha chain, brain OS=Homo sapiens GN=SPTAN1			0	0	DLTGVQNLR			-0.023926	1014.52	508.268	1014.55	508.28	2	5	81.1.1.4339.7	48.6983	0	-1
1	316.9	316.9	76.95	70.97	66.21	sp|Q13813-2|SPTA2_HUMAN	Isoform 2 of Spectrin alpha chain, brain OS=Homo sapiens GN=SPTAN1			0	0	DLTGVQNLRK		missed R-K@9	0.0838804	1142.72	572.37	1142.64	572.328	2	4	78.1.1.2219.5	68.2162	0	-1
1	316.9	316.9	76.95	70.97	66.21	sp|Q13813-2|SPTA2_HUMAN	Isoform 2 of Spectrin alpha chain, brain OS=Homo sapiens GN=SPTAN1			0	99	DLTNVQNLQK			-0.0454541	1171.57	586.794	1171.62	586.817	2	11	4.1.1.3529.4	50.8572	0	-1
1	316.9	316.9	76.95	70.97	66.21	sp|Q13813-2|SPTA2_HUMAN	Isoform 2 of Spectrin alpha chain, brain OS=Homo sapiens GN=SPTAN1			0	99	DLTNVQNLQK			0.0295951	1171.65	586.832	1171.62	586.817	2	11	16.1.1.5421.8	50.4149	0	-1
1	316.9	316.9	76.95	70.97	66.21	sp|Q13813-2|SPTA2_HUMAN	Isoform 2 of Spectrin alpha chain, brain OS=Homo sapiens GN=SPTAN1			0	99	DLTNVQNLQK			-0.0593032	1171.56	586.788	1171.62	586.817	2	11	1.1.1.4310.8	51.0021	0	-1
1	316.9	316.9	76.95	70.97	66.21	sp|Q13813-2|SPTA2_HUMAN	Isoform 2 of Spectrin alpha chain, brain OS=Homo sapiens GN=SPTAN1			0	99	DLTNVQNLQK			0.000830688	1171.62	586.818	1171.62	586.817	2	10	19.1.1.5075.8	50.5222	0	-1
1	316.9	316.9	76.95	70.97	66.21	sp|Q13813-2|SPTA2_HUMAN	Isoform 2 of Spectrin alpha chain, brain OS=Homo sapiens GN=SPTAN1			0	99	DLTNVQNLQK			0.0543005	1171.67	586.844	1171.62	586.817	2	11	50.1.1.4016.4	50.2976	0	-1
1	316.9	316.9	76.95	70.97	66.21	sp|Q13813-2|SPTA2_HUMAN	Isoform 2 of Spectrin alpha chain, brain OS=Homo sapiens GN=SPTAN1			0	99	DLTNVQNLQK			-0.036095	1171.58	586.799	1171.62	586.817	2	12	48.1.1.4332.8	50.3357	0	-1
1	316.9	316.9	76.95	70.97	66.21	sp|Q13813-2|SPTA2_HUMAN	Isoform 2 of Spectrin alpha chain, brain OS=Homo sapiens GN=SPTAN1			0	99	DLTNVQNLQK			-0.151526	1171.47	586.741	1171.62	586.817	2	9	17.1.1.5099.3	50.4064	0	-1
1	316.9	316.9	76.95	70.97	66.21	sp|Q13813-2|SPTA2_HUMAN	Isoform 2 of Spectrin alpha chain, brain OS=Homo sapiens GN=SPTAN1			0	99	DLTNVQNLQK			0.117118	1171.74	586.876	1171.62	586.817	2	10	2.1.1.4333.4	52.3742	0	-1
1	316.9	316.9	76.95	70.97	66.21	sp|Q13813-2|SPTA2_HUMAN	Isoform 2 of Spectrin alpha chain, brain OS=Homo sapiens GN=SPTAN1			0	99	DLTNVQNLQK			-0.0387894	1171.58	586.798	1171.62	586.817	2	10	8.1.1.4005.4	50.4189	0	-1
1	316.9	316.9	76.95	70.97	66.21	sp|Q13813-2|SPTA2_HUMAN	Isoform 2 of Spectrin alpha chain, brain OS=Homo sapiens GN=SPTAN1			0	97.54	DLTNVQNLQK			0.0342977	1171.65	586.834	1171.62	586.817	2	9	5.1.1.3828.5	50.8639	0	-1
1	316.9	316.9	76.95	70.97	66.21	sp|Q13813-2|SPTA2_HUMAN	Isoform 2 of Spectrin alpha chain, brain OS=Homo sapiens GN=SPTAN1			0	97.39	DLTNVQNLQK			0.0626402	1171.68	586.848	1171.62	586.817	2	9	3.1.1.3466.4	50.9333	0	-1
1	316.9	316.9	76.95	70.97	66.21	sp|Q13813-2|SPTA2_HUMAN	Isoform 2 of Spectrin alpha chain, brain OS=Homo sapiens GN=SPTAN1			0	97.37	DLTNVQNLQK			-0.209822	1171.41	586.712	1171.62	586.817	2	10	13.1.1.5414.5	49.4072	0	-1
1	316.9	316.9	76.95	70.97	66.21	sp|Q13813-2|SPTA2_HUMAN	Isoform 2 of Spectrin alpha chain, brain OS=Homo sapiens GN=SPTAN1			0	97.15	DLTNVQNLQK			0.0130588	1171.63	586.824	1171.62	586.817	2	9	9.1.1.4283.5	50.5523	0	-1
1	316.9	316.9	76.95	70.97	66.21	sp|Q13813-2|SPTA2_HUMAN	Isoform 2 of Spectrin alpha chain, brain OS=Homo sapiens GN=SPTAN1			0	97.11	DLTNVQNLQK			-0.138864	1171.48	586.748	1171.62	586.817	2	10	68.1.1.1360.4	43.5588	0	-1
1	316.9	316.9	76.95	70.97	66.21	sp|Q13813-2|SPTA2_HUMAN	Isoform 2 of Spectrin alpha chain, brain OS=Homo sapiens GN=SPTAN1			0	89.45	DLTNVQNLQK			-0.00813347	1171.61	586.813	1171.62	586.817	2	10	69.1.1.1753.4	44.0338	0	-1
1	316.9	316.9	76.95	70.97	66.21	sp|Q13813-2|SPTA2_HUMAN	Isoform 2 of Spectrin alpha chain, brain OS=Homo sapiens GN=SPTAN1			0	80.64	DLTNVQNLQK			-0.283496	1171.34	586.675	1171.62	586.817	2	9	15.1.1.5395.3	49.8724	0	-1
1	316.9	316.9	76.95	70.97	66.21	sp|Q13813-2|SPTA2_HUMAN	Isoform 2 of Spectrin alpha chain, brain OS=Homo sapiens GN=SPTAN1			0	52.65	DLTNVQNLQK			0.00752459	1171.63	586.821	1171.62	586.817	2	7	4.1.1.3534.8	51.1793	0	-1
1	316.9	316.9	76.95	70.97	66.21	sp|Q13813-2|SPTA2_HUMAN	Isoform 2 of Spectrin alpha chain, brain OS=Homo sapiens GN=SPTAN1			0	9.305	DLTNVQNLQK	Deamidated(N)@4		-0.0092253	1172.59	587.304	1172.6	587.309	2	8	68.1.1.1370.6	44.0524	0	-1
1	316.9	316.9	76.95	70.97	66.21	sp|Q13813-2|SPTA2_HUMAN	Isoform 2 of Spectrin alpha chain, brain OS=Homo sapiens GN=SPTAN1			0	0	DLTNVQNLQK	Deamidated(N)@7		-0.0580408	1172.55	587.28	1172.6	587.309	2	7	14.1.1.5486.7	49.7328	0	-1
1	316.9	316.9	76.95	70.97	66.21	sp|Q13813-2|SPTA2_HUMAN	Isoform 2 of Spectrin alpha chain, brain OS=Homo sapiens GN=SPTAN1			0	86.82	DLTSWVTEMK			-0.0801376	1208.49	605.255	1208.57	605.295	2	9	71.1.1.3435.3	86.6316	0	-1
1	316.9	316.9	76.95	70.97	66.21	sp|Q13813-2|SPTA2_HUMAN	Isoform 2 of Spectrin alpha chain, brain OS=Homo sapiens GN=SPTAN1			0	85.06	DLTSWVTEMK			0.0526671	1208.63	605.321	1208.57	605.295	2	8	12.1.1.6978.5	92.1785	0	-1
1	316.9	316.9	76.95	70.97	66.21	sp|Q13813-2|SPTA2_HUMAN	Isoform 2 of Spectrin alpha chain, brain OS=Homo sapiens GN=SPTAN1			0	84.32	DLTSWVTEMK			0.0790039	1208.65	605.334	1208.57	605.295	2	8	19.1.1.7274.7	92.7811	0	-1
1	316.9	316.9	76.95	70.97	66.21	sp|Q13813-2|SPTA2_HUMAN	Isoform 2 of Spectrin alpha chain, brain OS=Homo sapiens GN=SPTAN1			0	79.02	DLTSWVTEMK			-0.0957639	1208.48	605.247	1208.57	605.295	2	8	71.1.1.3429.3	86.3476	0	-1
1	316.9	316.9	76.95	70.97	66.21	sp|Q13813-2|SPTA2_HUMAN	Isoform 2 of Spectrin alpha chain, brain OS=Homo sapiens GN=SPTAN1			0	74.84	DLTSWVTEMK			0.236375	1208.81	605.413	1208.57	605.295	2	8	50.1.1.5580.7	92.1331	0	-1
1	316.9	316.9	76.95	70.97	66.21	sp|Q13813-2|SPTA2_HUMAN	Isoform 2 of Spectrin alpha chain, brain OS=Homo sapiens GN=SPTAN1			0	69.96	DLTSWVTEMK			-0.0781012	1208.5	605.256	1208.57	605.295	2	8	70.1.1.3251.3	86.2944	0	-1
1	316.9	316.9	76.95	70.97	66.21	sp|Q13813-2|SPTA2_HUMAN	Isoform 2 of Spectrin alpha chain, brain OS=Homo sapiens GN=SPTAN1			0	64.74	DLTSWVTEMK			0.0698964	1208.64	605.33	1208.57	605.295	2	7	2.1.1.5005.7	94.0732	0	-1
1	316.9	316.9	76.95	70.97	66.21	sp|Q13813-2|SPTA2_HUMAN	Isoform 2 of Spectrin alpha chain, brain OS=Homo sapiens GN=SPTAN1			0	61.13	DLTSWVTEMK			-0.0608883	1208.51	605.264	1208.57	605.295	2	8	70.1.1.3257.3	86.5817	0	-1
1	316.9	316.9	76.95	70.97	66.21	sp|Q13813-2|SPTA2_HUMAN	Isoform 2 of Spectrin alpha chain, brain OS=Homo sapiens GN=SPTAN1			0	57.02	DLTSWVTEMK	Oxidation(M)@9		0.142246	1224.71	613.363	1224.57	613.292	2	7	5.1.1.4280.5	77.4594	0	-1
1	316.9	316.9	76.95	70.97	66.21	sp|Q13813-2|SPTA2_HUMAN	Isoform 2 of Spectrin alpha chain, brain OS=Homo sapiens GN=SPTAN1			0	56.03	DLTSWVTEMK			0.186247	1208.76	605.388	1208.57	605.295	2	9	12.1.1.6962.4	91.7816	0	-1
1	316.9	316.9	76.95	70.97	66.21	sp|Q13813-2|SPTA2_HUMAN	Isoform 2 of Spectrin alpha chain, brain OS=Homo sapiens GN=SPTAN1			0	39.47	DLTSWVTEMK			0.0665982	1208.64	605.328	1208.57	605.295	2	6	3.1.1.3737.5	67.3479	0	-1
1	316.9	316.9	76.95	70.97	66.21	sp|Q13813-2|SPTA2_HUMAN	Isoform 2 of Spectrin alpha chain, brain OS=Homo sapiens GN=SPTAN1			0	15.18	DLTSWVTEMK			-0.0723261	1208.5	605.259	1208.57	605.295	2	6	48.1.1.4959.8	92.6206	0	-1
1	316.9	316.9	76.95	70.97	66.21	sp|Q13813-2|SPTA2_HUMAN	Isoform 2 of Spectrin alpha chain, brain OS=Homo sapiens GN=SPTAN1			0	99	DMDDEESWIK	Oxidation(M)@2		-0.094896	1282.41	642.211	1282.5	642.258	2	11	61.1.1.1000.6	60.3617	0	-1
1	316.9	316.9	76.95	70.97	66.21	sp|Q13813-2|SPTA2_HUMAN	Isoform 2 of Spectrin alpha chain, brain OS=Homo sapiens GN=SPTAN1			0	99	DMDDEESWIK	Oxidation(M)@2		-0.170224	1282.33	642.173	1282.5	642.258	2	11	61.1.1.1022.3	62.0051	0	-1
1	316.9	316.9	76.95	70.97	66.21	sp|Q13813-2|SPTA2_HUMAN	Isoform 2 of Spectrin alpha chain, brain OS=Homo sapiens GN=SPTAN1			0	99	DMDDEESWIK	Oxidation(M)@2		-0.182067	1282.32	642.167	1282.5	642.258	2	11	61.1.1.1046.3	63.832	0	-1
1	316.9	316.9	76.95	70.97	66.21	sp|Q13813-2|SPTA2_HUMAN	Isoform 2 of Spectrin alpha chain, brain OS=Homo sapiens GN=SPTAN1			0	99	DMDDEESWIK			-0.137204	1266.37	634.192	1266.51	634.261	2	11	61.1.1.1102.4	68.0285	0	-1
1	316.9	316.9	76.95	70.97	66.21	sp|Q13813-2|SPTA2_HUMAN	Isoform 2 of Spectrin alpha chain, brain OS=Homo sapiens GN=SPTAN1			0	99	DMDDEESWIK			0.0951333	1266.6	634.308	1266.51	634.261	2	10	62.1.1.1857.6	65.1795	0	-1
1	316.9	316.9	76.95	70.97	66.21	sp|Q13813-2|SPTA2_HUMAN	Isoform 2 of Spectrin alpha chain, brain OS=Homo sapiens GN=SPTAN1			0	99	DMDDEESWIK	Oxidation(M)@2		0.0697292	1282.57	642.293	1282.5	642.258	2	10	63.1.1.1960.7	64.5122	0	-1
1	316.9	316.9	76.95	70.97	66.21	sp|Q13813-2|SPTA2_HUMAN	Isoform 2 of Spectrin alpha chain, brain OS=Homo sapiens GN=SPTAN1			0	99	DMDDEESWIK			-0.0393877	1266.47	634.241	1266.51	634.261	2	11	63.1.1.1979.3	65.673	0	-1
1	316.9	316.9	76.95	70.97	66.21	sp|Q13813-2|SPTA2_HUMAN	Isoform 2 of Spectrin alpha chain, brain OS=Homo sapiens GN=SPTAN1			0	99	DMDDEESWIK			-0.0823552	1266.43	634.22	1266.51	634.261	2	9	63.1.1.1984.4	65.9728	0	-1
1	316.9	316.9	76.95	70.97	66.21	sp|Q13813-2|SPTA2_HUMAN	Isoform 2 of Spectrin alpha chain, brain OS=Homo sapiens GN=SPTAN1			0	99	DMDDEESWIK	Oxidation(M)@2		-0.136185	1282.37	642.19	1282.5	642.258	2	12	60.1.1.1212.3	62.3778	0	-1
1	316.9	316.9	76.95	70.97	66.21	sp|Q13813-2|SPTA2_HUMAN	Isoform 2 of Spectrin alpha chain, brain OS=Homo sapiens GN=SPTAN1			0	99	DMDDEESWIK	Oxidation(M)@2		-0.147638	1282.35	642.185	1282.5	642.258	2	12	61.1.1.1018.3	61.7165	0	-1
1	316.9	316.9	76.95	70.97	66.21	sp|Q13813-2|SPTA2_HUMAN	Isoform 2 of Spectrin alpha chain, brain OS=Homo sapiens GN=SPTAN1			0	99	DMDDEESWIK			-0.187016	1266.32	634.168	1266.51	634.261	2	10	61.1.1.1097.3	67.6749	0	-1
1	316.9	316.9	76.95	70.97	66.21	sp|Q13813-2|SPTA2_HUMAN	Isoform 2 of Spectrin alpha chain, brain OS=Homo sapiens GN=SPTAN1			0	99	DMDDEESWIK	Oxidation(M)@2		-0.158504	1282.34	642.179	1282.5	642.258	2	11	61.1.1.1042.3	63.5267	0	-1
1	316.9	316.9	76.95	70.97	66.21	sp|Q13813-2|SPTA2_HUMAN	Isoform 2 of Spectrin alpha chain, brain OS=Homo sapiens GN=SPTAN1			0	99	DMDDEESWIK	Oxidation(M)@2		-0.0752399	1282.43	642.221	1282.5	642.258	2	11	61.1.1.1057.5	64.676	0	-1
1	316.9	316.9	76.95	70.97	66.21	sp|Q13813-2|SPTA2_HUMAN	Isoform 2 of Spectrin alpha chain, brain OS=Homo sapiens GN=SPTAN1			0	99	DMDDEESWIK			-0.0305908	1266.48	634.246	1266.51	634.261	2	10	62.1.1.1870.3	65.9742	0	-1
1	316.9	316.9	76.95	70.97	66.21	sp|Q13813-2|SPTA2_HUMAN	Isoform 2 of Spectrin alpha chain, brain OS=Homo sapiens GN=SPTAN1			0	99	DMDDEESWIK			-0.0458827	1266.46	634.238	1266.51	634.261	2	10	61.1.1.1086.4	66.8249	0	-1
1	316.9	316.9	76.95	70.97	66.21	sp|Q13813-2|SPTA2_HUMAN	Isoform 2 of Spectrin alpha chain, brain OS=Homo sapiens GN=SPTAN1			0	99	DMDDEESWIK	Oxidation(M)@2		-0.125808	1282.38	642.196	1282.5	642.258	2	11	60.1.1.1243.4	64.6463	0	-1
1	316.9	316.9	76.95	70.97	66.21	sp|Q13813-2|SPTA2_HUMAN	Isoform 2 of Spectrin alpha chain, brain OS=Homo sapiens GN=SPTAN1			0	99	DMDDEESWIK	Oxidation(M)@2		-0.0073901	1282.5	642.255	1282.5	642.258	2	11	60.1.1.1220.4	62.9858	0	-1
1	316.9	316.9	76.95	70.97	66.21	sp|Q13813-2|SPTA2_HUMAN	Isoform 2 of Spectrin alpha chain, brain OS=Homo sapiens GN=SPTAN1			0	99	DMDDEESWIK	Oxidation(M)@2		-0.174131	1282.33	642.171	1282.5	642.258	2	11	61.1.1.1051.3	64.2392	0	-1
1	316.9	316.9	76.95	70.97	66.21	sp|Q13813-2|SPTA2_HUMAN	Isoform 2 of Spectrin alpha chain, brain OS=Homo sapiens GN=SPTAN1			0	99	DMDDEESWIK	Oxidation(M)@2		-0.126883	1282.38	642.195	1282.5	642.258	2	10	61.1.1.931.7	55.3889	0	-1
1	316.9	316.9	76.95	70.97	66.21	sp|Q13813-2|SPTA2_HUMAN	Isoform 2 of Spectrin alpha chain, brain OS=Homo sapiens GN=SPTAN1			0	99	DMDDEESWIK			-0.122969	1266.38	634.199	1266.51	634.261	2	10	18.1.1.6055.3	67.9845	0	-1
1	316.9	316.9	76.95	70.97	66.21	sp|Q13813-2|SPTA2_HUMAN	Isoform 2 of Spectrin alpha chain, brain OS=Homo sapiens GN=SPTAN1			0	99	DMDDEESWIK			-0.143675	1266.36	634.189	1266.51	634.261	2	10	61.1.1.1082.3	66.4974	0	-1
1	316.9	316.9	76.95	70.97	66.21	sp|Q13813-2|SPTA2_HUMAN	Isoform 2 of Spectrin alpha chain, brain OS=Homo sapiens GN=SPTAN1			0	99	DMDDEESWIK	Oxidation(M)@2		-0.0287542	1282.47	642.244	1282.5	642.258	2	11	60.1.1.1238.4	64.3291	0	-1
1	316.9	316.9	76.95	70.97	66.21	sp|Q13813-2|SPTA2_HUMAN	Isoform 2 of Spectrin alpha chain, brain OS=Homo sapiens GN=SPTAN1			0	99	DMDDEESWIK	Oxidation(M)@2		-0.178282	1282.32	642.169	1282.5	642.258	2	10	61.1.1.1066.3	65.3056	0	-1
1	316.9	316.9	76.95	70.97	66.21	sp|Q13813-2|SPTA2_HUMAN	Isoform 2 of Spectrin alpha chain, brain OS=Homo sapiens GN=SPTAN1			0	99	DMDDEESWIK	Oxidation(M)@2		-0.149714	1282.35	642.184	1282.5	642.258	2	10	61.1.1.1062.3	64.9948	0	-1
1	316.9	316.9	76.95	70.97	66.21	sp|Q13813-2|SPTA2_HUMAN	Isoform 2 of Spectrin alpha chain, brain OS=Homo sapiens GN=SPTAN1			0	99	DMDDEESWIK			-0.16211	1266.35	634.18	1266.51	634.261	2	10	61.1.1.1070.3	65.5842	0	-1
1	316.9	316.9	76.95	70.97	66.21	sp|Q13813-2|SPTA2_HUMAN	Isoform 2 of Spectrin alpha chain, brain OS=Homo sapiens GN=SPTAN1			0	99	DMDDEESWIK	Oxidation(M)@2		-0.173276	1282.33	642.172	1282.5	642.258	2	10	61.1.1.1005.3	60.7329	0	-1
1	316.9	316.9	76.95	70.97	66.21	sp|Q13813-2|SPTA2_HUMAN	Isoform 2 of Spectrin alpha chain, brain OS=Homo sapiens GN=SPTAN1			0	99	DMDDEESWIK	Oxidation(M)@2		-0.0297011	1282.47	642.244	1282.5	642.258	2	9	61.1.1.980.7	58.8861	0	-1
1	316.9	316.9	76.95	70.97	66.21	sp|Q13813-2|SPTA2_HUMAN	Isoform 2 of Spectrin alpha chain, brain OS=Homo sapiens GN=SPTAN1			0	99	DMDDEESWIK			-0.127864	1266.38	634.197	1266.51	634.261	2	11	60.1.1.1256.3	65.5713	0	-1
1	316.9	316.9	76.95	70.97	66.21	sp|Q13813-2|SPTA2_HUMAN	Isoform 2 of Spectrin alpha chain, brain OS=Homo sapiens GN=SPTAN1			0	99	DMDDEESWIK	Oxidation(M)@2		-0.0640078	1282.44	642.226	1282.5	642.258	2	10	61.1.1.1034.4	62.9122	0	-1
1	316.9	316.9	76.95	70.97	66.21	sp|Q13813-2|SPTA2_HUMAN	Isoform 2 of Spectrin alpha chain, brain OS=Homo sapiens GN=SPTAN1			0	99	DMDDEESWIK			-0.159058	1266.35	634.182	1266.51	634.261	2	9	61.1.1.1090.3	67.1287	0	-1
1	316.9	316.9	76.95	70.97	66.21	sp|Q13813-2|SPTA2_HUMAN	Isoform 2 of Spectrin alpha chain, brain OS=Homo sapiens GN=SPTAN1			0	99	DMDDEESWIK	Oxidation(M)@2		-0.0889137	1282.41	642.214	1282.5	642.258	2	10	61.1.1.996.4	60.0282	0	-1
1	316.9	316.9	76.95	70.97	66.21	sp|Q13813-2|SPTA2_HUMAN	Isoform 2 of Spectrin alpha chain, brain OS=Homo sapiens GN=SPTAN1			0	99	DMDDEESWIK	Oxidation(M)@2		-0.169736	1282.33	642.174	1282.5	642.258	2	10	61.1.1.1009.3	61.0249	0	-1
1	316.9	316.9	76.95	70.97	66.21	sp|Q13813-2|SPTA2_HUMAN	Isoform 2 of Spectrin alpha chain, brain OS=Homo sapiens GN=SPTAN1			0	99	DMDDEESWIK			-0.0470462	1266.46	634.237	1266.51	634.261	2	10	60.1.1.1266.3	66.2995	0	-1
1	316.9	316.9	76.95	70.97	66.21	sp|Q13813-2|SPTA2_HUMAN	Isoform 2 of Spectrin alpha chain, brain OS=Homo sapiens GN=SPTAN1			0	99	DMDDEESWIK			-0.111871	1266.4	634.205	1266.51	634.261	2	10	60.1.1.1299.5	68.7509	0	-1
1	316.9	316.9	76.95	70.97	66.21	sp|Q13813-2|SPTA2_HUMAN	Isoform 2 of Spectrin alpha chain, brain OS=Homo sapiens GN=SPTAN1			0	99	DMDDEESWIK	Oxidation(M)@2		-0.0713604	1282.43	642.223	1282.5	642.258	2	10	60.1.1.1287.8	67.9232	0	-1
1	316.9	316.9	76.95	70.97	66.21	sp|Q13813-2|SPTA2_HUMAN	Isoform 2 of Spectrin alpha chain, brain OS=Homo sapiens GN=SPTAN1			0	99	DMDDEESWIK	Oxidation(M)@2		-0.104053	1282.4	642.206	1282.5	642.258	2	9	61.1.1.937.5	55.8087	0	-1
1	316.9	316.9	76.95	70.97	66.21	sp|Q13813-2|SPTA2_HUMAN	Isoform 2 of Spectrin alpha chain, brain OS=Homo sapiens GN=SPTAN1			0	99	DMDDEESWIK			-0.0990526	1266.41	634.212	1266.51	634.261	2	10	60.1.1.1252.4	65.2831	0	-1
1	316.9	316.9	76.95	70.97	66.21	sp|Q13813-2|SPTA2_HUMAN	Isoform 2 of Spectrin alpha chain, brain OS=Homo sapiens GN=SPTAN1			0	99	DMDDEESWIK			0.195088	1266.7	634.359	1266.51	634.261	2	9	24.1.1.5157.8	68.2726	0	-1
1	316.9	316.9	76.95	70.97	66.21	sp|Q13813-2|SPTA2_HUMAN	Isoform 2 of Spectrin alpha chain, brain OS=Homo sapiens GN=SPTAN1			0	99	DMDDEESWIK			-0.0382564	1266.47	634.242	1266.51	634.261	2	10	60.1.1.1279.4	67.2813	0	-1
1	316.9	316.9	76.95	70.97	66.21	sp|Q13813-2|SPTA2_HUMAN	Isoform 2 of Spectrin alpha chain, brain OS=Homo sapiens GN=SPTAN1			0	99	DMDDEESWIK	Oxidation(M)@2		-0.102613	1282.4	642.207	1282.5	642.258	2	10	60.1.1.1234.3	64.0273	0	-1
1	316.9	316.9	76.95	70.97	66.21	sp|Q13813-2|SPTA2_HUMAN	Isoform 2 of Spectrin alpha chain, brain OS=Homo sapiens GN=SPTAN1			0	99	DMDDEESWIK	Oxidation(M)@2		0.0181794	1282.52	642.268	1282.5	642.258	2	9	62.1.1.1828.6	63.4402	0	-1
1	316.9	316.9	76.95	70.97	66.21	sp|Q13813-2|SPTA2_HUMAN	Isoform 2 of Spectrin alpha chain, brain OS=Homo sapiens GN=SPTAN1			0	99	DMDDEESWIK	Oxidation(M)@2		-0.08894	1282.41	642.214	1282.5	642.258	2	10	60.1.1.1272.6	66.7668	0	-1
1	316.9	316.9	76.95	70.97	66.21	sp|Q13813-2|SPTA2_HUMAN	Isoform 2 of Spectrin alpha chain, brain OS=Homo sapiens GN=SPTAN1			0	98.8	DMDDEESWIK	Oxidation(M)@2		-0.0967274	1282.41	642.21	1282.5	642.258	2	9	61.1.1.943.7	56.2694	0	-1
1	316.9	316.9	76.95	70.97	66.21	sp|Q13813-2|SPTA2_HUMAN	Isoform 2 of Spectrin alpha chain, brain OS=Homo sapiens GN=SPTAN1			0	98.73	DMDDEESWIK	Oxidation(M)@2		-0.144121	1282.36	642.186	1282.5	642.258	2	10	60.1.1.1122.3	55.8832	0	-1
1	316.9	316.9	76.95	70.97	66.21	sp|Q13813-2|SPTA2_HUMAN	Isoform 2 of Spectrin alpha chain, brain OS=Homo sapiens GN=SPTAN1			0	98.4	DMDDEESWIK	Oxidation(M)@2		-0.0512171	1282.45	642.233	1282.5	642.258	2	10	60.1.1.1260.4	65.8887	0	-1
1	316.9	316.9	76.95	70.97	66.21	sp|Q13813-2|SPTA2_HUMAN	Isoform 2 of Spectrin alpha chain, brain OS=Homo sapiens GN=SPTAN1			0	98.27	DMDDEESWIK			-0.0906454	1266.42	634.216	1266.51	634.261	2	9	62.1.1.1862.3	65.4764	0	-1
1	316.9	316.9	76.95	70.97	66.21	sp|Q13813-2|SPTA2_HUMAN	Isoform 2 of Spectrin alpha chain, brain OS=Homo sapiens GN=SPTAN1			0	97.88	DMDDEESWIK	Oxidation(M)@2		-0.130057	1282.37	642.193	1282.5	642.258	2	9	61.1.1.1082.8	66.5395	0	-1
1	316.9	316.9	76.95	70.97	66.21	sp|Q13813-2|SPTA2_HUMAN	Isoform 2 of Spectrin alpha chain, brain OS=Homo sapiens GN=SPTAN1			0	97.81	DMDDEESWIK	Oxidation(M)@2		-0.123977	1282.38	642.197	1282.5	642.258	2	10	60.1.1.1230.3	63.7059	0	-1
1	316.9	316.9	76.95	70.97	66.21	sp|Q13813-2|SPTA2_HUMAN	Isoform 2 of Spectrin alpha chain, brain OS=Homo sapiens GN=SPTAN1			0	97.79	DMDDEESWIK	Oxidation(M)@2		-0.138749	1282.36	642.189	1282.5	642.258	2	10	60.1.1.1216.3	62.6824	0	-1
1	316.9	316.9	76.95	70.97	66.21	sp|Q13813-2|SPTA2_HUMAN	Isoform 2 of Spectrin alpha chain, brain OS=Homo sapiens GN=SPTAN1			0	97.44	DMDDEESWIK			0.111799	1266.62	634.317	1266.51	634.261	2	8	28.1.1.4892.4	68.0301	0	-1
1	316.9	316.9	76.95	70.97	66.21	sp|Q13813-2|SPTA2_HUMAN	Isoform 2 of Spectrin alpha chain, brain OS=Homo sapiens GN=SPTAN1			0	97.34	DMDDEESWIK	Oxidation(M)@2		-0.0525633	1282.45	642.232	1282.5	642.258	2	10	63.1.1.1933.7	62.9178	0	-1
1	316.9	316.9	76.95	70.97	66.21	sp|Q13813-2|SPTA2_HUMAN	Isoform 2 of Spectrin alpha chain, brain OS=Homo sapiens GN=SPTAN1			0	97.21	DMDDEESWIK	Oxidation(M)@2		0.0991552	1282.6	642.308	1282.5	642.258	2	8	62.1.1.1855.6	65.0666	0	-1
1	316.9	316.9	76.95	70.97	66.21	sp|Q13813-2|SPTA2_HUMAN	Isoform 2 of Spectrin alpha chain, brain OS=Homo sapiens GN=SPTAN1			0	96.94	DMDDEESWIK	Oxidation(M)@2		-0.0205748	1282.48	642.248	1282.5	642.258	2	10	60.1.1.1202.4	61.6381	0	-1
1	316.9	316.9	76.95	70.97	66.21	sp|Q13813-2|SPTA2_HUMAN	Isoform 2 of Spectrin alpha chain, brain OS=Homo sapiens GN=SPTAN1			0	96.78	DMDDEESWIK			-0.178226	1266.33	634.172	1266.51	634.261	2	9	61.1.1.1065.3	65.2183	0	-1
1	316.9	316.9	76.95	70.97	66.21	sp|Q13813-2|SPTA2_HUMAN	Isoform 2 of Spectrin alpha chain, brain OS=Homo sapiens GN=SPTAN1			0	96.63	DMDDEESWIK			-0.113214	1266.39	634.204	1266.51	634.261	2	9	60.1.1.1321.8	70.4078	0	-1
1	316.9	316.9	76.95	70.97	66.21	sp|Q13813-2|SPTA2_HUMAN	Isoform 2 of Spectrin alpha chain, brain OS=Homo sapiens GN=SPTAN1			0	96.28	DMDDEESWIK	Oxidation(M)@2		-0.0609835	1282.44	642.228	1282.5	642.258	2	10	60.1.1.1173.7	59.4984	0	-1
1	316.9	316.9	76.95	70.97	66.21	sp|Q13813-2|SPTA2_HUMAN	Isoform 2 of Spectrin alpha chain, brain OS=Homo sapiens GN=SPTAN1			0	94.93	DMDDEESWIK	Oxidation(M)@2		-0.155818	1282.35	642.181	1282.5	642.258	2	9	61.1.1.1073.3	65.8143	0	-1
1	316.9	316.9	76.95	70.97	66.21	sp|Q13813-2|SPTA2_HUMAN	Isoform 2 of Spectrin alpha chain, brain OS=Homo sapiens GN=SPTAN1			0	94.76	DMDDEESWIK	Oxidation(M)@2		-0.174864	1282.33	642.171	1282.5	642.258	2	9	61.1.1.1077.3	66.1216	0	-1
1	316.9	316.9	76.95	70.97	66.21	sp|Q13813-2|SPTA2_HUMAN	Isoform 2 of Spectrin alpha chain, brain OS=Homo sapiens GN=SPTAN1			0	94.65	DMDDEESWIK	Oxidation(M)@2		-0.0363232	1282.47	642.24	1282.5	642.258	2	10	60.1.1.1249.4	65.0538	0	-1
1	316.9	316.9	76.95	70.97	66.21	sp|Q13813-2|SPTA2_HUMAN	Isoform 2 of Spectrin alpha chain, brain OS=Homo sapiens GN=SPTAN1			0	94.23	DMDDEESWIK			-0.0904448	1266.42	634.216	1266.51	634.261	2	8	61.1.1.1112.6	68.8105	0	-1
1	316.9	316.9	76.95	70.97	66.21	sp|Q13813-2|SPTA2_HUMAN	Isoform 2 of Spectrin alpha chain, brain OS=Homo sapiens GN=SPTAN1			0	93.86	DMDDEESWIK	Oxidation(M)@2		0.0248392	1282.53	642.271	1282.5	642.258	2	10	60.1.1.1225.8	63.368	0	-1
1	316.9	316.9	76.95	70.97	66.21	sp|Q13813-2|SPTA2_HUMAN	Isoform 2 of Spectrin alpha chain, brain OS=Homo sapiens GN=SPTAN1			0	93.67	DMDDEESWIK	Oxidation(M)@2		0.0110344	1282.51	642.264	1282.5	642.258	2	9	63.1.1.1946.8	63.719	0	-1
1	316.9	316.9	76.95	70.97	66.21	sp|Q13813-2|SPTA2_HUMAN	Isoform 2 of Spectrin alpha chain, brain OS=Homo sapiens GN=SPTAN1			0	93.58	DMDDEESWIK	Oxidation(M)@2		-0.0747787	1282.43	642.221	1282.5	642.258	2	9	60.1.1.1184.6	60.2714	0	-1
1	316.9	316.9	76.95	70.97	66.21	sp|Q13813-2|SPTA2_HUMAN	Isoform 2 of Spectrin alpha chain, brain OS=Homo sapiens GN=SPTAN1			0	93.21	DMDDEESWIK			-0.00724786	1266.5	634.257	1266.51	634.261	2	9	60.1.1.1274.4	66.9066	0	-1
1	316.9	316.9	76.95	70.97	66.21	sp|Q13813-2|SPTA2_HUMAN	Isoform 2 of Spectrin alpha chain, brain OS=Homo sapiens GN=SPTAN1			0	93.05	DMDDEESWIK			0.125454	1266.63	634.324	1266.51	634.261	2	9	60.1.1.1260.5	65.8935	0	-1
1	316.9	316.9	76.95	70.97	66.21	sp|Q13813-2|SPTA2_HUMAN	Isoform 2 of Spectrin alpha chain, brain OS=Homo sapiens GN=SPTAN1			0	93.02	DMDDEESWIK	Oxidation(M)@2		-0.11089	1282.39	642.203	1282.5	642.258	2	9	61.1.1.990.5	59.576	0	-1
1	316.9	316.9	76.95	70.97	66.21	sp|Q13813-2|SPTA2_HUMAN	Isoform 2 of Spectrin alpha chain, brain OS=Homo sapiens GN=SPTAN1			0	92.57	DMDDEESWIK	Oxidation(M)@2		-0.0534145	1282.45	642.232	1282.5	642.258	2	9	60.1.1.1193.6	60.9543	0	-1
1	316.9	316.9	76.95	70.97	66.21	sp|Q13813-2|SPTA2_HUMAN	Isoform 2 of Spectrin alpha chain, brain OS=Homo sapiens GN=SPTAN1			0	92.09	DMDDEESWIK	Oxidation(M)@2		-0.0298232	1282.47	642.244	1282.5	642.258	2	9	61.1.1.1014.4	61.402	0	-1
1	316.9	316.9	76.95	70.97	66.21	sp|Q13813-2|SPTA2_HUMAN	Isoform 2 of Spectrin alpha chain, brain OS=Homo sapiens GN=SPTAN1			0	91.97	DMDDEESWIK			-0.0380122	1266.47	634.242	1266.51	634.261	2	9	60.1.1.1293.5	68.3438	0	-1
1	316.9	316.9	76.95	70.97	66.21	sp|Q13813-2|SPTA2_HUMAN	Isoform 2 of Spectrin alpha chain, brain OS=Homo sapiens GN=SPTAN1			0	91.24	DMDDEESWIK			-0.0630388	1266.44	634.23	1266.51	634.261	2	9	60.1.1.1284.6	67.6751	0	-1
1	316.9	316.9	76.95	70.97	66.21	sp|Q13813-2|SPTA2_HUMAN	Isoform 2 of Spectrin alpha chain, brain OS=Homo sapiens GN=SPTAN1			0	90.01	DMDDEESWIK			-0.0847691	1266.42	634.219	1266.51	634.261	2	8	60.1.1.1247.8	64.9351	0	-1
1	316.9	316.9	76.95	70.97	66.21	sp|Q13813-2|SPTA2_HUMAN	Isoform 2 of Spectrin alpha chain, brain OS=Homo sapiens GN=SPTAN1			0	89.69	DMDDEESWIK	Oxidation(M)@2		-0.127029	1282.38	642.195	1282.5	642.258	2	9	60.1.1.1253.3	65.3438	0	-1
1	316.9	316.9	76.95	70.97	66.21	sp|Q13813-2|SPTA2_HUMAN	Isoform 2 of Spectrin alpha chain, brain OS=Homo sapiens GN=SPTAN1			0	89.59	DMDDEESWIK			-0.202033	1266.31	634.16	1266.51	634.261	2	9	61.1.1.1061.3	64.9272	0	-1
1	316.9	316.9	76.95	70.97	66.21	sp|Q13813-2|SPTA2_HUMAN	Isoform 2 of Spectrin alpha chain, brain OS=Homo sapiens GN=SPTAN1			0	88.52	DMDDEESWIK			0.0124071	1266.52	634.267	1266.51	634.261	2	9	60.1.1.1270.4	66.6005	0	-1
1	316.9	316.9	76.95	70.97	66.21	sp|Q13813-2|SPTA2_HUMAN	Isoform 2 of Spectrin alpha chain, brain OS=Homo sapiens GN=SPTAN1			0	88.4	DMDDEESWIK	Oxidation(M)@2		-0.0303413	1282.47	642.243	1282.5	642.258	2	9	60.1.1.1178.4	59.8298	0	-1
1	316.9	316.9	76.95	70.97	66.21	sp|Q13813-2|SPTA2_HUMAN	Isoform 2 of Spectrin alpha chain, brain OS=Homo sapiens GN=SPTAN1			0	86.3	DMDDEESWIK	Oxidation(M)@2		-0.143144	1282.36	642.187	1282.5	642.258	2	10	60.1.1.1207.3	62.0145	0	-1
1	316.9	316.9	76.95	70.97	66.21	sp|Q13813-2|SPTA2_HUMAN	Isoform 2 of Spectrin alpha chain, brain OS=Homo sapiens GN=SPTAN1			0	86.11	DMDDEESWIK			0.0305443	1266.54	634.276	1266.51	634.261	2	9	61.1.1.1078.4	66.2098	0	-1
1	316.9	316.9	76.95	70.97	66.21	sp|Q13813-2|SPTA2_HUMAN	Isoform 2 of Spectrin alpha chain, brain OS=Homo sapiens GN=SPTAN1			0	84.21	DMDDEESWIK	Oxidation(M)@2		-0.0807606	1282.42	642.218	1282.5	642.258	2	9	60.1.1.1265.8	66.2576	0	-1
1	316.9	316.9	76.95	70.97	66.21	sp|Q13813-2|SPTA2_HUMAN	Isoform 2 of Spectrin alpha chain, brain OS=Homo sapiens GN=SPTAN1			0	84.1	DMDDEESWIK	Oxidation(M)@2		-0.0576592	1282.44	642.23	1282.5	642.258	2	8	61.1.1.1089.4	67.0487	0	-1
1	316.9	316.9	76.95	70.97	66.21	sp|Q13813-2|SPTA2_HUMAN	Isoform 2 of Spectrin alpha chain, brain OS=Homo sapiens GN=SPTAN1			0	81.92	DMDDEESWIK	Oxidation(M)@2		-0.150324	1282.35	642.183	1282.5	642.258	2	9	61.1.1.1030.3	62.6044	0	-1
1	316.9	316.9	76.95	70.97	66.21	sp|Q13813-2|SPTA2_HUMAN	Isoform 2 of Spectrin alpha chain, brain OS=Homo sapiens GN=SPTAN1			0	81.88	DMDDEESWIK	Oxidation(M)@2		-0.0639135	1282.44	642.226	1282.5	642.258	2	8	60.1.1.1128.5	56.3217	0	-1
1	316.9	316.9	76.95	70.97	66.21	sp|Q13813-2|SPTA2_HUMAN	Isoform 2 of Spectrin alpha chain, brain OS=Homo sapiens GN=SPTAN1			0	80.45	DMDDEESWIK	Oxidation(M)@2		-0.100416	1282.4	642.208	1282.5	642.258	2	8	60.1.1.1277.4	67.116	0	-1
1	316.9	316.9	76.95	70.97	66.21	sp|Q13813-2|SPTA2_HUMAN	Isoform 2 of Spectrin alpha chain, brain OS=Homo sapiens GN=SPTAN1			0	80.45	DMDDEESWIK			-0.072439	1266.44	634.225	1266.51	634.261	2	8	60.1.1.1288.7	67.9928	0	-1
1	316.9	316.9	76.95	70.97	66.21	sp|Q13813-2|SPTA2_HUMAN	Isoform 2 of Spectrin alpha chain, brain OS=Homo sapiens GN=SPTAN1			0	75.73	DMDDEESWIK	Oxidation(M)@2		-0.0202086	1282.48	642.248	1282.5	642.258	2	8	60.1.1.1189.8	60.6501	0	-1
1	316.9	316.9	76.95	70.97	66.21	sp|Q13813-2|SPTA2_HUMAN	Isoform 2 of Spectrin alpha chain, brain OS=Homo sapiens GN=SPTAN1			0	73.68	DMDDEESWIK	Oxidation(M)@2		-0.114918	1282.39	642.201	1282.5	642.258	2	9	61.1.1.1026.3	62.313	0	-1
1	316.9	316.9	76.95	70.97	66.21	sp|Q13813-2|SPTA2_HUMAN	Isoform 2 of Spectrin alpha chain, brain OS=Homo sapiens GN=SPTAN1			0	73.08	DMDDEESWIK			0.255048	1266.76	634.389	1266.51	634.261	2	8	19.1.1.5604.4	68.1	0	-1
1	316.9	316.9	76.95	70.97	66.21	sp|Q13813-2|SPTA2_HUMAN	Isoform 2 of Spectrin alpha chain, brain OS=Homo sapiens GN=SPTAN1			0	67.72	DMDDEESWIK			-0.174075	1266.33	634.174	1266.51	634.261	2	8	61.1.1.1107.3	68.3786	0	-1
1	316.9	316.9	76.95	70.97	66.21	sp|Q13813-2|SPTA2_HUMAN	Isoform 2 of Spectrin alpha chain, brain OS=Homo sapiens GN=SPTAN1			0	59.55	DMDDEESWIK	Oxidation(M)@2		-0.0397003	1282.46	642.239	1282.5	642.258	2	8	55.1.1.2794.3	57.1565	0	-1
1	316.9	316.9	76.95	70.97	66.21	sp|Q13813-2|SPTA2_HUMAN	Isoform 2 of Spectrin alpha chain, brain OS=Homo sapiens GN=SPTAN1			0	59.25	DMDDEESWIK			-0.00037462	1266.51	634.261	1266.51	634.261	2	7	21.1.1.5013.5	68.8999	0	-1
1	316.9	316.9	76.95	70.97	66.21	sp|Q13813-2|SPTA2_HUMAN	Isoform 2 of Spectrin alpha chain, brain OS=Homo sapiens GN=SPTAN1			0	58.2	DMDDEESWIK			0.183995	1266.69	634.353	1266.51	634.261	2	8	63.1.1.1991.4	66.4214	0	-1
1	316.9	316.9	76.95	70.97	66.21	sp|Q13813-2|SPTA2_HUMAN	Isoform 2 of Spectrin alpha chain, brain OS=Homo sapiens GN=SPTAN1			0	57.09	DMDDEESWIK			0.00642518	1266.51	634.264	1266.51	634.261	2	7	60.1.1.1397.5	75.7206	0	-1
1	316.9	316.9	76.95	70.97	66.21	sp|Q13813-2|SPTA2_HUMAN	Isoform 2 of Spectrin alpha chain, brain OS=Homo sapiens GN=SPTAN1			0	49.65	DMDDEESWIK	Oxidation(M)@2		-0.110523	1282.39	642.203	1282.5	642.258	2	8	61.1.1.1096.8	67.6288	0	-1
1	316.9	316.9	76.95	70.97	66.21	sp|Q13813-2|SPTA2_HUMAN	Isoform 2 of Spectrin alpha chain, brain OS=Homo sapiens GN=SPTAN1			0	43.23	DMDDEESWIK	Oxidation(M)@2		-0.169858	1282.33	642.173	1282.5	642.258	2	9	61.1.1.1038.3	63.2267	0	-1
1	316.9	316.9	76.95	70.97	66.21	sp|Q13813-2|SPTA2_HUMAN	Isoform 2 of Spectrin alpha chain, brain OS=Homo sapiens GN=SPTAN1			0	43.16	DMDDEESWIK	Oxidation(M)@2		-0.138993	1282.36	642.189	1282.5	642.258	2	9	60.1.1.1198.3	61.3147	0	-1
1	316.9	316.9	76.95	70.97	66.21	sp|Q13813-2|SPTA2_HUMAN	Isoform 2 of Spectrin alpha chain, brain OS=Homo sapiens GN=SPTAN1			0	27.83	DMDDEESWIK			-0.121455	1266.39	634.2	1266.51	634.261	2	7	61.1.1.1128.8	70.0807	0	-1
1	316.9	316.9	76.95	70.97	66.21	sp|Q13813-2|SPTA2_HUMAN	Isoform 2 of Spectrin alpha chain, brain OS=Homo sapiens GN=SPTAN1			0	25.01	DMDDEESWIK	Oxidation(M)@2		0.0885358	1282.59	642.303	1282.5	642.258	2	8	62.1.1.1866.5	65.7305	0	-1
1	316.9	316.9	76.95	70.97	66.21	sp|Q13813-2|SPTA2_HUMAN	Isoform 2 of Spectrin alpha chain, brain OS=Homo sapiens GN=SPTAN1			0	0	DMDDEESWIK			-0.496775	1266.01	634.013	1266.51	634.261	2	5	13.1.1.7132.4	79.3598	0	-1
1	316.9	316.9	76.95	70.97	66.21	sp|Q13813-2|SPTA2_HUMAN	Isoform 2 of Spectrin alpha chain, brain OS=Homo sapiens GN=SPTAN1			0	0	DMDDEESWIK			0.00643148	1266.51	634.264	1266.51	634.261	2	4	50.1.1.3781.8	35.9109	0	-1
1	316.9	316.9	76.95	70.97	66.21	sp|Q13813-2|SPTA2_HUMAN	Isoform 2 of Spectrin alpha chain, brain OS=Homo sapiens GN=SPTAN1			0	0	DMDDEESWIK			-0.0830775	1266.42	634.22	1266.51	634.261	2	5	62.1.1.1894.5	67.3807	0	-1
1	316.9	316.9	76.95	70.97	66.21	sp|Q13813-2|SPTA2_HUMAN	Isoform 2 of Spectrin alpha chain, brain OS=Homo sapiens GN=SPTAN1			0	99	DMDDEESWIKEK			-0.0373761	1523.61	762.811	1523.65	762.83	2	11	61.1.1.932.7	55.4514	0	-1
1	316.9	316.9	76.95	70.97	66.21	sp|Q13813-2|SPTA2_HUMAN	Isoform 2 of Spectrin alpha chain, brain OS=Homo sapiens GN=SPTAN1			0	99	DMDDEESWIKEK			-0.0509278	1523.59	762.804	1523.65	762.83	2	11	61.1.1.937.6	55.8158	0	-1
1	316.9	316.9	76.95	70.97	66.21	sp|Q13813-2|SPTA2_HUMAN	Isoform 2 of Spectrin alpha chain, brain OS=Homo sapiens GN=SPTAN1			0	97.67	DMDDEESWIKEK	Oxidation(M)@2		-0.0620918	1539.58	514.2	1539.64	514.221	3	12	61.1.1.889.5	52.5632	0	-1
1	316.9	316.9	76.95	70.97	66.21	sp|Q13813-2|SPTA2_HUMAN	Isoform 2 of Spectrin alpha chain, brain OS=Homo sapiens GN=SPTAN1			0	94.59	DMDDEESWIKEK			-0.177744	1523.47	508.83	1523.65	508.889	3	10	61.1.1.927.5	55.1244	0	-1
1	316.9	316.9	76.95	70.97	66.21	sp|Q13813-2|SPTA2_HUMAN	Isoform 2 of Spectrin alpha chain, brain OS=Homo sapiens GN=SPTAN1			0	91.79	DMDDEESWIKEK			-0.00666194	1523.64	762.826	1523.65	762.83	2	9	60.1.1.1116.4	55.4627	0	-1
1	316.9	316.9	76.95	70.97	66.21	sp|Q13813-2|SPTA2_HUMAN	Isoform 2 of Spectrin alpha chain, brain OS=Homo sapiens GN=SPTAN1			0	91.61	DMDDEESWIKEK	Oxidation(M)@2		-0.0285573	1539.61	514.211	1539.64	514.221	3	10	60.1.1.1082.6	53.219	0	-1
1	316.9	316.9	76.95	70.97	66.21	sp|Q13813-2|SPTA2_HUMAN	Isoform 2 of Spectrin alpha chain, brain OS=Homo sapiens GN=SPTAN1			0	86.3	DMDDEESWIKEK	Oxidation(M)@2		-0.114441	1539.53	514.182	1539.64	514.221	3	11	60.1.1.1111.8	55.1121	0	-1
1	316.9	316.9	76.95	70.97	66.21	sp|Q13813-2|SPTA2_HUMAN	Isoform 2 of Spectrin alpha chain, brain OS=Homo sapiens GN=SPTAN1			0	59.82	DMDDEESWIKEK	Oxidation(M)@2		-0.124879	1539.52	514.179	1539.64	514.221	3	11	60.1.1.1074.4	52.7106	0	-1
1	316.9	316.9	76.95	70.97	66.21	sp|Q13813-2|SPTA2_HUMAN	Isoform 2 of Spectrin alpha chain, brain OS=Homo sapiens GN=SPTAN1			0	38.31	DMDDEESWIKEK			-0.234698	1523.41	508.811	1523.65	508.889	3	10	61.1.1.937.3	55.7934	0	-1
1	316.9	316.9	76.95	70.97	66.21	sp|Q13813-2|SPTA2_HUMAN	Isoform 2 of Spectrin alpha chain, brain OS=Homo sapiens GN=SPTAN1			0	37.51	DMDDEESWIKEK			-0.0313305	1523.61	508.878	1523.65	508.889	3	10	61.1.1.932.4	55.4378	0	-1
1	316.9	316.9	76.95	70.97	66.21	sp|Q13813-2|SPTA2_HUMAN	Isoform 2 of Spectrin alpha chain, brain OS=Homo sapiens GN=SPTAN1			0	35.28	DMDDEESWIKEK	Oxidation(M)@2		0.146129	1539.79	514.269	1539.64	514.221	3	10	61.1.1.925.5	54.9913	0	-1
1	316.9	316.9	76.95	70.97	66.21	sp|Q13813-2|SPTA2_HUMAN	Isoform 2 of Spectrin alpha chain, brain OS=Homo sapiens GN=SPTAN1			0	32.78	DMDDEESWIKEK			-0.0901574	1523.55	508.859	1523.65	508.889	3	9	60.1.1.1124.4	56.0194	0	-1
1	316.9	316.9	76.95	70.97	66.21	sp|Q13813-2|SPTA2_HUMAN	Isoform 2 of Spectrin alpha chain, brain OS=Homo sapiens GN=SPTAN1			0	26.78	DMDDEESWIKEK	Oxidation(M)@2		-0.160617	1539.48	514.167	1539.64	514.221	3	10	61.1.1.905.7	53.6183	0	-1
1	316.9	316.9	76.95	70.97	66.21	sp|Q13813-2|SPTA2_HUMAN	Isoform 2 of Spectrin alpha chain, brain OS=Homo sapiens GN=SPTAN1			0	26.01	DMDDEESWIKEK	Oxidation(M)@2		-0.0600542	1539.58	514.201	1539.64	514.221	3	10	60.1.1.1092.4	53.8278	0	-1
1	316.9	316.9	76.95	70.97	66.21	sp|Q13813-2|SPTA2_HUMAN	Isoform 2 of Spectrin alpha chain, brain OS=Homo sapiens GN=SPTAN1			0	23.04	DMDDEESWIKEK			0.114534	1523.76	508.927	1523.65	508.889	3	9	61.1.1.941.6	56.1135	0	-1
1	316.9	316.9	76.95	70.97	66.21	sp|Q13813-2|SPTA2_HUMAN	Isoform 2 of Spectrin alpha chain, brain OS=Homo sapiens GN=SPTAN1			0	19.14	DMDDEESWIKEK			-0.0649783	1523.58	508.867	1523.65	508.889	3	9	60.1.1.1114.7	55.3408	0	-1
1	316.9	316.9	76.95	70.97	66.21	sp|Q13813-2|SPTA2_HUMAN	Isoform 2 of Spectrin alpha chain, brain OS=Homo sapiens GN=SPTAN1			0	18.91	DMDDEESWIKEK			0.196336	1523.84	508.954	1523.65	508.889	3	9	60.1.1.1129.7	56.3954	0	-1
1	316.9	316.9	76.95	70.97	66.21	sp|Q13813-2|SPTA2_HUMAN	Isoform 2 of Spectrin alpha chain, brain OS=Homo sapiens GN=SPTAN1			0	6.502	DMDDEESWIKEK			-0.157088	1523.49	508.837	1523.65	508.889	3	9	60.1.1.1119.3	55.6647	0	-1
1	316.9	316.9	76.95	70.97	66.21	sp|Q13813-2|SPTA2_HUMAN	Isoform 2 of Spectrin alpha chain, brain OS=Homo sapiens GN=SPTAN1			0	1.754	DMDDEESWIKEK			-0.125866	1523.52	508.847	1523.65	508.889	3	8	60.1.1.1153.6	58.0565	0	-1
1	316.9	316.9	76.95	70.97	66.21	sp|Q13813-2|SPTA2_HUMAN	Isoform 2 of Spectrin alpha chain, brain OS=Homo sapiens GN=SPTAN1			0	0	DMDDEESWIKEK	Oxidation(M)@2		-0.0258105	1539.61	514.212	1539.64	514.221	3	8	60.1.1.1099.8	54.3282	0	-1
1	316.9	316.9	76.95	70.97	66.21	sp|Q13813-2|SPTA2_HUMAN	Isoform 2 of Spectrin alpha chain, brain OS=Homo sapiens GN=SPTAN1			0	0	DMDDEESWIKEK			0.121988	1523.77	508.93	1523.65	508.889	3	6	60.1.1.1134.8	56.7322	0	-1
1	316.9	316.9	76.95	70.97	66.21	sp|Q13813-2|SPTA2_HUMAN	Isoform 2 of Spectrin alpha chain, brain OS=Homo sapiens GN=SPTAN1			0	0	DMDDEESWIKEK	Oxidation(M)@2		-0.220867	1539.42	514.147	1539.64	514.221	3	7	61.1.1.866.6	51.0827	0	-1
1	316.9	316.9	76.95	70.97	66.21	sp|Q13813-2|SPTA2_HUMAN	Isoform 2 of Spectrin alpha chain, brain OS=Homo sapiens GN=SPTAN1			0	0	DMDDEESWIKEK	Oxidation(M)@2		-0.142304	1539.5	514.173	1539.64	514.221	3	9	61.1.1.913.5	54.1778	0	-1
1	316.9	316.9	76.95	70.97	66.21	sp|Q13813-2|SPTA2_HUMAN	Isoform 2 of Spectrin alpha chain, brain OS=Homo sapiens GN=SPTAN1			0	0	DMDDEESWIKEK			0.0995172	1523.74	508.922	1523.65	508.889	3	7	61.1.1.947.8	56.5679	0	-1
1	316.9	316.9	76.95	70.97	66.21	sp|Q13813-2|SPTA2_HUMAN	Isoform 2 of Spectrin alpha chain, brain OS=Homo sapiens GN=SPTAN1			0	0	DMDDEESWIKEK			-0.0612726	1523.58	508.868	1523.65	508.889	3	6	61.1.1.952.7	56.8843	0	-1
1	316.9	316.9	76.95	70.97	66.21	sp|Q13813-2|SPTA2_HUMAN	Isoform 2 of Spectrin alpha chain, brain OS=Homo sapiens GN=SPTAN1			0	0	DQLLAAKHVQSKAIEAR		missed K-H@7; missed K-A@12	0.284379	1877.33	470.341	1877.05	470.269	4	6	12.1.1.4129.6	32.9477	0	-1
1	316.9	316.9	76.95	70.97	66.21	sp|Q13813-2|SPTA2_HUMAN	Isoform 2 of Spectrin alpha chain, brain OS=Homo sapiens GN=SPTAN1			0	0	DQLLAAKHVQSKAIEAR		missed K-H@7; missed K-A@12	-0.0668074	1876.98	470.253	1877.05	470.269	4	6	23.1.1.4471.6	56.263	0	-1
1	316.9	316.9	76.95	70.97	66.21	sp|Q13813-2|SPTA2_HUMAN	Isoform 2 of Spectrin alpha chain, brain OS=Homo sapiens GN=SPTAN1			0	0	DQLLAAKHVQSKAIEAR		missed K-H@7; missed K-A@12	-1.18418	1875.86	626.295	1877.05	626.69	3	6	43.1.1.5220.3	97.8648	0	-1
1	316.9	316.9	76.95	70.97	66.21	sp|Q13813-2|SPTA2_HUMAN	Isoform 2 of Spectrin alpha chain, brain OS=Homo sapiens GN=SPTAN1			0	0	DQLLAAKHVQSKAIEAR		missed K-H@7; missed K-A@12	-1.11547	1875.93	626.318	1877.05	626.69	3	5	44.1.1.4460.5	83.4949	0	-1
1	316.9	316.9	76.95	70.97	66.21	sp|Q13813-2|SPTA2_HUMAN	Isoform 2 of Spectrin alpha chain, brain OS=Homo sapiens GN=SPTAN1			0	0	DQLLAAKHVQSKAIEAR		missed K-H@7; missed K-A@12	1.12678	1878.18	627.066	1877.05	626.69	3	7	79.1.1.6017.8	122.914	0	-1
1	316.9	316.9	76.95	70.97	66.21	sp|Q13813-2|SPTA2_HUMAN	Isoform 2 of Spectrin alpha chain, brain OS=Homo sapiens GN=SPTAN1			0	99	DTEQVDNWMSK			-0.0999303	1351.47	676.743	1351.57	676.793	2	10	65.1.1.1825.3	54.8962	0	-1
1	316.9	316.9	76.95	70.97	66.21	sp|Q13813-2|SPTA2_HUMAN	Isoform 2 of Spectrin alpha chain, brain OS=Homo sapiens GN=SPTAN1			0	99	DTEQVDNWMSK			-0.778375	1350.79	676.404	1351.57	676.793	2	10	64.1.1.1648.5	54.4429	0	-1
1	316.9	316.9	76.95	70.97	66.21	sp|Q13813-2|SPTA2_HUMAN	Isoform 2 of Spectrin alpha chain, brain OS=Homo sapiens GN=SPTAN1			0	94.75	DTEQVDNWMSK			-0.0310059	1351.54	676.778	1351.57	676.793	2	9	66.1.1.2412.3	54.5822	0	-1
1	316.9	316.9	76.95	70.97	66.21	sp|Q13813-2|SPTA2_HUMAN	Isoform 2 of Spectrin alpha chain, brain OS=Homo sapiens GN=SPTAN1			0	91.17	DTEQVDNWMSK			0.0881372	1351.66	676.837	1351.57	676.793	2	8	19.1.1.5232.8	59.4177	0	-1
1	316.9	316.9	76.95	70.97	66.21	sp|Q13813-2|SPTA2_HUMAN	Isoform 2 of Spectrin alpha chain, brain OS=Homo sapiens GN=SPTAN1			0	90.76	DTEQVDNWMSK			-0.0880014	1351.48	676.749	1351.57	676.793	2	9	64.1.1.1655.3	54.8017	0	-1
1	316.9	316.9	76.95	70.97	66.21	sp|Q13813-2|SPTA2_HUMAN	Isoform 2 of Spectrin alpha chain, brain OS=Homo sapiens GN=SPTAN1			0	80.33	DTEQVDNWMSK			-0.0645658	1351.51	676.761	1351.57	676.793	2	8	64.1.1.1661.3	55.1228	0	-1
1	316.9	316.9	76.95	70.97	66.21	sp|Q13813-2|SPTA2_HUMAN	Isoform 2 of Spectrin alpha chain, brain OS=Homo sapiens GN=SPTAN1			0	66.88	DTEQVDNWMSK			-0.0943041	1351.48	676.746	1351.57	676.793	2	8	67.1.1.1380.4	54.2142	0	-1
1	316.9	316.9	76.95	70.97	66.21	sp|Q13813-2|SPTA2_HUMAN	Isoform 2 of Spectrin alpha chain, brain OS=Homo sapiens GN=SPTAN1			0	42.05	DTEQVDNWMSK	Deamidated(N)@7		-0.0113771	1352.54	677.279	1352.56	677.285	2	7	65.1.1.1832.3	55.2481	0	-1
1	316.9	316.9	76.95	70.97	66.21	sp|Q13813-2|SPTA2_HUMAN	Isoform 2 of Spectrin alpha chain, brain OS=Homo sapiens GN=SPTAN1			0	37.16	DTEQVDNWMSK			-0.0272871	1351.54	676.779	1351.57	676.793	2	8	67.1.1.1390.7	54.6929	0	-1
1	316.9	316.9	76.95	70.97	66.21	sp|Q13813-2|SPTA2_HUMAN	Isoform 2 of Spectrin alpha chain, brain OS=Homo sapiens GN=SPTAN1			0	0	DTEQVDNWMSK			-0.0341728	1351.54	676.776	1351.57	676.793	2	7	64.1.1.1669.3	55.5386	0	-1
1	316.9	316.9	76.95	70.97	66.21	sp|Q13813-2|SPTA2_HUMAN	Isoform 2 of Spectrin alpha chain, brain OS=Homo sapiens GN=SPTAN1			0	0	DTEQVDNWMSK	Oxidation(M)@9		-0.949129	1366.62	684.316	1367.57	684.79	2	6	65.1.1.1522.8	39.9272	0	-1
1	316.9	316.9	76.95	70.97	66.21	sp|Q13813-2|SPTA2_HUMAN	Isoform 2 of Spectrin alpha chain, brain OS=Homo sapiens GN=SPTAN1			0	99	DVDEIEAWISEK			0.122185	1432.79	717.404	1432.67	717.343	2	11	7.1.1.6464.8	97.915	0	-1
1	316.9	316.9	76.95	70.97	66.21	sp|Q13813-2|SPTA2_HUMAN	Isoform 2 of Spectrin alpha chain, brain OS=Homo sapiens GN=SPTAN1			0	99	DVDEIEAWISEK			0.358325	1433.03	717.523	1432.67	717.343	2	13	15.1.1.8786.6	97.0852	0	-1
1	316.9	316.9	76.95	70.97	66.21	sp|Q13813-2|SPTA2_HUMAN	Isoform 2 of Spectrin alpha chain, brain OS=Homo sapiens GN=SPTAN1			0	99	DVDEIEAWISEK			0.123776	1432.8	717.405	1432.67	717.343	2	11	18.1.1.8305.4	97.272	0	-1
1	316.9	316.9	76.95	70.97	66.21	sp|Q13813-2|SPTA2_HUMAN	Isoform 2 of Spectrin alpha chain, brain OS=Homo sapiens GN=SPTAN1			0	99	DVDEIEAWISEK			-0.214752	1432.46	717.236	1432.67	717.343	2	13	19.1.1.7603.3	97.0502	0	-1
1	316.9	316.9	76.95	70.97	66.21	sp|Q13813-2|SPTA2_HUMAN	Isoform 2 of Spectrin alpha chain, brain OS=Homo sapiens GN=SPTAN1			0	99	DVDEIEAWISEK			0.094631	1432.77	717.391	1432.67	717.343	2	13	20.1.1.7364.8	97.3147	0	-1
1	316.9	316.9	76.95	70.97	66.21	sp|Q13813-2|SPTA2_HUMAN	Isoform 2 of Spectrin alpha chain, brain OS=Homo sapiens GN=SPTAN1			0	99	DVDEIEAWISEK			-0.106673	1432.57	717.29	1432.67	717.343	2	11	23.1.1.5101.8	97.0947	0	-1
1	316.9	316.9	76.95	70.97	66.21	sp|Q13813-2|SPTA2_HUMAN	Isoform 2 of Spectrin alpha chain, brain OS=Homo sapiens GN=SPTAN1			0	99	DVDEIEAWISEK			-0.186878	1432.49	717.25	1432.67	717.343	2	11	23.1.1.5106.3	97.4129	0	-1
1	316.9	316.9	76.95	70.97	66.21	sp|Q13813-2|SPTA2_HUMAN	Isoform 2 of Spectrin alpha chain, brain OS=Homo sapiens GN=SPTAN1			0	99	DVDEIEAWISEK			-0.0226848	1432.65	717.332	1432.67	717.343	2	12	24.1.1.5589.4	97.2863	0	-1
1	316.9	316.9	76.95	70.97	66.21	sp|Q13813-2|SPTA2_HUMAN	Isoform 2 of Spectrin alpha chain, brain OS=Homo sapiens GN=SPTAN1			0	99	DVDEIEAWISEK			-0.0474703	1432.62	717.32	1432.67	717.343	2	10	27.1.1.5793.8	97.4484	0	-1
1	316.9	316.9	76.95	70.97	66.21	sp|Q13813-2|SPTA2_HUMAN	Isoform 2 of Spectrin alpha chain, brain OS=Homo sapiens GN=SPTAN1			0	99	DVDEIEAWISEK			-0.0959685	1432.58	717.295	1432.67	717.343	2	13	66.1.1.3176.3	94.2476	0	-1
1	316.9	316.9	76.95	70.97	66.21	sp|Q13813-2|SPTA2_HUMAN	Isoform 2 of Spectrin alpha chain, brain OS=Homo sapiens GN=SPTAN1			0	99	DVDEIEAWISEK			-0.196797	1432.48	717.245	1432.67	717.343	2	12	66.1.1.3189.3	95.0113	0	-1
1	316.9	316.9	76.95	70.97	66.21	sp|Q13813-2|SPTA2_HUMAN	Isoform 2 of Spectrin alpha chain, brain OS=Homo sapiens GN=SPTAN1			0	99	DVDEIEAWISEK			-0.125509	1432.55	717.281	1432.67	717.343	2	12	66.1.1.3219.3	96.8398	0	-1
1	316.9	316.9	76.95	70.97	66.21	sp|Q13813-2|SPTA2_HUMAN	Isoform 2 of Spectrin alpha chain, brain OS=Homo sapiens GN=SPTAN1			0	99	DVDEIEAWISEK			0.0132826	1432.69	717.35	1432.67	717.343	2	12	66.1.1.3224.7	97.168	0	-1
1	316.9	316.9	76.95	70.97	66.21	sp|Q13813-2|SPTA2_HUMAN	Isoform 2 of Spectrin alpha chain, brain OS=Homo sapiens GN=SPTAN1			0	99	DVDEIEAWISEK			-0.0255351	1432.65	717.331	1432.67	717.343	2	11	66.1.1.3249.6	98.7017	0	-1
1	316.9	316.9	76.95	70.97	66.21	sp|Q13813-2|SPTA2_HUMAN	Isoform 2 of Spectrin alpha chain, brain OS=Homo sapiens GN=SPTAN1			0	99	DVDEIEAWISEK			0.288416	1432.96	717.488	1432.67	717.343	2	11	4.1.1.5069.4	97.8771	0	-1
1	316.9	316.9	76.95	70.97	66.21	sp|Q13813-2|SPTA2_HUMAN	Isoform 2 of Spectrin alpha chain, brain OS=Homo sapiens GN=SPTAN1			0	99	DVDEIEAWISEK			-0.164562	1432.51	717.261	1432.67	717.343	2	13	25.1.1.5644.3	97.1633	0	-1
1	316.9	316.9	76.95	70.97	66.21	sp|Q13813-2|SPTA2_HUMAN	Isoform 2 of Spectrin alpha chain, brain OS=Homo sapiens GN=SPTAN1			0	99	DVDEIEAWISEK			-0.0463883	1432.63	717.32	1432.67	717.343	2	10	26.1.1.5778.4	97.3391	0	-1
1	316.9	316.9	76.95	70.97	66.21	sp|Q13813-2|SPTA2_HUMAN	Isoform 2 of Spectrin alpha chain, brain OS=Homo sapiens GN=SPTAN1			0	99	DVDEIEAWISEK			-0.0450132	1432.63	717.321	1432.67	717.343	2	10	33.1.1.5996.5	97.4585	0	-1
1	316.9	316.9	76.95	70.97	66.21	sp|Q13813-2|SPTA2_HUMAN	Isoform 2 of Spectrin alpha chain, brain OS=Homo sapiens GN=SPTAN1			0	99	DVDEIEAWISEK			-0.0108973	1432.66	717.338	1432.67	717.343	2	12	22.1.1.5360.4	96.9488	0	-1
1	316.9	316.9	76.95	70.97	66.21	sp|Q13813-2|SPTA2_HUMAN	Isoform 2 of Spectrin alpha chain, brain OS=Homo sapiens GN=SPTAN1			0	99	DVDEIEAWISEK			-0.0425506	1432.63	717.322	1432.67	717.343	2	11	28.1.1.5332.8	96.8898	0	-1
1	316.9	316.9	76.95	70.97	66.21	sp|Q13813-2|SPTA2_HUMAN	Isoform 2 of Spectrin alpha chain, brain OS=Homo sapiens GN=SPTAN1			0	99	DVDEIEAWISEK			0.0327684	1432.7	717.36	1432.67	717.343	2	11	49.1.1.5345.6	97.4368	0	-1
1	316.9	316.9	76.95	70.97	66.21	sp|Q13813-2|SPTA2_HUMAN	Isoform 2 of Spectrin alpha chain, brain OS=Homo sapiens GN=SPTAN1			0	99	DVDEIEAWISEK			0.153568	1432.83	717.42	1432.67	717.343	2	11	6.1.1.6011.5	97.2372	0	-1
1	316.9	316.9	76.95	70.97	66.21	sp|Q13813-2|SPTA2_HUMAN	Isoform 2 of Spectrin alpha chain, brain OS=Homo sapiens GN=SPTAN1			0	99	DVDEIEAWISEK			-0.126252	1432.55	717.28	1432.67	717.343	2	11	9.1.1.7100.3	97.003	0	-1
1	316.9	316.9	76.95	70.97	66.21	sp|Q13813-2|SPTA2_HUMAN	Isoform 2 of Spectrin alpha chain, brain OS=Homo sapiens GN=SPTAN1			0	99	DVDEIEAWISEK			-0.20807	1432.46	717.239	1432.67	717.343	2	11	21.1.1.6373.3	97.1608	0	-1
1	316.9	316.9	76.95	70.97	66.21	sp|Q13813-2|SPTA2_HUMAN	Isoform 2 of Spectrin alpha chain, brain OS=Homo sapiens GN=SPTAN1			0	99	DVDEIEAWISEK			-0.0542249	1432.62	717.316	1432.67	717.343	2	10	30.1.1.5319.8	96.769	0	-1
1	316.9	316.9	76.95	70.97	66.21	sp|Q13813-2|SPTA2_HUMAN	Isoform 2 of Spectrin alpha chain, brain OS=Homo sapiens GN=SPTAN1			0	99	DVDEIEAWISEK			-0.124386	1432.55	717.281	1432.67	717.343	2	13	67.1.1.2165.3	95.3089	0	-1
1	316.9	316.9	76.95	70.97	66.21	sp|Q13813-2|SPTA2_HUMAN	Isoform 2 of Spectrin alpha chain, brain OS=Homo sapiens GN=SPTAN1			0	99	DVDEIEAWISEK			-0.186648	1432.49	717.25	1432.67	717.343	2	13	67.1.1.2153.3	94.583	0	-1
1	316.9	316.9	76.95	70.97	66.21	sp|Q13813-2|SPTA2_HUMAN	Isoform 2 of Spectrin alpha chain, brain OS=Homo sapiens GN=SPTAN1			0	99	DVDEIEAWISEK			-0.196048	1432.48	717.245	1432.67	717.343	2	13	67.1.1.2145.3	94.1332	0	-1
1	316.9	316.9	76.95	70.97	66.21	sp|Q13813-2|SPTA2_HUMAN	Isoform 2 of Spectrin alpha chain, brain OS=Homo sapiens GN=SPTAN1			0	99	DVDEIEAWISEK			0.0251543	1432.7	717.356	1432.67	717.343	2	9	48.1.1.5021.5	97.0062	0	-1
1	316.9	316.9	76.95	70.97	66.21	sp|Q13813-2|SPTA2_HUMAN	Isoform 2 of Spectrin alpha chain, brain OS=Homo sapiens GN=SPTAN1			0	99	DVDEIEAWISEK			-0.00266947	1432.67	717.342	1432.67	717.343	2	11	67.1.1.2186.7	96.6282	0	-1
1	316.9	316.9	76.95	70.97	66.21	sp|Q13813-2|SPTA2_HUMAN	Isoform 2 of Spectrin alpha chain, brain OS=Homo sapiens GN=SPTAN1			0	99	DVDEIEAWISEK			-0.157047	1432.52	717.265	1432.67	717.343	2	9	5.1.1.5454.3	97.6947	0	-1
1	316.9	316.9	76.95	70.97	66.21	sp|Q13813-2|SPTA2_HUMAN	Isoform 2 of Spectrin alpha chain, brain OS=Homo sapiens GN=SPTAN1			0	99	DVDEIEAWISEK			-0.174684	1432.5	717.256	1432.67	717.343	2	11	67.1.1.2180.3	96.2249	0	-1
1	316.9	316.9	76.95	70.97	66.21	sp|Q13813-2|SPTA2_HUMAN	Isoform 2 of Spectrin alpha chain, brain OS=Homo sapiens GN=SPTAN1			0	99	DVDEIEAWISEK			-0.178365	1432.49	717.254	1432.67	717.343	2	11	66.1.1.3199.3	95.6038	0	-1
1	316.9	316.9	76.95	70.97	66.21	sp|Q13813-2|SPTA2_HUMAN	Isoform 2 of Spectrin alpha chain, brain OS=Homo sapiens GN=SPTAN1			0	99	DVDEIEAWISEK			-0.156514	1432.52	717.265	1432.67	717.343	2	10	66.1.1.3194.3	95.3121	0	-1
1	316.9	316.9	76.95	70.97	66.21	sp|Q13813-2|SPTA2_HUMAN	Isoform 2 of Spectrin alpha chain, brain OS=Homo sapiens GN=SPTAN1			0	99	DVDEIEAWISEK			-0.174832	1432.5	717.256	1432.67	717.343	2	10	50.1.1.5961.3	96.5298	0	-1
1	316.9	316.9	76.95	70.97	66.21	sp|Q13813-2|SPTA2_HUMAN	Isoform 2 of Spectrin alpha chain, brain OS=Homo sapiens GN=SPTAN1			0	99	DVDEIEAWISEK			-0.0104828	1432.66	717.338	1432.67	717.343	2	11	67.1.1.2191.4	96.9341	0	-1
1	316.9	316.9	76.95	70.97	66.21	sp|Q13813-2|SPTA2_HUMAN	Isoform 2 of Spectrin alpha chain, brain OS=Homo sapiens GN=SPTAN1			0	99	DVDEIEAWISEK			0.0939659	1432.77	717.39	1432.67	717.343	2	8	17.1.1.8757.7	97.4609	0	-1
1	316.9	316.9	76.95	70.97	66.21	sp|Q13813-2|SPTA2_HUMAN	Isoform 2 of Spectrin alpha chain, brain OS=Homo sapiens GN=SPTAN1			0	99	DVDEIEAWISEK			-0.00804111	1432.66	717.339	1432.67	717.343	2	9	67.1.1.2315.8	104.641	0	-1
1	316.9	316.9	76.95	70.97	66.21	sp|Q13813-2|SPTA2_HUMAN	Isoform 2 of Spectrin alpha chain, brain OS=Homo sapiens GN=SPTAN1			0	99	DVDEIEAWISEK			0.110083	1432.78	717.398	1432.67	717.343	2	9	66.1.1.3234.4	97.7709	0	-1
1	316.9	316.9	76.95	70.97	66.21	sp|Q13813-2|SPTA2_HUMAN	Isoform 2 of Spectrin alpha chain, brain OS=Homo sapiens GN=SPTAN1			0	99	DVDEIEAWISEK			-0.106955	1432.57	717.29	1432.67	717.343	2	10	66.1.1.3214.3	96.5237	0	-1
1	316.9	316.9	76.95	70.97	66.21	sp|Q13813-2|SPTA2_HUMAN	Isoform 2 of Spectrin alpha chain, brain OS=Homo sapiens GN=SPTAN1			0	99	DVDEIEAWISEK			-0.172358	1432.5	717.257	1432.67	717.343	2	9	20.1.1.7385.3	97.6492	0	-1
1	316.9	316.9	76.95	70.97	66.21	sp|Q13813-2|SPTA2_HUMAN	Isoform 2 of Spectrin alpha chain, brain OS=Homo sapiens GN=SPTAN1			0	99	DVDEIEAWISEK			0.0671097	1432.74	717.377	1432.67	717.343	2	9	22.1.1.5365.5	97.3206	0	-1
1	316.9	316.9	76.95	70.97	66.21	sp|Q13813-2|SPTA2_HUMAN	Isoform 2 of Spectrin alpha chain, brain OS=Homo sapiens GN=SPTAN1			0	98.97	DVDEIEAWISEK			0.0384287	1432.71	717.363	1432.67	717.343	2	9	66.1.1.3286.7	100.868	0	-1
1	316.9	316.9	76.95	70.97	66.21	sp|Q13813-2|SPTA2_HUMAN	Isoform 2 of Spectrin alpha chain, brain OS=Homo sapiens GN=SPTAN1			0	98.95	DVDEIEAWISEK			-0.196415	1432.48	717.245	1432.67	717.343	2	10	67.1.1.2160.3	95.0122	0	-1
1	316.9	316.9	76.95	70.97	66.21	sp|Q13813-2|SPTA2_HUMAN	Isoform 2 of Spectrin alpha chain, brain OS=Homo sapiens GN=SPTAN1			0	98.95	DVDEIEAWISEK			0.00416716	1432.68	717.346	1432.67	717.343	2	9	67.1.1.2243.5	100.115	0	-1
1	316.9	316.9	76.95	70.97	66.21	sp|Q13813-2|SPTA2_HUMAN	Isoform 2 of Spectrin alpha chain, brain OS=Homo sapiens GN=SPTAN1			0	98.83	DVDEIEAWISEK			0.0705182	1432.74	717.379	1432.67	717.343	2	9	8.1.1.6583.3	97.2665	0	-1
1	316.9	316.9	76.95	70.97	66.21	sp|Q13813-2|SPTA2_HUMAN	Isoform 2 of Spectrin alpha chain, brain OS=Homo sapiens GN=SPTAN1			0	98.7	DVDEIEAWISEK			-0.152486	1432.52	717.267	1432.67	717.343	2	10	66.1.1.3182.3	94.5811	0	-1
1	316.9	316.9	76.95	70.97	66.21	sp|Q13813-2|SPTA2_HUMAN	Isoform 2 of Spectrin alpha chain, brain OS=Homo sapiens GN=SPTAN1			0	98.65	DVDEIEAWISEK			-0.0712799	1432.6	717.308	1432.67	717.343	2	9	67.1.1.2297.7	103.493	0	-1
1	316.9	316.9	76.95	70.97	66.21	sp|Q13813-2|SPTA2_HUMAN	Isoform 2 of Spectrin alpha chain, brain OS=Homo sapiens GN=SPTAN1			0	98.35	DVDEIEAWISEK			-0.0622458	1432.61	717.312	1432.67	717.343	2	9	67.1.1.2219.8	98.7715	0	-1
1	316.9	316.9	76.95	70.97	66.21	sp|Q13813-2|SPTA2_HUMAN	Isoform 2 of Spectrin alpha chain, brain OS=Homo sapiens GN=SPTAN1			0	98.25	DVDEIEAWISEK			-0.159057	1432.51	717.264	1432.67	717.343	2	9	67.1.1.2175.3	95.9182	0	-1
1	316.9	316.9	76.95	70.97	66.21	sp|Q13813-2|SPTA2_HUMAN	Isoform 2 of Spectrin alpha chain, brain OS=Homo sapiens GN=SPTAN1			0	98.14	DVDEIEAWISEK			0.0457974	1432.72	717.366	1432.67	717.343	2	9	67.1.1.2197.4	97.3077	0	-1
1	316.9	316.9	76.95	70.97	66.21	sp|Q13813-2|SPTA2_HUMAN	Isoform 2 of Spectrin alpha chain, brain OS=Homo sapiens GN=SPTAN1			0	97.85	DVDEIEAWISEK			-0.11584	1432.56	717.285	1432.67	717.343	2	9	67.1.1.2170.3	95.5996	0	-1
1	316.9	316.9	76.95	70.97	66.21	sp|Q13813-2|SPTA2_HUMAN	Isoform 2 of Spectrin alpha chain, brain OS=Homo sapiens GN=SPTAN1			0	97.8	DVDEIEAWISEK			-0.132589	1432.54	717.277	1432.67	717.343	2	9	66.1.1.3699.4	128.13	0	-1
1	316.9	316.9	76.95	70.97	66.21	sp|Q13813-2|SPTA2_HUMAN	Isoform 2 of Spectrin alpha chain, brain OS=Homo sapiens GN=SPTAN1			0	97.72	DVDEIEAWISEK			-0.035998	1432.64	717.325	1432.67	717.343	2	9	67.1.1.2208.6	98.0064	0	-1
1	316.9	316.9	76.95	70.97	66.21	sp|Q13813-2|SPTA2_HUMAN	Isoform 2 of Spectrin alpha chain, brain OS=Homo sapiens GN=SPTAN1			0	97.72	DVDEIEAWISEK			-0.0800699	1432.59	717.303	1432.67	717.343	2	9	67.1.1.2278.6	102.266	0	-1
1	316.9	316.9	76.95	70.97	66.21	sp|Q13813-2|SPTA2_HUMAN	Isoform 2 of Spectrin alpha chain, brain OS=Homo sapiens GN=SPTAN1			0	97.72	DVDEIEAWISEK			-0.217657	1432.45	717.235	1432.67	717.343	2	9	67.1.1.2284.3	102.647	0	-1
1	316.9	316.9	76.95	70.97	66.21	sp|Q13813-2|SPTA2_HUMAN	Isoform 2 of Spectrin alpha chain, brain OS=Homo sapiens GN=SPTAN1			0	97.64	DVDEIEAWISEK			0.0431755	1432.72	717.365	1432.67	717.343	2	9	4.1.1.5057.4	97.5694	0	-1
1	316.9	316.9	76.95	70.97	66.21	sp|Q13813-2|SPTA2_HUMAN	Isoform 2 of Spectrin alpha chain, brain OS=Homo sapiens GN=SPTAN1			0	97.15	DVDEIEAWISEK			0.189413	1432.86	717.438	1432.67	717.343	2	9	5.1.1.5422.3	97.268	0	-1
1	316.9	316.9	76.95	70.97	66.21	sp|Q13813-2|SPTA2_HUMAN	Isoform 2 of Spectrin alpha chain, brain OS=Homo sapiens GN=SPTAN1			0	97.14	DVDEIEAWISEK			0.195653	1432.87	717.441	1432.67	717.343	2	9	66.1.1.3209.7	96.2203	0	-1
1	316.9	316.9	76.95	70.97	66.21	sp|Q13813-2|SPTA2_HUMAN	Isoform 2 of Spectrin alpha chain, brain OS=Homo sapiens GN=SPTAN1			0	97.09	DVDEIEAWISEK			-0.112936	1432.56	717.287	1432.67	717.343	2	9	66.1.1.3204.3	95.9096	0	-1
1	316.9	316.9	76.95	70.97	66.21	sp|Q13813-2|SPTA2_HUMAN	Isoform 2 of Spectrin alpha chain, brain OS=Homo sapiens GN=SPTAN1			0	97.02	DVDEIEAWISEK			-0.177004	1432.5	717.255	1432.67	717.343	2	9	67.1.1.2202.3	97.6136	0	-1
1	316.9	316.9	76.95	70.97	66.21	sp|Q13813-2|SPTA2_HUMAN	Isoform 2 of Spectrin alpha chain, brain OS=Homo sapiens GN=SPTAN1			0	95.7	DVDEIEAWISEK			0.166537	1432.84	717.427	1432.67	717.343	2	8	67.1.1.2260.6	101.155	0	-1
1	316.9	316.9	76.95	70.97	66.21	sp|Q13813-2|SPTA2_HUMAN	Isoform 2 of Spectrin alpha chain, brain OS=Homo sapiens GN=SPTAN1			0	95.24	DVDEIEAWISEK			-0.0591938	1432.61	717.314	1432.67	717.343	2	8	67.1.1.2447.8	113.019	0	-1
1	316.9	316.9	76.95	70.97	66.21	sp|Q13813-2|SPTA2_HUMAN	Isoform 2 of Spectrin alpha chain, brain OS=Homo sapiens GN=SPTAN1			0	94.39	DVDEIEAWISEK			-0.156494	1432.52	717.265	1432.67	717.343	2	8	67.1.1.2214.3	98.4072	0	-1
1	316.9	316.9	76.95	70.97	66.21	sp|Q13813-2|SPTA2_HUMAN	Isoform 2 of Spectrin alpha chain, brain OS=Homo sapiens GN=SPTAN1			0	91.17	DVDEIEAWISEK			0.0155537	1432.69	717.351	1432.67	717.343	2	8	2.1.1.5083.7	98.6706	0	-1
1	316.9	316.9	76.95	70.97	66.21	sp|Q13813-2|SPTA2_HUMAN	Isoform 2 of Spectrin alpha chain, brain OS=Homo sapiens GN=SPTAN1			0	90.91	DVDEIEAWISEK			0.105688	1432.78	717.396	1432.67	717.343	2	8	66.1.1.3461.7	111.664	0	-1
1	316.9	316.9	76.95	70.97	66.21	sp|Q13813-2|SPTA2_HUMAN	Isoform 2 of Spectrin alpha chain, brain OS=Homo sapiens GN=SPTAN1			0	90.05	DVDEIEAWISEK			0.0816408	1432.75	717.384	1432.67	717.343	2	8	66.1.1.3321.8	103.054	0	-1
1	316.9	316.9	76.95	70.97	66.21	sp|Q13813-2|SPTA2_HUMAN	Isoform 2 of Spectrin alpha chain, brain OS=Homo sapiens GN=SPTAN1			0	89.9	DVDEIEAWISEK			-0.123592	1432.55	717.282	1432.67	717.343	2	8	21.1.1.6393.3	97.4793	0	-1
1	316.9	316.9	76.95	70.97	66.21	sp|Q13813-2|SPTA2_HUMAN	Isoform 2 of Spectrin alpha chain, brain OS=Homo sapiens GN=SPTAN1			0	88.05	DVDEIEAWISEK			0.0668572	1432.74	717.377	1432.67	717.343	2	7	4.1.1.5101.7	98.3165	0	-1
1	316.9	316.9	76.95	70.97	66.21	sp|Q13813-2|SPTA2_HUMAN	Isoform 2 of Spectrin alpha chain, brain OS=Homo sapiens GN=SPTAN1			0	86.71	DVDEIEAWISEK			0.131816	1432.8	717.409	1432.67	717.343	2	8	50.1.1.5979.6	96.8427	0	-1
1	316.9	316.9	76.95	70.97	66.21	sp|Q13813-2|SPTA2_HUMAN	Isoform 2 of Spectrin alpha chain, brain OS=Homo sapiens GN=SPTAN1			0	80.31	DVDEIEAWISEK			0.476654	1433.15	717.582	1432.67	717.343	2	8	66.1.1.3649.8	124.522	0	-1
1	316.9	316.9	76.95	70.97	66.21	sp|Q13813-2|SPTA2_HUMAN	Isoform 2 of Spectrin alpha chain, brain OS=Homo sapiens GN=SPTAN1			0	32.07	DVDEIEAWISEK			0.412141	1433.08	717.549	1432.67	717.343	2	8	2.1.1.5076.6	98.2825	0	-1
1	316.9	316.9	76.95	70.97	66.21	sp|Q13813-2|SPTA2_HUMAN	Isoform 2 of Spectrin alpha chain, brain OS=Homo sapiens GN=SPTAN1			0	27.34	DVDEIEAWISEK			-0.00270832	1432.67	717.342	1432.67	717.343	2	6	66.1.1.3434.4	110.032	0	-1
1	316.9	316.9	76.95	70.97	66.21	sp|Q13813-2|SPTA2_HUMAN	Isoform 2 of Spectrin alpha chain, brain OS=Homo sapiens GN=SPTAN1			0	22.72	DVDEIEAWISEK			0.314636	1432.99	717.501	1432.67	717.343	2	9	17.1.1.8701.3	96.771	0	-1
1	316.9	316.9	76.95	70.97	66.21	sp|Q13813-2|SPTA2_HUMAN	Isoform 2 of Spectrin alpha chain, brain OS=Homo sapiens GN=SPTAN1			0	22.56	DVDEIEAWISEK			0.570323	1433.24	717.629	1432.67	717.343	2	9	14.1.1.8811.5	96.7626	0	-1
1	316.9	316.9	76.95	70.97	66.21	sp|Q13813-2|SPTA2_HUMAN	Isoform 2 of Spectrin alpha chain, brain OS=Homo sapiens GN=SPTAN1			0	0	DVDEIEAWISEK			-0.0377037	1432.63	717.324	1432.67	717.343	2	4	20.1.1.5059.8	47.3899	0	-1
1	316.9	316.9	76.95	70.97	66.21	sp|Q13813-2|SPTA2_HUMAN	Isoform 2 of Spectrin alpha chain, brain OS=Homo sapiens GN=SPTAN1			0	0	DVDEIEAWISEK			0.0354222	1432.71	717.361	1432.67	717.343	2	4	20.1.1.5902.5	77.6359	0	-1
1	316.9	316.9	76.95	70.97	66.21	sp|Q13813-2|SPTA2_HUMAN	Isoform 2 of Spectrin alpha chain, brain OS=Homo sapiens GN=SPTAN1			0	0	DVDEIEAWISEK			-0.0366728	1432.64	717.325	1432.67	717.343	2	4	21.1.1.4682.8	47.7175	0	-1
1	316.9	316.9	76.95	70.97	66.21	sp|Q13813-2|SPTA2_HUMAN	Isoform 2 of Spectrin alpha chain, brain OS=Homo sapiens GN=SPTAN1			0	0	DVDEIEAWISEK			-0.212568	1432.46	717.237	1432.67	717.343	2	5	22.1.1.4972.3	77.8866	0	-1
1	316.9	316.9	76.95	70.97	66.21	sp|Q13813-2|SPTA2_HUMAN	Isoform 2 of Spectrin alpha chain, brain OS=Homo sapiens GN=SPTAN1			0	0	DVDEIEAWISEK			0.0205306	1432.69	717.354	1432.67	717.343	2	4	23.1.1.4807.4	77.9529	0	-1
1	316.9	316.9	76.95	70.97	66.21	sp|Q13813-2|SPTA2_HUMAN	Isoform 2 of Spectrin alpha chain, brain OS=Homo sapiens GN=SPTAN1			0	0	DVDEIEAWISEK			-0.0286663	1432.64	717.329	1432.67	717.343	2	4	23.1.1.4812.4	78.2494	0	-1
1	316.9	316.9	76.95	70.97	66.21	sp|Q13813-2|SPTA2_HUMAN	Isoform 2 of Spectrin alpha chain, brain OS=Homo sapiens GN=SPTAN1			0	0	DVDEIEAWISEK			-0.0556454	1432.62	717.316	1432.67	717.343	2	5	24.1.1.5307.5	78.3739	0	-1
1	316.9	316.9	76.95	70.97	66.21	sp|Q13813-2|SPTA2_HUMAN	Isoform 2 of Spectrin alpha chain, brain OS=Homo sapiens GN=SPTAN1			0	0	DVDEIEAWISEK			0.00964032	1432.68	717.348	1432.67	717.343	2	4	25.1.1.5380.4	77.8934	0	-1
1	316.9	316.9	76.95	70.97	66.21	sp|Q13813-2|SPTA2_HUMAN	Isoform 2 of Spectrin alpha chain, brain OS=Homo sapiens GN=SPTAN1			0	0	DVDEIEAWISEK			-0.204605	1432.47	717.241	1432.67	717.343	2	4	26.1.1.5493.3	77.5718	0	-1
1	316.9	316.9	76.95	70.97	66.21	sp|Q13813-2|SPTA2_HUMAN	Isoform 2 of Spectrin alpha chain, brain OS=Homo sapiens GN=SPTAN1			0	0	DVDEIEAWISEK			-0.194409	1432.48	717.246	1432.67	717.343	2	4	28.1.1.5036.3	77.2502	0	-1
1	316.9	316.9	76.95	70.97	66.21	sp|Q13813-2|SPTA2_HUMAN	Isoform 2 of Spectrin alpha chain, brain OS=Homo sapiens GN=SPTAN1			0	0	DVDEIEAWISEK			0.0325709	1432.7	717.36	1432.67	717.343	2	4	30.1.1.5027.8	77.1752	0	-1
1	316.9	316.9	76.95	70.97	66.21	sp|Q13813-2|SPTA2_HUMAN	Isoform 2 of Spectrin alpha chain, brain OS=Homo sapiens GN=SPTAN1			0	0	DVDEIEAWISEK			-0.148223	1432.52	717.269	1432.67	717.343	2	5	30.1.1.5032.3	77.4658	0	-1
1	316.9	316.9	76.95	70.97	66.21	sp|Q13813-2|SPTA2_HUMAN	Isoform 2 of Spectrin alpha chain, brain OS=Homo sapiens GN=SPTAN1			0	0	DVDEIEAWISEK			-0.190605	1432.48	717.248	1432.67	717.343	2	4	31.1.1.4980.3	77.8681	0	-1
1	316.9	316.9	76.95	70.97	66.21	sp|Q13813-2|SPTA2_HUMAN	Isoform 2 of Spectrin alpha chain, brain OS=Homo sapiens GN=SPTAN1			0	0	DVDEIEAWISEK			-0.0272443	1432.65	717.33	1432.67	717.343	2	4	32.1.1.5098.5	77.7901	0	-1
1	316.9	316.9	76.95	70.97	66.21	sp|Q13813-2|SPTA2_HUMAN	Isoform 2 of Spectrin alpha chain, brain OS=Homo sapiens GN=SPTAN1			0	0	DVDEIEAWISEK			0.0445884	1432.72	717.366	1432.67	717.343	2	4	33.1.1.5728.6	77.9503	0	-1
1	316.9	316.9	76.95	70.97	66.21	sp|Q13813-2|SPTA2_HUMAN	Isoform 2 of Spectrin alpha chain, brain OS=Homo sapiens GN=SPTAN1			0	0	DVDEIEAWISEK			0.103305	1432.78	717.395	1432.67	717.343	2	4	33.1.1.5733.7	78.2909	0	-1
1	316.9	316.9	76.95	70.97	66.21	sp|Q13813-2|SPTA2_HUMAN	Isoform 2 of Spectrin alpha chain, brain OS=Homo sapiens GN=SPTAN1			0	0	DVDEIEAWISEK			-0.0414006	1432.63	717.323	1432.67	717.343	2	4	34.1.1.7578.7	78.6212	0	-1
1	316.9	316.9	76.95	70.97	66.21	sp|Q13813-2|SPTA2_HUMAN	Isoform 2 of Spectrin alpha chain, brain OS=Homo sapiens GN=SPTAN1			0	0	DVDEIEAWISEK			-0.0351626	1432.64	717.326	1432.67	717.343	2	5	35.1.1.7809.3	78.4604	0	-1
1	316.9	316.9	76.95	70.97	66.21	sp|Q13813-2|SPTA2_HUMAN	Isoform 2 of Spectrin alpha chain, brain OS=Homo sapiens GN=SPTAN1			0	0	DVDEIEAWISEK			0.0561511	1432.73	717.371	1432.67	717.343	2	5	36.1.1.5036.6	77.1506	0	-1
1	316.9	316.9	76.95	70.97	66.21	sp|Q13813-2|SPTA2_HUMAN	Isoform 2 of Spectrin alpha chain, brain OS=Homo sapiens GN=SPTAN1			0	0	DVDEIEAWISEK			-0.203505	1432.47	717.242	1432.67	717.343	2	5	36.1.1.5041.3	77.446	0	-1
1	316.9	316.9	76.95	70.97	66.21	sp|Q13813-2|SPTA2_HUMAN	Isoform 2 of Spectrin alpha chain, brain OS=Homo sapiens GN=SPTAN1			0	0	DVDEIEAWISEK			0.0195282	1432.69	717.353	1432.67	717.343	2	5	36.1.1.5048.7	77.8562	0	-1
1	316.9	316.9	76.95	70.97	66.21	sp|Q13813-2|SPTA2_HUMAN	Isoform 2 of Spectrin alpha chain, brain OS=Homo sapiens GN=SPTAN1			0	0	DVDEIEAWISEK			0.041016	1432.71	717.364	1432.67	717.343	2	4	37.1.1.5873.4	77.4955	0	-1
1	316.9	316.9	76.95	70.97	66.21	sp|Q13813-2|SPTA2_HUMAN	Isoform 2 of Spectrin alpha chain, brain OS=Homo sapiens GN=SPTAN1			0	0	DVDEIEAWISEK			-0.173841	1432.5	717.256	1432.67	717.343	2	5	37.1.1.5879.3	77.9045	0	-1
1	316.9	316.9	76.95	70.97	66.21	sp|Q13813-2|SPTA2_HUMAN	Isoform 2 of Spectrin alpha chain, brain OS=Homo sapiens GN=SPTAN1			0	0	DVDEIEAWISEK			-0.0520073	1432.62	717.317	1432.67	717.343	2	4	37.1.1.5883.8	78.2394	0	-1
1	316.9	316.9	76.95	70.97	66.21	sp|Q13813-2|SPTA2_HUMAN	Isoform 2 of Spectrin alpha chain, brain OS=Homo sapiens GN=SPTAN1			0	0	DVDEIEAWISEK			-0.0164768	1432.66	717.335	1432.67	717.343	2	4	39.1.1.5574.4	78.0388	0	-1
1	316.9	316.9	76.95	70.97	66.21	sp|Q13813-2|SPTA2_HUMAN	Isoform 2 of Spectrin alpha chain, brain OS=Homo sapiens GN=SPTAN1			0	0	DVDEIEAWISEK			-0.0464246	1432.63	717.32	1432.67	717.343	2	4	40.1.1.5530.5	78.3755	0	-1
1	316.9	316.9	76.95	70.97	66.21	sp|Q13813-2|SPTA2_HUMAN	Isoform 2 of Spectrin alpha chain, brain OS=Homo sapiens GN=SPTAN1			0	0	DVDEIEAWISEK			-0.163747	1432.51	717.261	1432.67	717.343	2	5	41.1.1.5285.3	77.6283	0	-1
1	316.9	316.9	76.95	70.97	66.21	sp|Q13813-2|SPTA2_HUMAN	Isoform 2 of Spectrin alpha chain, brain OS=Homo sapiens GN=SPTAN1			0	0	DVDEIEAWISEK			-0.234549	1432.44	717.226	1432.67	717.343	2	4	41.1.1.5289.3	77.9346	0	-1
1	316.9	316.9	76.95	70.97	66.21	sp|Q13813-2|SPTA2_HUMAN	Isoform 2 of Spectrin alpha chain, brain OS=Homo sapiens GN=SPTAN1			0	0	DVDEIEAWISEK			-0.167653	1432.5	717.26	1432.67	717.343	2	6	41.1.1.5294.3	78.2652	0	-1
1	316.9	316.9	76.95	70.97	66.21	sp|Q13813-2|SPTA2_HUMAN	Isoform 2 of Spectrin alpha chain, brain OS=Homo sapiens GN=SPTAN1			0	0	DVDEIEAWISEK			0.00727692	1432.68	717.347	1432.67	717.343	2	4	41.1.1.5301.5	78.7099	0	-1
1	316.9	316.9	76.95	70.97	66.21	sp|Q13813-2|SPTA2_HUMAN	Isoform 2 of Spectrin alpha chain, brain OS=Homo sapiens GN=SPTAN1			0	0	DVDEIEAWISEK			0.059154	1432.73	717.373	1432.67	717.343	2	4	42.1.1.4624.4	78.5105	0	-1
1	316.9	316.9	76.95	70.97	66.21	sp|Q13813-2|SPTA2_HUMAN	Isoform 2 of Spectrin alpha chain, brain OS=Homo sapiens GN=SPTAN1			0	0	DVDEIEAWISEK			0.0132558	1432.69	717.35	1432.67	717.343	2	4	42.1.1.4629.4	78.8511	0	-1
1	316.9	316.9	76.95	70.97	66.21	sp|Q13813-2|SPTA2_HUMAN	Isoform 2 of Spectrin alpha chain, brain OS=Homo sapiens GN=SPTAN1			0	0	DVDEIEAWISEK			0.00965779	1432.68	717.348	1432.67	717.343	2	4	43.1.1.4939.4	78.6333	0	-1
1	316.9	316.9	76.95	70.97	66.21	sp|Q13813-2|SPTA2_HUMAN	Isoform 2 of Spectrin alpha chain, brain OS=Homo sapiens GN=SPTAN1			0	0	DVDEIEAWISEK			-0.0215934	1432.65	717.333	1432.67	717.343	2	4	43.1.1.4943.5	78.9388	0	-1
1	316.9	316.9	76.95	70.97	66.21	sp|Q13813-2|SPTA2_HUMAN	Isoform 2 of Spectrin alpha chain, brain OS=Homo sapiens GN=SPTAN1			0	0	DVDEIEAWISEK			-0.618943	1432.05	717.034	1432.67	717.343	2	5	67.1.1.2578.8	121.998	0	-1
1	316.9	316.9	76.95	70.97	66.21	sp|Q13813-2|SPTA2_HUMAN	Isoform 2 of Spectrin alpha chain, brain OS=Homo sapiens GN=SPTAN1			0	0	DVDEIEAWISEK			-0.0774177	1432.59	717.305	1432.67	717.343	2	4	70.1.1.2929.3	71.5913	0	-1
1	316.9	316.9	76.95	70.97	66.21	sp|Q13813-2|SPTA2_HUMAN	Isoform 2 of Spectrin alpha chain, brain OS=Homo sapiens GN=SPTAN1			0	0	DVDEIEAWISEK			-0.180548	1432.49	717.253	1432.67	717.343	2	4	71.1.1.3107.4	71.5471	0	-1
1	316.9	316.9	76.95	70.97	66.21	sp|Q13813-2|SPTA2_HUMAN	Isoform 2 of Spectrin alpha chain, brain OS=Homo sapiens GN=SPTAN1			0	0	DVDEIEAWISEK			0.384786	1433.06	717.536	1432.67	717.343	2	5	77.1.1.2539.3	108.641	0	-1
1	316.9	316.9	76.95	70.97	66.21	sp|Q13813-2|SPTA2_HUMAN	Isoform 2 of Spectrin alpha chain, brain OS=Homo sapiens GN=SPTAN1			0	99	DVDETISWIK			-0.117208	1204.48	603.247	1204.6	603.306	2	12	69.1.1.2470.3	77.2825	0	-1
1	316.9	316.9	76.95	70.97	66.21	sp|Q13813-2|SPTA2_HUMAN	Isoform 2 of Spectrin alpha chain, brain OS=Homo sapiens GN=SPTAN1			0	99	DVDETISWIK			0.218	1204.82	603.415	1204.6	603.306	2	9	7.1.1.5164.8	82.0374	0	-1
1	316.9	316.9	76.95	70.97	66.21	sp|Q13813-2|SPTA2_HUMAN	Isoform 2 of Spectrin alpha chain, brain OS=Homo sapiens GN=SPTAN1			0	99	DVDETISWIK			0.153474	1204.75	603.383	1204.6	603.306	2	11	48.1.1.4789.5	81.1175	0	-1
1	316.9	316.9	76.95	70.97	66.21	sp|Q13813-2|SPTA2_HUMAN	Isoform 2 of Spectrin alpha chain, brain OS=Homo sapiens GN=SPTAN1			0	99	DVDETISWIK			0.241561	1204.84	603.427	1204.6	603.306	2	10	8.1.1.5328.4	81.3707	0	-1
1	316.9	316.9	76.95	70.97	66.21	sp|Q13813-2|SPTA2_HUMAN	Isoform 2 of Spectrin alpha chain, brain OS=Homo sapiens GN=SPTAN1			0	99	DVDETISWIK			0.226545	1204.82	603.419	1204.6	603.306	2	9	7.1.1.5147.4	81.7046	0	-1
1	316.9	316.9	76.95	70.97	66.21	sp|Q13813-2|SPTA2_HUMAN	Isoform 2 of Spectrin alpha chain, brain OS=Homo sapiens GN=SPTAN1			0	99	DVDETISWIK			0.11149	1204.71	603.362	1204.6	603.306	2	10	19.1.1.6359.3	81.1536	0	-1
1	316.9	316.9	76.95	70.97	66.21	sp|Q13813-2|SPTA2_HUMAN	Isoform 2 of Spectrin alpha chain, brain OS=Homo sapiens GN=SPTAN1			0	98.96	DVDETISWIK			-0.159441	1204.44	603.226	1204.6	603.306	2	9	69.1.1.2480.3	77.7593	0	-1
1	316.9	316.9	76.95	70.97	66.21	sp|Q13813-2|SPTA2_HUMAN	Isoform 2 of Spectrin alpha chain, brain OS=Homo sapiens GN=SPTAN1			0	98.66	DVDETISWIK			0.90333	1205.5	603.758	1204.6	603.306	2	9	3.1.1.3994.4	81.9885	0	-1
1	316.9	316.9	76.95	70.97	66.21	sp|Q13813-2|SPTA2_HUMAN	Isoform 2 of Spectrin alpha chain, brain OS=Homo sapiens GN=SPTAN1			0	98.51	DVDETISWIK			-0.240343	1204.36	603.186	1204.6	603.306	2	8	2.1.1.4806.8	82.5885	0	-1
1	316.9	316.9	76.95	70.97	66.21	sp|Q13813-2|SPTA2_HUMAN	Isoform 2 of Spectrin alpha chain, brain OS=Homo sapiens GN=SPTAN1			0	98.19	DVDETISWIK			0.296214	1204.89	603.454	1204.6	603.306	2	10	1.1.1.5434.8	81.0166	0	-1
1	316.9	316.9	76.95	70.97	66.21	sp|Q13813-2|SPTA2_HUMAN	Isoform 2 of Spectrin alpha chain, brain OS=Homo sapiens GN=SPTAN1			0	97.96	DVDETISWIK			0.432004	1205.03	603.522	1204.6	603.306	2	9	4.1.1.4096.6	81.4172	0	-1
1	316.9	316.9	76.95	70.97	66.21	sp|Q13813-2|SPTA2_HUMAN	Isoform 2 of Spectrin alpha chain, brain OS=Homo sapiens GN=SPTAN1			0	97.17	DVDETISWIK			-0.23159	1204.37	603.19	1204.6	603.306	2	10	67.1.1.1844.4	77.107	0	-1
1	316.9	316.9	76.95	70.97	66.21	sp|Q13813-2|SPTA2_HUMAN	Isoform 2 of Spectrin alpha chain, brain OS=Homo sapiens GN=SPTAN1			0	97.13	DVDETISWIK			0.168271	1204.77	603.39	1204.6	603.306	2	9	50.1.1.4720.3	80.491	0	-1
1	316.9	316.9	76.95	70.97	66.21	sp|Q13813-2|SPTA2_HUMAN	Isoform 2 of Spectrin alpha chain, brain OS=Homo sapiens GN=SPTAN1			0	94.83	DVDETISWIK			0.4473	1205.04	603.53	1204.6	603.306	2	9	5.1.1.4393.4	81.4638	0	-1
1	316.9	316.9	76.95	70.97	66.21	sp|Q13813-2|SPTA2_HUMAN	Isoform 2 of Spectrin alpha chain, brain OS=Homo sapiens GN=SPTAN1			0	84.12	DVDETISWIK			-0.100944	1204.5	603.256	1204.6	603.306	2	8	6.1.1.4811.3	81.7404	0	-1
1	316.9	316.9	76.95	70.97	66.21	sp|Q13813-2|SPTA2_HUMAN	Isoform 2 of Spectrin alpha chain, brain OS=Homo sapiens GN=SPTAN1			0	70.13	DVDETISWIK			-0.0805704	1204.52	603.266	1204.6	603.306	2	6	30.1.1.5088.3	80.9547	0	-1
1	316.9	316.9	76.95	70.97	66.21	sp|Q13813-2|SPTA2_HUMAN	Isoform 2 of Spectrin alpha chain, brain OS=Homo sapiens GN=SPTAN1			0	65.95	DVDETISWIK			-0.20064	1204.4	603.206	1204.6	603.306	2	9	68.1.1.2089.4	77.3956	0	-1
1	316.9	316.9	76.95	70.97	66.21	sp|Q13813-2|SPTA2_HUMAN	Isoform 2 of Spectrin alpha chain, brain OS=Homo sapiens GN=SPTAN1			0	53.39	DVDETISWIK			-0.203999	1204.39	603.204	1204.6	603.306	2	9	67.1.1.1838.8	76.8064	0	-1
1	316.9	316.9	76.95	70.97	66.21	sp|Q13813-2|SPTA2_HUMAN	Isoform 2 of Spectrin alpha chain, brain OS=Homo sapiens GN=SPTAN1			0	50.65	DVDETISWIK			0.141676	1204.74	603.377	1204.6	603.306	2	7	22.1.1.5026.7	81.1581	0	-1
1	316.9	316.9	76.95	70.97	66.21	sp|Q13813-2|SPTA2_HUMAN	Isoform 2 of Spectrin alpha chain, brain OS=Homo sapiens GN=SPTAN1			0	41.25	DVDETISWIK			0.378929	1204.98	603.495	1204.6	603.306	2	9	11.1.1.6864.8	80.8204	0	-1
1	316.9	316.9	76.95	70.97	66.21	sp|Q13813-2|SPTA2_HUMAN	Isoform 2 of Spectrin alpha chain, brain OS=Homo sapiens GN=SPTAN1			0	28.71	DVDETISWIK			0.593738	1205.19	603.603	1204.6	603.306	2	9	12.1.1.6187.3	79.7371	0	-1
1	316.9	316.9	76.95	70.97	66.21	sp|Q13813-2|SPTA2_HUMAN	Isoform 2 of Spectrin alpha chain, brain OS=Homo sapiens GN=SPTAN1			0	0	DVDETISWIK			0.465992	1205.06	603.539	1204.6	603.306	2	8	10.1.1.5729.4	80.8157	0	-1
1	316.9	316.9	76.95	70.97	66.21	sp|Q13813-2|SPTA2_HUMAN	Isoform 2 of Spectrin alpha chain, brain OS=Homo sapiens GN=SPTAN1			0	0	DVDETISWIK			0.593756	1205.19	603.603	1204.6	603.306	2	6	14.1.1.7482.4	80.3282	0	-1
1	316.9	316.9	76.95	70.97	66.21	sp|Q13813-2|SPTA2_HUMAN	Isoform 2 of Spectrin alpha chain, brain OS=Homo sapiens GN=SPTAN1			0	0	DVDETISWIK			0.0458082	1204.64	603.329	1204.6	603.306	2	5	76.1.1.1411.8	49.3149	0	-1
1	316.9	316.9	76.95	70.97	66.21	sp|Q13813-2|SPTA2_HUMAN	Isoform 2 of Spectrin alpha chain, brain OS=Homo sapiens GN=SPTAN1			0	99	DVEDEETWIR			-0.0969355	1290.48	646.245	1290.57	646.294	2	10	61.1.1.1048.5	64.025	0	-1
1	316.9	316.9	76.95	70.97	66.21	sp|Q13813-2|SPTA2_HUMAN	Isoform 2 of Spectrin alpha chain, brain OS=Homo sapiens GN=SPTAN1			0	99	DVEDEETWIR			-0.165183	1290.41	646.211	1290.57	646.294	2	11	61.1.1.1067.3	65.3633	0	-1
1	316.9	316.9	76.95	70.97	66.21	sp|Q13813-2|SPTA2_HUMAN	Isoform 2 of Spectrin alpha chain, brain OS=Homo sapiens GN=SPTAN1			0	99	DVEDEETWIR			-0.0845782	1290.49	646.251	1290.57	646.294	2	10	63.1.1.1966.3	64.8583	0	-1
1	316.9	316.9	76.95	70.97	66.21	sp|Q13813-2|SPTA2_HUMAN	Isoform 2 of Spectrin alpha chain, brain OS=Homo sapiens GN=SPTAN1			0	99	DVEDEETWIR			0.16334	1290.74	646.375	1290.57	646.294	2	9	63.1.1.1971.4	65.18	0	-1
1	316.9	316.9	76.95	70.97	66.21	sp|Q13813-2|SPTA2_HUMAN	Isoform 2 of Spectrin alpha chain, brain OS=Homo sapiens GN=SPTAN1			0	99	DVEDEETWIR			-0.0845782	1290.49	646.251	1290.57	646.294	2	9	63.1.1.1976.3	65.4944	0	-1
1	316.9	316.9	76.95	70.97	66.21	sp|Q13813-2|SPTA2_HUMAN	Isoform 2 of Spectrin alpha chain, brain OS=Homo sapiens GN=SPTAN1			0	99	DVEDEETWIR			0.131968	1290.7	646.36	1290.57	646.294	2	9	63.1.1.1990.4	66.3471	0	-1
1	316.9	316.9	76.95	70.97	66.21	sp|Q13813-2|SPTA2_HUMAN	Isoform 2 of Spectrin alpha chain, brain OS=Homo sapiens GN=SPTAN1			0	99	DVEDEETWIR			-0.0909532	1290.48	646.248	1290.57	646.294	2	10	61.1.1.1092.4	67.294	0	-1
1	316.9	316.9	76.95	70.97	66.21	sp|Q13813-2|SPTA2_HUMAN	Isoform 2 of Spectrin alpha chain, brain OS=Homo sapiens GN=SPTAN1			0	99	DVEDEETWIR			-0.114028	1290.46	646.237	1290.57	646.294	2	10	61.1.1.1116.5	69.117	0	-1
1	316.9	316.9	76.95	70.97	66.21	sp|Q13813-2|SPTA2_HUMAN	Isoform 2 of Spectrin alpha chain, brain OS=Homo sapiens GN=SPTAN1			0	99	DVEDEETWIR			-0.169578	1290.4	646.209	1290.57	646.294	2	11	61.1.1.1058.3	64.7219	0	-1
1	316.9	316.9	76.95	70.97	66.21	sp|Q13813-2|SPTA2_HUMAN	Isoform 2 of Spectrin alpha chain, brain OS=Homo sapiens GN=SPTAN1			0	99	DVEDEETWIR			-0.191554	1290.38	646.198	1290.57	646.294	2	11	61.1.1.1063.3	65.0709	0	-1
1	316.9	316.9	76.95	70.97	66.21	sp|Q13813-2|SPTA2_HUMAN	Isoform 2 of Spectrin alpha chain, brain OS=Homo sapiens GN=SPTAN1			0	99	DVEDEETWIR			-0.0885114	1290.48	646.25	1290.57	646.294	2	9	61.1.1.1160.8	72.5123	0	-1
1	316.9	316.9	76.95	70.97	66.21	sp|Q13813-2|SPTA2_HUMAN	Isoform 2 of Spectrin alpha chain, brain OS=Homo sapiens GN=SPTAN1			0	99	DVEDEETWIR			0.115191	1290.69	646.351	1290.57	646.294	2	10	62.1.1.1857.4	65.1735	0	-1
1	316.9	316.9	76.95	70.97	66.21	sp|Q13813-2|SPTA2_HUMAN	Isoform 2 of Spectrin alpha chain, brain OS=Homo sapiens GN=SPTAN1			0	99	DVEDEETWIR			-0.0761805	1290.5	646.256	1290.57	646.294	2	10	61.1.1.1096.5	67.6014	0	-1
1	316.9	316.9	76.95	70.97	66.21	sp|Q13813-2|SPTA2_HUMAN	Isoform 2 of Spectrin alpha chain, brain OS=Homo sapiens GN=SPTAN1			0	99	DVEDEETWIR			-0.139554	1290.43	646.224	1290.57	646.294	2	11	60.1.1.1260.3	65.8829	0	-1
1	316.9	316.9	76.95	70.97	66.21	sp|Q13813-2|SPTA2_HUMAN	Isoform 2 of Spectrin alpha chain, brain OS=Homo sapiens GN=SPTAN1			0	99	DVEDEETWIR			-0.065461	1290.51	646.261	1290.57	646.294	2	10	62.1.1.1852.3	64.8644	0	-1
1	316.9	316.9	76.95	70.97	66.21	sp|Q13813-2|SPTA2_HUMAN	Isoform 2 of Spectrin alpha chain, brain OS=Homo sapiens GN=SPTAN1			0	99	DVEDEETWIR			-0.126735	1290.45	646.23	1290.57	646.294	2	10	60.1.1.1298.3	68.6722	0	-1
1	316.9	316.9	76.95	70.97	66.21	sp|Q13813-2|SPTA2_HUMAN	Isoform 2 of Spectrin alpha chain, brain OS=Homo sapiens GN=SPTAN1			0	99	DVEDEETWIR			-0.171775	1290.4	646.208	1290.57	646.294	2	9	61.1.1.1084.3	66.6644	0	-1
1	316.9	316.9	76.95	70.97	66.21	sp|Q13813-2|SPTA2_HUMAN	Isoform 2 of Spectrin alpha chain, brain OS=Homo sapiens GN=SPTAN1			0	99	DVEDEETWIR			0.0610463	1290.63	646.324	1290.57	646.294	2	9	61.1.1.1053.3	64.3689	0	-1
1	316.9	316.9	76.95	70.97	66.21	sp|Q13813-2|SPTA2_HUMAN	Isoform 2 of Spectrin alpha chain, brain OS=Homo sapiens GN=SPTAN1			0	99	DVEDEETWIR			-0.0683807	1290.5	646.26	1290.57	646.294	2	10	60.1.1.1315.7	69.9449	0	-1
1	316.9	316.9	76.95	70.97	66.21	sp|Q13813-2|SPTA2_HUMAN	Isoform 2 of Spectrin alpha chain, brain OS=Homo sapiens GN=SPTAN1			0	99	DVEDEETWIR			-0.145526	1290.43	646.221	1290.57	646.294	2	9	61.1.1.1227.4	76.6694	0	-1
1	316.9	316.9	76.95	70.97	66.21	sp|Q13813-2|SPTA2_HUMAN	Isoform 2 of Spectrin alpha chain, brain OS=Homo sapiens GN=SPTAN1			0	99	DVEDEETWIR			-0.11415	1290.46	646.237	1290.57	646.294	2	9	61.1.1.1129.6	70.1486	0	-1
1	316.9	316.9	76.95	70.97	66.21	sp|Q13813-2|SPTA2_HUMAN	Isoform 2 of Spectrin alpha chain, brain OS=Homo sapiens GN=SPTAN1			0	99	DVEDEETWIR			0.822635	1291.4	646.705	1290.57	646.294	2	9	3.1.1.3754.3	68.3625	0	-1
1	316.9	316.9	76.95	70.97	66.21	sp|Q13813-2|SPTA2_HUMAN	Isoform 2 of Spectrin alpha chain, brain OS=Homo sapiens GN=SPTAN1			0	99	DVEDEETWIR			0.116029	1290.69	646.352	1290.57	646.294	2	9	2.1.1.4583.8	68.8053	0	-1
1	316.9	316.9	76.95	70.97	66.21	sp|Q13813-2|SPTA2_HUMAN	Isoform 2 of Spectrin alpha chain, brain OS=Homo sapiens GN=SPTAN1			0	99	DVEDEETWIR			-0.0921741	1290.48	646.248	1290.57	646.294	2	9	61.1.1.1100.4	67.8925	0	-1
1	316.9	316.9	76.95	70.97	66.21	sp|Q13813-2|SPTA2_HUMAN	Isoform 2 of Spectrin alpha chain, brain OS=Homo sapiens GN=SPTAN1			0	99	DVEDEETWIR			-0.0849709	1290.49	646.251	1290.57	646.294	2	9	61.1.1.1105.7	68.2611	0	-1
1	316.9	316.9	76.95	70.97	66.21	sp|Q13813-2|SPTA2_HUMAN	Isoform 2 of Spectrin alpha chain, brain OS=Homo sapiens GN=SPTAN1			0	99	DVEDEETWIR			-0.14517	1290.43	646.221	1290.57	646.294	2	10	60.1.1.1265.3	66.2401	0	-1
1	316.9	316.9	76.95	70.97	66.21	sp|Q13813-2|SPTA2_HUMAN	Isoform 2 of Spectrin alpha chain, brain OS=Homo sapiens GN=SPTAN1			0	99	DVEDEETWIR			-0.184839	1290.39	646.201	1290.57	646.294	2	9	61.1.1.1088.3	66.963	0	-1
1	316.9	316.9	76.95	70.97	66.21	sp|Q13813-2|SPTA2_HUMAN	Isoform 2 of Spectrin alpha chain, brain OS=Homo sapiens GN=SPTAN1			0	99	DVEDEETWIR			-0.0874126	1290.49	646.25	1290.57	646.294	2	9	61.1.1.1122.8	69.6111	0	-1
1	316.9	316.9	76.95	70.97	66.21	sp|Q13813-2|SPTA2_HUMAN	Isoform 2 of Spectrin alpha chain, brain OS=Homo sapiens GN=SPTAN1			0	99	DVEDEETWIR			-0.119155	1290.45	646.234	1290.57	646.294	2	8	61.1.1.1134.7	70.554	0	-1
1	316.9	316.9	76.95	70.97	66.21	sp|Q13813-2|SPTA2_HUMAN	Isoform 2 of Spectrin alpha chain, brain OS=Homo sapiens GN=SPTAN1			0	98.91	DVEDEETWIR			0.173693	1290.75	646.381	1290.57	646.294	2	9	5.1.1.4103.6	67.6151	0	-1
1	316.9	316.9	76.95	70.97	66.21	sp|Q13813-2|SPTA2_HUMAN	Isoform 2 of Spectrin alpha chain, brain OS=Homo sapiens GN=SPTAN1			0	97.99	DVEDEETWIR			-0.0511674	1290.52	646.268	1290.57	646.294	2	9	60.1.1.1346.4	72.2203	0	-1
1	316.9	316.9	76.95	70.97	66.21	sp|Q13813-2|SPTA2_HUMAN	Isoform 2 of Spectrin alpha chain, brain OS=Homo sapiens GN=SPTAN1			0	97.96	DVEDEETWIR			-0.0862045	1290.49	646.25	1290.57	646.294	2	9	60.1.1.1303.5	69.0533	0	-1
1	316.9	316.9	76.95	70.97	66.21	sp|Q13813-2|SPTA2_HUMAN	Isoform 2 of Spectrin alpha chain, brain OS=Homo sapiens GN=SPTAN1			0	97.95	DVEDEETWIR			-0.149189	1290.42	646.219	1290.57	646.294	2	9	61.1.1.1071.3	65.6607	0	-1
1	316.9	316.9	76.95	70.97	66.21	sp|Q13813-2|SPTA2_HUMAN	Isoform 2 of Spectrin alpha chain, brain OS=Homo sapiens GN=SPTAN1			0	97.7	DVEDEETWIR			-0.211374	1290.36	646.188	1290.57	646.294	2	9	4.1.1.3808.3	67.8085	0	-1
1	316.9	316.9	76.95	70.97	66.21	sp|Q13813-2|SPTA2_HUMAN	Isoform 2 of Spectrin alpha chain, brain OS=Homo sapiens GN=SPTAN1			0	97.63	DVEDEETWIR			0.0834877	1290.66	646.335	1290.57	646.294	2	9	60.1.1.1256.4	65.576	0	-1
1	316.9	316.9	76.95	70.97	66.21	sp|Q13813-2|SPTA2_HUMAN	Isoform 2 of Spectrin alpha chain, brain OS=Homo sapiens GN=SPTAN1			0	97.54	DVEDEETWIR			-0.100122	1290.47	646.244	1290.57	646.294	2	9	60.1.1.1293.4	68.3344	0	-1
1	316.9	316.9	76.95	70.97	66.21	sp|Q13813-2|SPTA2_HUMAN	Isoform 2 of Spectrin alpha chain, brain OS=Homo sapiens GN=SPTAN1			0	95.87	DVEDEETWIR			0.0197384	1290.59	646.303	1290.57	646.294	2	8	62.1.1.1869.5	65.9221	0	-1
1	316.9	316.9	76.95	70.97	66.21	sp|Q13813-2|SPTA2_HUMAN	Isoform 2 of Spectrin alpha chain, brain OS=Homo sapiens GN=SPTAN1			0	95.66	DVEDEETWIR			-0.133206	1290.44	646.227	1290.57	646.294	2	10	60.1.1.1284.3	67.6494	0	-1
1	316.9	316.9	76.95	70.97	66.21	sp|Q13813-2|SPTA2_HUMAN	Isoform 2 of Spectrin alpha chain, brain OS=Homo sapiens GN=SPTAN1			0	94.8	DVEDEETWIR			0.00631745	1290.58	646.297	1290.57	646.294	2	8	49.1.1.4932.7	67.5864	0	-1
1	316.9	316.9	76.95	70.97	66.21	sp|Q13813-2|SPTA2_HUMAN	Isoform 2 of Spectrin alpha chain, brain OS=Homo sapiens GN=SPTAN1			0	94.37	DVEDEETWIR			0.153763	1290.73	646.37	1290.57	646.294	2	8	62.1.1.1847.8	64.5745	0	-1
1	316.9	316.9	76.95	70.97	66.21	sp|Q13813-2|SPTA2_HUMAN	Isoform 2 of Spectrin alpha chain, brain OS=Homo sapiens GN=SPTAN1			0	93.43	DVEDEETWIR			-0.137723	1290.44	646.225	1290.57	646.294	2	9	60.1.1.1252.3	65.2782	0	-1
1	316.9	316.9	76.95	70.97	66.21	sp|Q13813-2|SPTA2_HUMAN	Isoform 2 of Spectrin alpha chain, brain OS=Homo sapiens GN=SPTAN1			0	91.33	DVEDEETWIR			-0.0299253	1290.54	646.279	1290.57	646.294	2	9	60.1.1.1288.5	67.9853	0	-1
1	316.9	316.9	76.95	70.97	66.21	sp|Q13813-2|SPTA2_HUMAN	Isoform 2 of Spectrin alpha chain, brain OS=Homo sapiens GN=SPTAN1			0	90.87	DVEDEETWIR			0.0903281	1290.66	646.339	1290.57	646.294	2	7	8.1.1.4411.7	67.7644	0	-1
1	316.9	316.9	76.95	70.97	66.21	sp|Q13813-2|SPTA2_HUMAN	Isoform 2 of Spectrin alpha chain, brain OS=Homo sapiens GN=SPTAN1			0	89.89	DVEDEETWIR			-0.167014	1290.41	646.21	1290.57	646.294	2	9	61.1.1.1080.3	66.3475	0	-1
1	316.9	316.9	76.95	70.97	66.21	sp|Q13813-2|SPTA2_HUMAN	Isoform 2 of Spectrin alpha chain, brain OS=Homo sapiens GN=SPTAN1			0	88.52	DVEDEETWIR			-0.153349	1290.42	646.217	1290.57	646.294	2	9	60.1.1.1270.3	66.5947	0	-1
1	316.9	316.9	76.95	70.97	66.21	sp|Q13813-2|SPTA2_HUMAN	Isoform 2 of Spectrin alpha chain, brain OS=Homo sapiens GN=SPTAN1			0	84.21	DVEDEETWIR			-0.119533	1290.45	646.234	1290.57	646.294	2	9	60.1.1.1243.3	64.6404	0	-1
1	316.9	316.9	76.95	70.97	66.21	sp|Q13813-2|SPTA2_HUMAN	Isoform 2 of Spectrin alpha chain, brain OS=Homo sapiens GN=SPTAN1			0	82.81	DVEDEETWIR			-0.168235	1290.4	646.21	1290.57	646.294	2	9	61.1.1.1076.3	66.0442	0	-1
1	316.9	316.9	76.95	70.97	66.21	sp|Q13813-2|SPTA2_HUMAN	Isoform 2 of Spectrin alpha chain, brain OS=Homo sapiens GN=SPTAN1			0	82.74	DVEDEETWIR			-0.101098	1290.47	646.243	1290.57	646.294	2	8	60.1.1.1325.8	70.7435	0	-1
1	316.9	316.9	76.95	70.97	66.21	sp|Q13813-2|SPTA2_HUMAN	Isoform 2 of Spectrin alpha chain, brain OS=Homo sapiens GN=SPTAN1			0	82.57	DVEDEETWIR			-0.127712	1290.45	646.23	1290.57	646.294	2	8	60.1.1.1350.3	72.5491	0	-1
1	316.9	316.9	76.95	70.97	66.21	sp|Q13813-2|SPTA2_HUMAN	Isoform 2 of Spectrin alpha chain, brain OS=Homo sapiens GN=SPTAN1			0	82.4	DVEDEETWIR			-0.13992	1290.43	646.224	1290.57	646.294	2	9	60.1.1.1238.3	64.3229	0	-1
1	316.9	316.9	76.95	70.97	66.21	sp|Q13813-2|SPTA2_HUMAN	Isoform 2 of Spectrin alpha chain, brain OS=Homo sapiens GN=SPTAN1			0	70.66	DVEDEETWIR			-0.140521	1290.43	646.223	1290.57	646.294	2	8	61.1.1.1151.4	71.7661	0	-1
1	316.9	316.9	76.95	70.97	66.21	sp|Q13813-2|SPTA2_HUMAN	Isoform 2 of Spectrin alpha chain, brain OS=Homo sapiens GN=SPTAN1			0	70.58	DVEDEETWIR			-0.222252	1290.35	646.183	1290.57	646.294	2	7	7.1.1.4631.3	68.2893	0	-1
1	316.9	316.9	76.95	70.97	66.21	sp|Q13813-2|SPTA2_HUMAN	Isoform 2 of Spectrin alpha chain, brain OS=Homo sapiens GN=SPTAN1			0	69.56	DVEDEETWIR			-0.983895	1289.59	645.802	1290.57	646.294	2	6	2.1.1.4590.6	69.268	0	-1
1	316.9	316.9	76.95	70.97	66.21	sp|Q13813-2|SPTA2_HUMAN	Isoform 2 of Spectrin alpha chain, brain OS=Homo sapiens GN=SPTAN1			0	66.34	DVEDEETWIR			-0.0567831	1290.52	646.265	1290.57	646.294	2	8	60.1.1.1279.7	67.2934	0	-1
1	316.9	316.9	76.95	70.97	66.21	sp|Q13813-2|SPTA2_HUMAN	Isoform 2 of Spectrin alpha chain, brain OS=Homo sapiens GN=SPTAN1			0	63.54	DVEDEETWIR			-0.134915	1290.44	646.226	1290.57	646.294	2	8	60.1.1.1274.3	66.9004	0	-1
1	316.9	316.9	76.95	70.97	66.21	sp|Q13813-2|SPTA2_HUMAN	Isoform 2 of Spectrin alpha chain, brain OS=Homo sapiens GN=SPTAN1			0	63.3	DVEDEETWIR			-0.11233	1290.46	646.237	1290.57	646.294	2	8	60.1.1.1320.5	70.3109	0	-1
1	316.9	316.9	76.95	70.97	66.21	sp|Q13813-2|SPTA2_HUMAN	Isoform 2 of Spectrin alpha chain, brain OS=Homo sapiens GN=SPTAN1			0	55.75	DVEDEETWIR			-0.152128	1290.42	646.218	1290.57	646.294	2	8	60.1.1.1248.3	64.9763	0	-1
1	316.9	316.9	76.95	70.97	66.21	sp|Q13813-2|SPTA2_HUMAN	Isoform 2 of Spectrin alpha chain, brain OS=Homo sapiens GN=SPTAN1			0	44.32	DVEDEETWIR			0.111921	1290.68	646.35	1290.57	646.294	2	6	5.1.1.4108.8	67.9391	0	-1
1	316.9	316.9	76.95	70.97	66.21	sp|Q13813-2|SPTA2_HUMAN	Isoform 2 of Spectrin alpha chain, brain OS=Homo sapiens GN=SPTAN1			0	43.16	DVEDEETWIR			-0.131374	1290.44	646.228	1290.57	646.294	2	7	60.1.1.1384.5	74.8665	0	-1
1	316.9	316.9	76.95	70.97	66.21	sp|Q13813-2|SPTA2_HUMAN	Isoform 2 of Spectrin alpha chain, brain OS=Homo sapiens GN=SPTAN1			0	39.41	DVEDEETWIR			0.109526	1290.68	646.348	1290.57	646.294	2	7	7.1.1.4625.5	67.9603	0	-1
1	316.9	316.9	76.95	70.97	66.21	sp|Q13813-2|SPTA2_HUMAN	Isoform 2 of Spectrin alpha chain, brain OS=Homo sapiens GN=SPTAN1			0	23.12	DVEDEETWIR			-0.0471387	1290.53	646.27	1290.57	646.294	2	6	60.1.1.1310.7	69.6128	0	-1
1	316.9	316.9	76.95	70.97	66.21	sp|Q13813-2|SPTA2_HUMAN	Isoform 2 of Spectrin alpha chain, brain OS=Homo sapiens GN=SPTAN1			0	21.73	DVEDEETWIR			0.0171288	1290.59	646.302	1290.57	646.294	2	7	48.1.1.4586.5	67.7135	0	-1
1	316.9	316.9	76.95	70.97	66.21	sp|Q13813-2|SPTA2_HUMAN	Isoform 2 of Spectrin alpha chain, brain OS=Homo sapiens GN=SPTAN1			0	16.81	DVEDEETWIR			0.206939	1290.78	646.397	1290.57	646.294	2	6	1.1.1.4611.5	67.9151	0	-1
1	316.9	316.9	76.95	70.97	66.21	sp|Q13813-2|SPTA2_HUMAN	Isoform 2 of Spectrin alpha chain, brain OS=Homo sapiens GN=SPTAN1			0	0	DVEDEETWIR			-0.639316	1289.93	645.974	1290.57	646.294	2	6	15.1.1.6455.6	67.1195	0	-1
1	316.9	316.9	76.95	70.97	66.21	sp|Q13813-2|SPTA2_HUMAN	Isoform 2 of Spectrin alpha chain, brain OS=Homo sapiens GN=SPTAN1			0	0	DVEDEETWIR			0.326475	1290.9	431.307	1290.57	431.198	3	5	33.1.1.5289.5	47.4348	0	-1
1	316.9	316.9	76.95	70.97	66.21	sp|Q13813-2|SPTA2_HUMAN	Isoform 2 of Spectrin alpha chain, brain OS=Homo sapiens GN=SPTAN1			0	0	DVEDEETWIR			0.19101	1290.76	646.389	1290.57	646.294	2	6	50.1.1.4303.5	67.3872	0	-1
1	316.9	316.9	76.95	70.97	66.21	sp|Q13813-2|SPTA2_HUMAN	Isoform 2 of Spectrin alpha chain, brain OS=Homo sapiens GN=SPTAN1			0	0	DVEDEETWIR			-0.0967035	1290.48	646.245	1290.57	646.294	2	3	60.1.1.1825.5	95.3553	0	-1
1	316.9	316.9	76.95	70.97	66.21	sp|Q13813-2|SPTA2_HUMAN	Isoform 2 of Spectrin alpha chain, brain OS=Homo sapiens GN=SPTAN1			0	99	DVTGAEALLER			0.279629	1172.88	587.449	1172.6	587.309	2	10	7.1.1.4700.4	71.7682	0	-1
1	316.9	316.9	76.95	70.97	66.21	sp|Q13813-2|SPTA2_HUMAN	Isoform 2 of Spectrin alpha chain, brain OS=Homo sapiens GN=SPTAN1			0	99	DVTGAEALLER			-0.134456	1172.47	587.242	1172.6	587.309	2	12	15.1.1.6667.3	70.5778	0	-1
1	316.9	316.9	76.95	70.97	66.21	sp|Q13813-2|SPTA2_HUMAN	Isoform 2 of Spectrin alpha chain, brain OS=Homo sapiens GN=SPTAN1			0	99	DVTGAEALLER			-0.0651951	1172.54	587.277	1172.6	587.309	2	12	19.1.1.5724.3	70.9537	0	-1
1	316.9	316.9	76.95	70.97	66.21	sp|Q13813-2|SPTA2_HUMAN	Isoform 2 of Spectrin alpha chain, brain OS=Homo sapiens GN=SPTAN1			0	99	DVTGAEALLER			-0.182058	1172.42	587.218	1172.6	587.309	2	14	20.1.1.5567.3	71.2464	0	-1
1	316.9	316.9	76.95	70.97	66.21	sp|Q13813-2|SPTA2_HUMAN	Isoform 2 of Spectrin alpha chain, brain OS=Homo sapiens GN=SPTAN1			0	99	DVTGAEALLER			0.0430266	1172.65	587.331	1172.6	587.309	2	12	24.1.1.5202.6	71.3279	0	-1
1	316.9	316.9	76.95	70.97	66.21	sp|Q13813-2|SPTA2_HUMAN	Isoform 2 of Spectrin alpha chain, brain OS=Homo sapiens GN=SPTAN1			0	99	DVTGAEALLER			-0.146606	1172.46	587.236	1172.6	587.309	2	12	27.1.1.5415.3	71.0592	0	-1
1	316.9	316.9	76.95	70.97	66.21	sp|Q13813-2|SPTA2_HUMAN	Isoform 2 of Spectrin alpha chain, brain OS=Homo sapiens GN=SPTAN1			0	99	DVTGAEALLER			0.0356603	1172.64	587.327	1172.6	587.309	2	11	33.1.1.5637.8	71.5413	0	-1
1	316.9	316.9	76.95	70.97	66.21	sp|Q13813-2|SPTA2_HUMAN	Isoform 2 of Spectrin alpha chain, brain OS=Homo sapiens GN=SPTAN1			0	99	DVTGAEALLER			-0.0343907	1172.57	587.292	1172.6	587.309	2	13	66.1.1.2647.3	65.9276	0	-1
1	316.9	316.9	76.95	70.97	66.21	sp|Q13813-2|SPTA2_HUMAN	Isoform 2 of Spectrin alpha chain, brain OS=Homo sapiens GN=SPTAN1			0	99	DVTGAEALLER			0.00320798	1172.61	587.311	1172.6	587.309	2	13	66.1.1.2653.3	66.2279	0	-1
1	316.9	316.9	76.95	70.97	66.21	sp|Q13813-2|SPTA2_HUMAN	Isoform 2 of Spectrin alpha chain, brain OS=Homo sapiens GN=SPTAN1			0	99	DVTGAEALLER			-0.117569	1172.49	587.25	1172.6	587.309	2	9	86.1.1.918.4	66.3279	0	-1
1	316.9	316.9	76.95	70.97	66.21	sp|Q13813-2|SPTA2_HUMAN	Isoform 2 of Spectrin alpha chain, brain OS=Homo sapiens GN=SPTAN1			0	99	DVTGAEALLER			-0.0904753	1172.51	587.264	1172.6	587.309	2	10	8.1.1.4628.3	71.4251	0	-1
1	316.9	316.9	76.95	70.97	66.21	sp|Q13813-2|SPTA2_HUMAN	Isoform 2 of Spectrin alpha chain, brain OS=Homo sapiens GN=SPTAN1			0	99	DVTGAEALLER			-0.180357	1172.42	587.219	1172.6	587.309	2	11	26.1.1.5402.3	71.4011	0	-1
1	316.9	316.9	76.95	70.97	66.21	sp|Q13813-2|SPTA2_HUMAN	Isoform 2 of Spectrin alpha chain, brain OS=Homo sapiens GN=SPTAN1			0	99	DVTGAEALLER			0.168088	1172.77	587.393	1172.6	587.309	2	11	2.1.1.4642.5	72.6785	0	-1
1	316.9	316.9	76.95	70.97	66.21	sp|Q13813-2|SPTA2_HUMAN	Isoform 2 of Spectrin alpha chain, brain OS=Homo sapiens GN=SPTAN1			0	99	DVTGAEALLER			0.0230131	1172.63	587.321	1172.6	587.309	2	12	22.1.1.4869.4	71.375	0	-1
1	316.9	316.9	76.95	70.97	66.21	sp|Q13813-2|SPTA2_HUMAN	Isoform 2 of Spectrin alpha chain, brain OS=Homo sapiens GN=SPTAN1			0	99	DVTGAEALLER			0.193225	1172.8	587.406	1172.6	587.309	2	11	23.1.1.4706.5	71.6125	0	-1
1	316.9	316.9	76.95	70.97	66.21	sp|Q13813-2|SPTA2_HUMAN	Isoform 2 of Spectrin alpha chain, brain OS=Homo sapiens GN=SPTAN1			0	99	DVTGAEALLER			0.293533	1172.9	587.456	1172.6	587.309	2	10	4.1.1.3874.7	71.8073	0	-1
1	316.9	316.9	76.95	70.97	66.21	sp|Q13813-2|SPTA2_HUMAN	Isoform 2 of Spectrin alpha chain, brain OS=Homo sapiens GN=SPTAN1			0	99	DVTGAEALLER			0.00360699	1172.61	587.311	1172.6	587.309	2	11	49.1.1.4983.7	71.3076	0	-1
1	316.9	316.9	76.95	70.97	66.21	sp|Q13813-2|SPTA2_HUMAN	Isoform 2 of Spectrin alpha chain, brain OS=Homo sapiens GN=SPTAN1			0	99	DVTGAEALLER			-0.193024	1172.41	587.213	1172.6	587.309	2	11	18.1.1.6223.3	70.7018	0	-1
1	316.9	316.9	76.95	70.97	66.21	sp|Q13813-2|SPTA2_HUMAN	Isoform 2 of Spectrin alpha chain, brain OS=Homo sapiens GN=SPTAN1			0	99	DVTGAEALLER			-0.217786	1172.39	587.2	1172.6	587.309	2	11	30.1.1.4933.3	70.9948	0	-1
1	316.9	316.9	76.95	70.97	66.21	sp|Q13813-2|SPTA2_HUMAN	Isoform 2 of Spectrin alpha chain, brain OS=Homo sapiens GN=SPTAN1			0	99	DVTGAEALLER			0.405961	1173.01	587.512	1172.6	587.309	2	10	4.1.1.3869.4	71.4841	0	-1
1	316.9	316.9	76.95	70.97	66.21	sp|Q13813-2|SPTA2_HUMAN	Isoform 2 of Spectrin alpha chain, brain OS=Homo sapiens GN=SPTAN1			0	99	DVTGAEALLER			0.0308442	1172.63	587.325	1172.6	587.309	2	11	28.1.1.4940.5	71.0436	0	-1
1	316.9	316.9	76.95	70.97	66.21	sp|Q13813-2|SPTA2_HUMAN	Isoform 2 of Spectrin alpha chain, brain OS=Homo sapiens GN=SPTAN1			0	99	DVTGAEALLER			0.185981	1172.79	587.402	1172.6	587.309	2	10	5.1.1.4164.8	71.3386	0	-1
1	316.9	316.9	76.95	70.97	66.21	sp|Q13813-2|SPTA2_HUMAN	Isoform 2 of Spectrin alpha chain, brain OS=Homo sapiens GN=SPTAN1			0	99	DVTGAEALLER			0.257202	1172.86	587.438	1172.6	587.309	2	10	50.1.1.4361.5	70.7072	0	-1
1	316.9	316.9	76.95	70.97	66.21	sp|Q13813-2|SPTA2_HUMAN	Isoform 2 of Spectrin alpha chain, brain OS=Homo sapiens GN=SPTAN1			0	99	DVTGAEALLER			0.0221903	1172.63	587.32	1172.6	587.309	2	10	25.1.1.5287.6	71.246	0	-1
1	316.9	316.9	76.95	70.97	66.21	sp|Q13813-2|SPTA2_HUMAN	Isoform 2 of Spectrin alpha chain, brain OS=Homo sapiens GN=SPTAN1			0	99	DVTGAEALLER			0.0134484	1172.62	587.316	1172.6	587.309	2	10	29.1.1.4777.4	70.9287	0	-1
1	316.9	316.9	76.95	70.97	66.21	sp|Q13813-2|SPTA2_HUMAN	Isoform 2 of Spectrin alpha chain, brain OS=Homo sapiens GN=SPTAN1			0	99	DVTGAEALLER			-0.0124727	1172.59	587.303	1172.6	587.309	2	11	67.1.1.1621.3	65.7701	0	-1
1	316.9	316.9	76.95	70.97	66.21	sp|Q13813-2|SPTA2_HUMAN	Isoform 2 of Spectrin alpha chain, brain OS=Homo sapiens GN=SPTAN1			0	99	DVTGAEALLER			0.0355039	1172.64	587.327	1172.6	587.309	2	12	48.1.1.4639.8	71.2237	0	-1
1	316.9	316.9	76.95	70.97	66.21	sp|Q13813-2|SPTA2_HUMAN	Isoform 2 of Spectrin alpha chain, brain OS=Homo sapiens GN=SPTAN1			0	99	DVTGAEALLER			-0.0138155	1172.59	587.302	1172.6	587.309	2	10	67.1.1.1615.3	65.463	0	-1
1	316.9	316.9	76.95	70.97	66.21	sp|Q13813-2|SPTA2_HUMAN	Isoform 2 of Spectrin alpha chain, brain OS=Homo sapiens GN=SPTAN1			0	99	DVTGAEALLER			-0.135642	1172.47	587.241	1172.6	587.309	2	11	67.1.1.1627.5	66.0723	0	-1
1	316.9	316.9	76.95	70.97	66.21	sp|Q13813-2|SPTA2_HUMAN	Isoform 2 of Spectrin alpha chain, brain OS=Homo sapiens GN=SPTAN1			0	99	DVTGAEALLER			-0.142918	1172.46	587.238	1172.6	587.309	2	12	14.1.1.6791.7	70.3475	0	-1
1	316.9	316.9	76.95	70.97	66.21	sp|Q13813-2|SPTA2_HUMAN	Isoform 2 of Spectrin alpha chain, brain OS=Homo sapiens GN=SPTAN1			0	99	DVTGAEALLER			0.0840184	1172.69	587.351	1172.6	587.309	2	10	32.1.1.5010.7	71.6431	0	-1
1	316.9	316.9	76.95	70.97	66.21	sp|Q13813-2|SPTA2_HUMAN	Isoform 2 of Spectrin alpha chain, brain OS=Homo sapiens GN=SPTAN1			0	99	DVTGAEALLER			0.238915	1172.84	587.429	1172.6	587.309	2	10	9.1.1.5073.4	71.2182	0	-1
1	316.9	316.9	76.95	70.97	66.21	sp|Q13813-2|SPTA2_HUMAN	Isoform 2 of Spectrin alpha chain, brain OS=Homo sapiens GN=SPTAN1			0	98.66	DVTGAEALLER			0.039375	1172.64	587.329	1172.6	587.309	2	10	49.1.1.4978.6	70.9375	0	-1
1	316.9	316.9	76.95	70.97	66.21	sp|Q13813-2|SPTA2_HUMAN	Isoform 2 of Spectrin alpha chain, brain OS=Homo sapiens GN=SPTAN1			0	98.47	DVTGAEALLER			-0.107691	1172.5	587.255	1172.6	587.309	2	9	82.1.1.4459.3	66.6899	0	-1
1	316.9	316.9	76.95	70.97	66.21	sp|Q13813-2|SPTA2_HUMAN	Isoform 2 of Spectrin alpha chain, brain OS=Homo sapiens GN=SPTAN1			0	98.29	DVTGAEALLER			0.222361	1172.83	587.42	1172.6	587.309	2	10	5.1.1.4170.7	71.7169	0	-1
1	316.9	316.9	76.95	70.97	66.21	sp|Q13813-2|SPTA2_HUMAN	Isoform 2 of Spectrin alpha chain, brain OS=Homo sapiens GN=SPTAN1			0	96.4	DVTGAEALLER			-0.768547	1171.84	586.925	1172.6	587.309	2	11	13.1.1.6495.6	70.0851	0	-1
1	316.9	316.9	76.95	70.97	66.21	sp|Q13813-2|SPTA2_HUMAN	Isoform 2 of Spectrin alpha chain, brain OS=Homo sapiens GN=SPTAN1			0	91.37	DVTGAEALLER			0.242425	1172.85	587.43	1172.6	587.309	2	9	2.1.1.4647.7	72.9915	0	-1
1	316.9	316.9	76.95	70.97	66.21	sp|Q13813-2|SPTA2_HUMAN	Isoform 2 of Spectrin alpha chain, brain OS=Homo sapiens GN=SPTAN1			0	89.66	DVTGAEALLER			-0.542954	1172.06	587.038	1172.6	587.309	2	9	12.1.1.5634.3	70.662	0	-1
1	316.9	316.9	76.95	70.97	66.21	sp|Q13813-2|SPTA2_HUMAN	Isoform 2 of Spectrin alpha chain, brain OS=Homo sapiens GN=SPTAN1			0	68.62	DVTGAEALLER			-0.00736632	1172.6	587.306	1172.6	587.309	2	8	89.1.1.4792.3	66.381	0	-1
1	316.9	316.9	76.95	70.97	66.21	sp|Q13813-2|SPTA2_HUMAN	Isoform 2 of Spectrin alpha chain, brain OS=Homo sapiens GN=SPTAN1			0	66.27	DVTGAEALLER			-0.0763596	1172.53	587.271	1172.6	587.309	2	9	14.1.1.6833.4	71.0345	0	-1
1	316.9	316.9	76.95	70.97	66.21	sp|Q13813-2|SPTA2_HUMAN	Isoform 2 of Spectrin alpha chain, brain OS=Homo sapiens GN=SPTAN1			0	49.55	DVTGAEALLER			-0.0791916	1172.52	587.269	1172.6	587.309	2	7	66.1.1.2711.4	69.0874	0	-1
1	316.9	316.9	76.95	70.97	66.21	sp|Q13813-2|SPTA2_HUMAN	Isoform 2 of Spectrin alpha chain, brain OS=Homo sapiens GN=SPTAN1			0	43.52	DVTGAEALLER			0.0661342	1172.67	587.342	1172.6	587.309	2	7	7.1.1.4709.5	72.292	0	-1
1	316.9	316.9	76.95	70.97	66.21	sp|Q13813-2|SPTA2_HUMAN	Isoform 2 of Spectrin alpha chain, brain OS=Homo sapiens GN=SPTAN1			0	28.76	DVTGAEALLER			0.0845737	1172.69	587.351	1172.6	587.309	2	7	67.1.1.1746.6	71.9987	0	-1
1	316.9	316.9	76.95	70.97	66.21	sp|Q13813-2|SPTA2_HUMAN	Isoform 2 of Spectrin alpha chain, brain OS=Homo sapiens GN=SPTAN1			0	0	DVTGAEALLER			0.126898	1172.73	587.373	1172.6	587.309	2	4	3.1.1.3816.7	71.9728	0	-1
1	316.9	316.9	76.95	70.97	66.21	sp|Q13813-2|SPTA2_HUMAN	Isoform 2 of Spectrin alpha chain, brain OS=Homo sapiens GN=SPTAN1			0	0	DVTGAEALLER			0.0250663	1172.63	587.322	1172.6	587.309	2	4	21.1.1.5051.6	71.2769	0	-1
1	316.9	316.9	76.95	70.97	66.21	sp|Q13813-2|SPTA2_HUMAN	Isoform 2 of Spectrin alpha chain, brain OS=Homo sapiens GN=SPTAN1			0	0	DVTGAEALLER			-0.0873706	1172.52	587.265	1172.6	587.309	2	6	66.1.1.2794.4	73.208	0	-1
1	316.9	316.9	76.95	70.97	66.21	sp|Q13813-2|SPTA2_HUMAN	Isoform 2 of Spectrin alpha chain, brain OS=Homo sapiens GN=SPTAN1			0	0	DVTGAEALLER			-0.0639867	1172.54	587.277	1172.6	587.309	2	5	67.1.1.1737.8	71.5366	0	-1
1	316.9	316.9	76.95	70.97	66.21	sp|Q13813-2|SPTA2_HUMAN	Isoform 2 of Spectrin alpha chain, brain OS=Homo sapiens GN=SPTAN1			0	0	DVTGAEALLER			0.156425	1172.76	587.387	1172.6	587.309	2	5	68.1.1.1777.3	62.8772	0	-1
1	316.9	316.9	76.95	70.97	66.21	sp|Q13813-2|SPTA2_HUMAN	Isoform 2 of Spectrin alpha chain, brain OS=Homo sapiens GN=SPTAN1			0	0	DVTGAEALLER			0.0118722	1172.62	587.315	1172.6	587.309	2	5	87.1.1.1519.3	66.9436	0	-1
1	316.9	316.9	76.95	70.97	66.21	sp|Q13813-2|SPTA2_HUMAN	Isoform 2 of Spectrin alpha chain, brain OS=Homo sapiens GN=SPTAN1			0	99	EAALTSEEVGADLEQVEVLQK			-0.0651327	2257.07	753.363	2257.13	753.385	3	15	65.1.1.2460.3	90.915	0	-1
1	316.9	316.9	76.95	70.97	66.21	sp|Q13813-2|SPTA2_HUMAN	Isoform 2 of Spectrin alpha chain, brain OS=Homo sapiens GN=SPTAN1			0	99	EAALTSEEVGADLEQVEVLQK			0.0485954	2257.18	753.401	2257.13	753.385	3	15	65.1.1.2506.6	93.8251	0	-1
1	316.9	316.9	76.95	70.97	66.21	sp|Q13813-2|SPTA2_HUMAN	Isoform 2 of Spectrin alpha chain, brain OS=Homo sapiens GN=SPTAN1			0	99	EAALTSEEVGADLEQVEVLQK			-0.0916875	2257.04	753.354	2257.13	753.385	3	14	65.1.1.2476.3	91.9613	0	-1
1	316.9	316.9	76.95	70.97	66.21	sp|Q13813-2|SPTA2_HUMAN	Isoform 2 of Spectrin alpha chain, brain OS=Homo sapiens GN=SPTAN1			0	99	EAALTSEEVGADLEQVEVLQK			-0.1263	2257.01	753.343	2257.13	753.385	3	14	65.1.1.2450.3	90.3226	0	-1
1	316.9	316.9	76.95	70.97	66.21	sp|Q13813-2|SPTA2_HUMAN	Isoform 2 of Spectrin alpha chain, brain OS=Homo sapiens GN=SPTAN1			0	99	EAALTSEEVGADLEQVEVLQK			0.0552165	2257.19	753.403	2257.13	753.385	3	15	64.1.1.2338.5	93.9753	0	-1
1	316.9	316.9	76.95	70.97	66.21	sp|Q13813-2|SPTA2_HUMAN	Isoform 2 of Spectrin alpha chain, brain OS=Homo sapiens GN=SPTAN1			0	99	EAALTSEEVGADLEQVEVLQK			-0.153588	2256.98	753.334	2257.13	753.385	3	14	65.1.1.2455.3	90.6234	0	-1
1	316.9	316.9	76.95	70.97	66.21	sp|Q13813-2|SPTA2_HUMAN	Isoform 2 of Spectrin alpha chain, brain OS=Homo sapiens GN=SPTAN1			0	99	EAALTSEEVGADLEQVEVLQK			0.0522581	2257.18	753.402	2257.13	753.385	3	13	65.1.1.2527.4	95.1048	0	-1
1	316.9	316.9	76.95	70.97	66.21	sp|Q13813-2|SPTA2_HUMAN	Isoform 2 of Spectrin alpha chain, brain OS=Homo sapiens GN=SPTAN1			0	99	EAALTSEEVGADLEQVEVLQK			0.00720642	2257.14	753.387	2257.13	753.385	3	12	65.1.1.2566.7	97.4258	0	-1
1	316.9	316.9	76.95	70.97	66.21	sp|Q13813-2|SPTA2_HUMAN	Isoform 2 of Spectrin alpha chain, brain OS=Homo sapiens GN=SPTAN1			0	99	EAALTSEEVGADLEQVEVLQK			0.323316	2257.46	753.493	2257.13	753.385	3	13	64.1.1.2403.7	97.9591	0	-1
1	316.9	316.9	76.95	70.97	66.21	sp|Q13813-2|SPTA2_HUMAN	Isoform 2 of Spectrin alpha chain, brain OS=Homo sapiens GN=SPTAN1			0	99	EAALTSEEVGADLEQVEVLQK			0.0460315	2257.18	753.4	2257.13	753.385	3	12	65.1.1.2975.5	127.597	0	-1
1	316.9	316.9	76.95	70.97	66.21	sp|Q13813-2|SPTA2_HUMAN	Isoform 2 of Spectrin alpha chain, brain OS=Homo sapiens GN=SPTAN1			0	99	EAALTSEEVGADLEQVEVLQK			0.425858	2257.56	753.527	2257.13	753.385	3	12	65.1.1.2752.8	110.268	0	-1
1	316.9	316.9	76.95	70.97	66.21	sp|Q13813-2|SPTA2_HUMAN	Isoform 2 of Spectrin alpha chain, brain OS=Homo sapiens GN=SPTAN1			0	99	EAALTSEEVGADLEQVEVLQK			-0.0684291	2257.06	753.362	2257.13	753.385	3	13	65.1.1.2445.3	90.0265	0	-1
1	316.9	316.9	76.95	70.97	66.21	sp|Q13813-2|SPTA2_HUMAN	Isoform 2 of Spectrin alpha chain, brain OS=Homo sapiens GN=SPTAN1			0	99	EAALTSEEVGADLEQVEVLQK			-0.0219124	2257.11	753.378	2257.13	753.385	3	12	65.1.1.2585.6	98.7322	0	-1
1	316.9	316.9	76.95	70.97	66.21	sp|Q13813-2|SPTA2_HUMAN	Isoform 2 of Spectrin alpha chain, brain OS=Homo sapiens GN=SPTAN1			0	99	EAALTSEEVGADLEQVEVLQK			-0.228287	2256.9	753.309	2257.13	753.385	3	11	27.1.1.5746.3	93.7834	0	-1
1	316.9	316.9	76.95	70.97	66.21	sp|Q13813-2|SPTA2_HUMAN	Isoform 2 of Spectrin alpha chain, brain OS=Homo sapiens GN=SPTAN1			0	99	EAALTSEEVGADLEQVEVLQK			1.52102	2258.65	753.892	2257.13	753.385	3	12	65.1.1.2489.4	92.7788	0	-1
1	316.9	316.9	76.95	70.97	66.21	sp|Q13813-2|SPTA2_HUMAN	Isoform 2 of Spectrin alpha chain, brain OS=Homo sapiens GN=SPTAN1			0	99	EAALTSEEVGADLEQVEVLQK			0.101705	2257.23	753.419	2257.13	753.385	3	12	65.1.1.2971.7	127.294	0	-1
1	316.9	316.9	76.95	70.97	66.21	sp|Q13813-2|SPTA2_HUMAN	Isoform 2 of Spectrin alpha chain, brain OS=Homo sapiens GN=SPTAN1			0	98.88	EAALTSEEVGADLEQVEVLQK			0.0652608	2257.2	753.407	2257.13	753.385	3	12	65.1.1.2547.6	96.2825	0	-1
1	316.9	316.9	76.95	70.97	66.21	sp|Q13813-2|SPTA2_HUMAN	Isoform 2 of Spectrin alpha chain, brain OS=Homo sapiens GN=SPTAN1			0	98.83	EAALTSEEVGADLEQVEVLQK			-0.0341825	2257.1	753.373	2257.13	753.385	3	11	65.1.1.2843.5	117.354	0	-1
1	316.9	316.9	76.95	70.97	66.21	sp|Q13813-2|SPTA2_HUMAN	Isoform 2 of Spectrin alpha chain, brain OS=Homo sapiens GN=SPTAN1			0	98.77	EAALTSEEVGADLEQVEVLQK			-0.117876	2257.01	753.346	2257.13	753.385	3	12	65.1.1.2982.3	128.156	0	-1
1	316.9	316.9	76.95	70.97	66.21	sp|Q13813-2|SPTA2_HUMAN	Isoform 2 of Spectrin alpha chain, brain OS=Homo sapiens GN=SPTAN1			0	98.66	EAALTSEEVGADLEQVEVLQK			0.934825	2258.07	753.696	2257.13	753.385	3	12	17.1.1.8363.6	93.1552	0	-1
1	316.9	316.9	76.95	70.97	66.21	sp|Q13813-2|SPTA2_HUMAN	Isoform 2 of Spectrin alpha chain, brain OS=Homo sapiens GN=SPTAN1			0	98.48	EAALTSEEVGADLEQVEVLQK			-0.0738889	2257.06	753.36	2257.13	753.385	3	13	64.1.1.2303.3	91.7393	0	-1
1	316.9	316.9	76.95	70.97	66.21	sp|Q13813-2|SPTA2_HUMAN	Isoform 2 of Spectrin alpha chain, brain OS=Homo sapiens GN=SPTAN1			0	98.42	EAALTSEEVGADLEQVEVLQK			0.255466	2257.39	753.47	2257.13	753.385	3	13	9.1.1.6820.6	93.3829	0	-1
1	316.9	316.9	76.95	70.97	66.21	sp|Q13813-2|SPTA2_HUMAN	Isoform 2 of Spectrin alpha chain, brain OS=Homo sapiens GN=SPTAN1			0	98.41	EAALTSEEVGADLEQVEVLQK			-0.144111	2256.99	753.337	2257.13	753.385	3	12	5.1.1.5207.3	93.8411	0	-1
1	316.9	316.9	76.95	70.97	66.21	sp|Q13813-2|SPTA2_HUMAN	Isoform 2 of Spectrin alpha chain, brain OS=Homo sapiens GN=SPTAN1			0	98.38	EAALTSEEVGADLEQVEVLQK			0.239802	2257.37	753.465	2257.13	753.385	3	13	3.1.1.4654.5	94.0001	0	-1
1	316.9	316.9	76.95	70.97	66.21	sp|Q13813-2|SPTA2_HUMAN	Isoform 2 of Spectrin alpha chain, brain OS=Homo sapiens GN=SPTAN1			0	98.18	EAALTSEEVGADLEQVEVLQK			-0.153367	2256.98	753.334	2257.13	753.385	3	12	64.1.1.2824.3	128.44	0	-1
1	316.9	316.9	76.95	70.97	66.21	sp|Q13813-2|SPTA2_HUMAN	Isoform 2 of Spectrin alpha chain, brain OS=Homo sapiens GN=SPTAN1			0	97.81	EAALTSEEVGADLEQVEVLQK			0.263311	2257.4	753.472	2257.13	753.385	3	12	7.1.1.6124.5	94.1464	0	-1
1	316.9	316.9	76.95	70.97	66.21	sp|Q13813-2|SPTA2_HUMAN	Isoform 2 of Spectrin alpha chain, brain OS=Homo sapiens GN=SPTAN1			0	97.67	EAALTSEEVGADLEQVEVLQK			0.247665	2257.38	753.467	2257.13	753.385	3	12	65.1.1.2440.8	89.7276	0	-1
1	316.9	316.9	76.95	70.97	66.21	sp|Q13813-2|SPTA2_HUMAN	Isoform 2 of Spectrin alpha chain, brain OS=Homo sapiens GN=SPTAN1			0	97.62	EAALTSEEVGADLEQVEVLQK			0.262848	2257.4	753.472	2257.13	753.385	3	12	1.1.1.6332.6	92.7112	0	-1
1	316.9	316.9	76.95	70.97	66.21	sp|Q13813-2|SPTA2_HUMAN	Isoform 2 of Spectrin alpha chain, brain OS=Homo sapiens GN=SPTAN1			0	97.35	EAALTSEEVGADLEQVEVLQK			0.881319	2258.01	753.679	2257.13	753.385	3	11	65.1.1.2666.6	104.281	0	-1
1	316.9	316.9	76.95	70.97	66.21	sp|Q13813-2|SPTA2_HUMAN	Isoform 2 of Spectrin alpha chain, brain OS=Homo sapiens GN=SPTAN1			0	97.23	EAALTSEEVGADLEQVEVLQK			-0.0885392	2257.04	753.355	2257.13	753.385	3	11	64.1.1.2712.4	119.954	0	-1
1	316.9	316.9	76.95	70.97	66.21	sp|Q13813-2|SPTA2_HUMAN	Isoform 2 of Spectrin alpha chain, brain OS=Homo sapiens GN=SPTAN1			0	97.06	EAALTSEEVGADLEQVEVLQK			-0.0918355	2257.04	753.354	2257.13	753.385	3	13	64.1.1.2274.3	89.993	0	-1
1	316.9	316.9	76.95	70.97	66.21	sp|Q13813-2|SPTA2_HUMAN	Isoform 2 of Spectrin alpha chain, brain OS=Homo sapiens GN=SPTAN1			0	97	EAALTSEEVGADLEQVEVLQK			0.0286334	2257.16	753.394	2257.13	753.385	3	11	65.1.1.2552.5	96.5926	0	-1
1	316.9	316.9	76.95	70.97	66.21	sp|Q13813-2|SPTA2_HUMAN	Isoform 2 of Spectrin alpha chain, brain OS=Homo sapiens GN=SPTAN1			0	96.77	EAALTSEEVGADLEQVEVLQK			0.345033	2257.48	753.5	2257.13	753.385	3	12	4.1.1.4826.5	93.9052	0	-1
1	316.9	316.9	76.95	70.97	66.21	sp|Q13813-2|SPTA2_HUMAN	Isoform 2 of Spectrin alpha chain, brain OS=Homo sapiens GN=SPTAN1			0	96.73	EAALTSEEVGADLEQVEVLQK			-0.149677	2256.98	753.335	2257.13	753.385	3	12	6.1.1.5728.3	93.898	0	-1
1	316.9	316.9	76.95	70.97	66.21	sp|Q13813-2|SPTA2_HUMAN	Isoform 2 of Spectrin alpha chain, brain OS=Homo sapiens GN=SPTAN1			0	96.69	EAALTSEEVGADLEQVEVLQK			0.00888504	2257.14	753.388	2257.13	753.385	3	12	64.1.1.2443.7	100.67	0	-1
1	316.9	316.9	76.95	70.97	66.21	sp|Q13813-2|SPTA2_HUMAN	Isoform 2 of Spectrin alpha chain, brain OS=Homo sapiens GN=SPTAN1			0	95.62	EAALTSEEVGADLEQVEVLQK			0.391977	2257.52	753.515	2257.13	753.385	3	11	65.1.1.2494.3	93.0656	0	-1
1	316.9	316.9	76.95	70.97	66.21	sp|Q13813-2|SPTA2_HUMAN	Isoform 2 of Spectrin alpha chain, brain OS=Homo sapiens GN=SPTAN1			0	95.43	EAALTSEEVGADLEQVEVLQK			-0.0314355	2257.1	753.374	2257.13	753.385	3	10	65.1.1.2607.8	100.251	0	-1
1	316.9	316.9	76.95	70.97	66.21	sp|Q13813-2|SPTA2_HUMAN	Isoform 2 of Spectrin alpha chain, brain OS=Homo sapiens GN=SPTAN1			0	94.42	EAALTSEEVGADLEQVEVLQK			0.225512	2257.36	753.46	2257.13	753.385	3	12	8.1.1.6294.6	93.4692	0	-1
1	316.9	316.9	76.95	70.97	66.21	sp|Q13813-2|SPTA2_HUMAN	Isoform 2 of Spectrin alpha chain, brain OS=Homo sapiens GN=SPTAN1			0	92.78	EAALTSEEVGADLEQVEVLQK			0.0839676	2257.22	753.413	2257.13	753.385	3	12	64.1.1.2355.8	95.0287	0	-1
1	316.9	316.9	76.95	70.97	66.21	sp|Q13813-2|SPTA2_HUMAN	Isoform 2 of Spectrin alpha chain, brain OS=Homo sapiens GN=SPTAN1			0	92.78	EAALTSEEVGADLEQVEVLQK			-0.0178517	2257.11	753.379	2257.13	753.385	3	12	64.1.1.2408.4	98.2989	0	-1
1	316.9	316.9	76.95	70.97	66.21	sp|Q13813-2|SPTA2_HUMAN	Isoform 2 of Spectrin alpha chain, brain OS=Homo sapiens GN=SPTAN1			0	91.23	EAALTSEEVGADLEQVEVLQK			0.0242678	2257.16	753.393	2257.13	753.385	3	11	64.1.1.2397.8	97.582	0	-1
1	316.9	316.9	76.95	70.97	66.21	sp|Q13813-2|SPTA2_HUMAN	Isoform 2 of Spectrin alpha chain, brain OS=Homo sapiens GN=SPTAN1			0	90.15	EAALTSEEVGADLEQVEVLQK			0.108664	2257.24	753.421	2257.13	753.385	3	11	65.1.1.2521.8	94.766	0	-1
1	316.9	316.9	76.95	70.97	66.21	sp|Q13813-2|SPTA2_HUMAN	Isoform 2 of Spectrin alpha chain, brain OS=Homo sapiens GN=SPTAN1			0	89.67	EAALTSEEVGADLEQVEVLQK			-0.124615	2257.01	753.343	2257.13	753.385	3	12	64.1.1.2279.3	90.2883	0	-1
1	316.9	316.9	76.95	70.97	66.21	sp|Q13813-2|SPTA2_HUMAN	Isoform 2 of Spectrin alpha chain, brain OS=Homo sapiens GN=SPTAN1			0	89.67	EAALTSEEVGADLEQVEVLQK			-0.00723025	2257.13	753.382	2257.13	753.385	3	11	64.1.1.2813.7	127.668	0	-1
1	316.9	316.9	76.95	70.97	66.21	sp|Q13813-2|SPTA2_HUMAN	Isoform 2 of Spectrin alpha chain, brain OS=Homo sapiens GN=SPTAN1			0	89.1	EAALTSEEVGADLEQVEVLQK			-0.15886	2256.97	753.332	2257.13	753.385	3	12	64.1.1.2284.3	90.5841	0	-1
1	316.9	316.9	76.95	70.97	66.21	sp|Q13813-2|SPTA2_HUMAN	Isoform 2 of Spectrin alpha chain, brain OS=Homo sapiens GN=SPTAN1			0	88.06	EAALTSEEVGADLEQVEVLQK			-0.0633013	2257.07	753.364	2257.13	753.385	3	11	65.1.1.2465.3	91.2254	0	-1
1	316.9	316.9	76.95	70.97	66.21	sp|Q13813-2|SPTA2_HUMAN	Isoform 2 of Spectrin alpha chain, brain OS=Homo sapiens GN=SPTAN1			0	86.62	EAALTSEEVGADLEQVEVLQK			-0.0534119	2257.08	753.367	2257.13	753.385	3	10	65.1.1.2849.5	117.859	0	-1
1	316.9	316.9	76.95	70.97	66.21	sp|Q13813-2|SPTA2_HUMAN	Isoform 2 of Spectrin alpha chain, brain OS=Homo sapiens GN=SPTAN1			0	85.59	EAALTSEEVGADLEQVEVLQK			0.0286334	2257.16	753.394	2257.13	753.385	3	11	65.1.1.2534.5	95.5093	0	-1
1	316.9	316.9	76.95	70.97	66.21	sp|Q13813-2|SPTA2_HUMAN	Isoform 2 of Spectrin alpha chain, brain OS=Homo sapiens GN=SPTAN1			0	85.3	EAALTSEEVGADLEQVEVLQK			-0.265319	2256.87	753.296	2257.13	753.385	3	11	2.1.1.5016.3	94.6441	0	-1
1	316.9	316.9	76.95	70.97	66.21	sp|Q13813-2|SPTA2_HUMAN	Isoform 2 of Spectrin alpha chain, brain OS=Homo sapiens GN=SPTAN1			0	80.01	EAALTSEEVGADLEQVEVLQK			0.00961755	2257.14	753.388	2257.13	753.385	3	11	64.1.1.2268.4	89.658	0	-1
1	316.9	316.9	76.95	70.97	66.21	sp|Q13813-2|SPTA2_HUMAN	Isoform 2 of Spectrin alpha chain, brain OS=Homo sapiens GN=SPTAN1			0	80.01	EAALTSEEVGADLEQVEVLQK			0.143118	2257.28	753.433	2257.13	753.385	3	11	64.1.1.2309.4	92.1304	0	-1
1	316.9	316.9	76.95	70.97	66.21	sp|Q13813-2|SPTA2_HUMAN	Isoform 2 of Spectrin alpha chain, brain OS=Homo sapiens GN=SPTAN1			0	76.02	EAALTSEEVGADLEQVEVLQK			0.00632124	2257.14	753.387	2257.13	753.385	3	11	64.1.1.2370.7	95.9181	0	-1
1	316.9	316.9	76.95	70.97	66.21	sp|Q13813-2|SPTA2_HUMAN	Isoform 2 of Spectrin alpha chain, brain OS=Homo sapiens GN=SPTAN1			0	74.89	EAALTSEEVGADLEQVEVLQK			-0.0995624	2257.03	753.352	2257.13	753.385	3	11	65.1.1.2484.3	92.4732	0	-1
1	316.9	316.9	76.95	70.97	66.21	sp|Q13813-2|SPTA2_HUMAN	Isoform 2 of Spectrin alpha chain, brain OS=Homo sapiens GN=SPTAN1			0	74.55	EAALTSEEVGADLEQVEVLQK			0.526236	2257.66	753.56	2257.13	753.385	3	11	6.1.1.5700.4	93.5981	0	-1
1	316.9	316.9	76.95	70.97	66.21	sp|Q13813-2|SPTA2_HUMAN	Isoform 2 of Spectrin alpha chain, brain OS=Homo sapiens GN=SPTAN1			0	72.16	EAALTSEEVGADLEQVEVLQK			0.280464	2257.41	753.478	2257.13	753.385	3	10	64.1.1.2742.5	122.37	0	-1
1	316.9	316.9	76.95	70.97	66.21	sp|Q13813-2|SPTA2_HUMAN	Isoform 2 of Spectrin alpha chain, brain OS=Homo sapiens GN=SPTAN1			0	65.52	EAALTSEEVGADLEQVEVLQK			0.546916	2257.68	753.567	2257.13	753.385	3	10	64.1.1.2329.7	93.4493	0	-1
1	316.9	316.9	76.95	70.97	66.21	sp|Q13813-2|SPTA2_HUMAN	Isoform 2 of Spectrin alpha chain, brain OS=Homo sapiens GN=SPTAN1			0	53.91	EAALTSEEVGADLEQVEVLQK			-1.08073	2256.05	753.024	2257.13	753.385	3	10	64.1.1.2434.7	100.02	0	-1
1	316.9	316.9	76.95	70.97	66.21	sp|Q13813-2|SPTA2_HUMAN	Isoform 2 of Spectrin alpha chain, brain OS=Homo sapiens GN=SPTAN1			0	48.2	EAALTSEEVGADLEQVEVLQK			-0.109233	2257.02	753.348	2257.13	753.385	3	9	64.1.1.2576.7	109.792	0	-1
1	316.9	316.9	76.95	70.97	66.21	sp|Q13813-2|SPTA2_HUMAN	Isoform 2 of Spectrin alpha chain, brain OS=Homo sapiens GN=SPTAN1			0	48.2	EAALTSEEVGADLEQVEVLQK			-1.11223	2256.02	753.014	2257.13	753.385	3	10	64.1.1.2613.8	112.312	0	-1
1	316.9	316.9	76.95	70.97	66.21	sp|Q13813-2|SPTA2_HUMAN	Isoform 2 of Spectrin alpha chain, brain OS=Homo sapiens GN=SPTAN1			0	45.01	EAALTSEEVGADLEQVEVLQK			0.697478	2257.83	753.617	2257.13	753.385	3	10	22.1.1.5294.8	93.4645	0	-1
1	316.9	316.9	76.95	70.97	66.21	sp|Q13813-2|SPTA2_HUMAN	Isoform 2 of Spectrin alpha chain, brain OS=Homo sapiens GN=SPTAN1			0	35.56	EAALTSEEVGADLEQVEVLQK			-0.0820337	2257.05	753.357	2257.13	753.385	3	9	5.1.1.5223.7	94.1913	0	-1
1	316.9	316.9	76.95	70.97	66.21	sp|Q13813-2|SPTA2_HUMAN	Isoform 2 of Spectrin alpha chain, brain OS=Homo sapiens GN=SPTAN1			0	29.32	EAALTSEEVGADLEQVEVLQK			-0.0799668	2257.05	753.358	2257.13	753.385	3	9	65.1.1.2802.6	114.047	0	-1
1	316.9	316.9	76.95	70.97	66.21	sp|Q13813-2|SPTA2_HUMAN	Isoform 2 of Spectrin alpha chain, brain OS=Homo sapiens GN=SPTAN1			0	17.55	EAALTSEEVGADLEQVEVLQK			-0.0541111	2257.08	753.367	2257.13	753.385	3	9	64.1.1.2289.3	90.8703	0	-1
1	316.9	316.9	76.95	70.97	66.21	sp|Q13813-2|SPTA2_HUMAN	Isoform 2 of Spectrin alpha chain, brain OS=Homo sapiens GN=SPTAN1			0	16.84	EAALTSEEVGADLEQVEVLQK			0.611743	2257.74	753.589	2257.13	753.385	3	10	64.1.1.2294.5	91.1763	0	-1
1	316.9	316.9	76.95	70.97	66.21	sp|Q13813-2|SPTA2_HUMAN	Isoform 2 of Spectrin alpha chain, brain OS=Homo sapiens GN=SPTAN1			0	15.73	EAALTSEEVGADLEQVEVLQK			0.865559	2258	753.673	2257.13	753.385	3	9	64.1.1.2319.3	92.79	0	-1
1	316.9	316.9	76.95	70.97	66.21	sp|Q13813-2|SPTA2_HUMAN	Isoform 2 of Spectrin alpha chain, brain OS=Homo sapiens GN=SPTAN1			0	15.35	EAALTSEEVGADLEQVEVLQK			0.601488	2257.73	753.585	2257.13	753.385	3	9	64.1.1.2314.4	92.4539	0	-1
1	316.9	316.9	76.95	70.97	66.21	sp|Q13813-2|SPTA2_HUMAN	Isoform 2 of Spectrin alpha chain, brain OS=Homo sapiens GN=SPTAN1			0	13.86	EAALTSEEVGADLEQVEVLQK			0.627619	2257.76	753.594	2257.13	753.385	3	9	21.1.1.6120.6	93.6335	0	-1
1	316.9	316.9	76.95	70.97	66.21	sp|Q13813-2|SPTA2_HUMAN	Isoform 2 of Spectrin alpha chain, brain OS=Homo sapiens GN=SPTAN1			0	10.93	EAALTSEEVGADLEQVEVLQK			-0.0336331	2257.1	753.374	2257.13	753.385	3	8	65.1.1.2915.8	123.001	0	-1
1	316.9	316.9	76.95	70.97	66.21	sp|Q13813-2|SPTA2_HUMAN	Isoform 2 of Spectrin alpha chain, brain OS=Homo sapiens GN=SPTAN1			0	7.424	EAALTSEEVGADLEQVEVLQK			-0.0592723	2257.07	753.365	2257.13	753.385	3	10	65.1.1.2833.8	116.548	0	-1
1	316.9	316.9	76.95	70.97	66.21	sp|Q13813-2|SPTA2_HUMAN	Isoform 2 of Spectrin alpha chain, brain OS=Homo sapiens GN=SPTAN1			0	5.194	EAALTSEEVGADLEQVEVLQK			0.267627	2257.4	753.474	2257.13	753.385	3	10	65.1.1.2470.4	91.5532	0	-1
1	316.9	316.9	76.95	70.97	66.21	sp|Q13813-2|SPTA2_HUMAN	Isoform 2 of Spectrin alpha chain, brain OS=Homo sapiens GN=SPTAN1			0	5.134	EAALTSEEVGADLEQVEVLQK			-0.10524	2257.03	753.35	2257.13	753.385	3	9	65.1.1.2829.8	116.225	0	-1
1	316.9	316.9	76.95	70.97	66.21	sp|Q13813-2|SPTA2_HUMAN	Isoform 2 of Spectrin alpha chain, brain OS=Homo sapiens GN=SPTAN1			0	5.122	EAALTSEEVGADLEQVEVLQK			0.965928	2258.1	753.707	2257.13	753.385	3	8	65.1.1.2692.7	106.013	0	-1
1	316.9	316.9	76.95	70.97	66.21	sp|Q13813-2|SPTA2_HUMAN	Isoform 2 of Spectrin alpha chain, brain OS=Homo sapiens GN=SPTAN1			0	5.108	EAALTSEEVGADLEQVEVLQK			-0.0437057	2257.09	753.37	2257.13	753.385	3	8	65.1.1.2943.7	125.156	0	-1
1	316.9	316.9	76.95	70.97	66.21	sp|Q13813-2|SPTA2_HUMAN	Isoform 2 of Spectrin alpha chain, brain OS=Homo sapiens GN=SPTAN1			0	0	EAALTSEEVGADLEQVEVLQK			-0.260981	2256.87	565.225	2257.13	565.29	4	7	13.1.1.5859.5	57.1963	0	-1
1	316.9	316.9	76.95	70.97	66.21	sp|Q13813-2|SPTA2_HUMAN	Isoform 2 of Spectrin alpha chain, brain OS=Homo sapiens GN=SPTAN1			0	0	EAALTSEEVGADLEQVEVLQK			-1.40729	2255.73	752.916	2257.13	753.385	3	7	18.1.1.7981.4	93.4509	0	-1
1	316.9	316.9	76.95	70.97	66.21	sp|Q13813-2|SPTA2_HUMAN	Isoform 2 of Spectrin alpha chain, brain OS=Homo sapiens GN=SPTAN1			0	0	EAALTSEEVGADLEQVEVLQK			1.11461	2258.25	753.756	2257.13	753.385	3	7	64.1.1.2324.4	93.1285	0	-1
1	316.9	316.9	76.95	70.97	66.21	sp|Q13813-2|SPTA2_HUMAN	Isoform 2 of Spectrin alpha chain, brain OS=Homo sapiens GN=SPTAN1			0	0	EAALTSEEVGADLEQVEVLQK			-0.0857923	2257.05	753.356	2257.13	753.385	3	8	64.1.1.2492.6	103.924	0	-1
1	316.9	316.9	76.95	70.97	66.21	sp|Q13813-2|SPTA2_HUMAN	Isoform 2 of Spectrin alpha chain, brain OS=Homo sapiens GN=SPTAN1			0	0	EAALTSEEVGADLEQVEVLQK			0.877828	2258.01	753.677	2257.13	753.385	3	7	64.1.1.2624.6	113.037	0	-1
1	316.9	316.9	76.95	70.97	66.21	sp|Q13813-2|SPTA2_HUMAN	Isoform 2 of Spectrin alpha chain, brain OS=Homo sapiens GN=SPTAN1			0	0	EAALTSEEVGADLEQVEVLQK			-0.137434	2257	753.339	2257.13	753.385	3	7	64.1.1.2651.8	115.187	0	-1
1	316.9	316.9	76.95	70.97	66.21	sp|Q13813-2|SPTA2_HUMAN	Isoform 2 of Spectrin alpha chain, brain OS=Homo sapiens GN=SPTAN1			0	0	EAALTSEEVGADLEQVEVLQK			-0.0542942	2257.08	753.367	2257.13	753.385	3	8	64.1.1.2655.4	115.492	0	-1
1	316.9	316.9	76.95	70.97	66.21	sp|Q13813-2|SPTA2_HUMAN	Isoform 2 of Spectrin alpha chain, brain OS=Homo sapiens GN=SPTAN1			0	0	EAALTSEEVGADLEQVEVLQK			-0.180653	2256.95	753.325	2257.13	753.385	3	9	64.1.1.2659.3	115.817	0	-1
1	316.9	316.9	76.95	70.97	66.21	sp|Q13813-2|SPTA2_HUMAN	Isoform 2 of Spectrin alpha chain, brain OS=Homo sapiens GN=SPTAN1			0	0	EAALTSEEVGADLEQVEVLQK			0.745432	2257.88	753.633	2257.13	753.385	3	8	65.1.1.2630.3	101.839	0	-1
1	316.9	316.9	76.95	70.97	66.21	sp|Q13813-2|SPTA2_HUMAN	Isoform 2 of Spectrin alpha chain, brain OS=Homo sapiens GN=SPTAN1			0	0	EAALTSEEVGADLEQVEVLQK			-0.0605543	2257.07	753.365	2257.13	753.385	3	7	65.1.1.2760.4	110.819	0	-1
1	316.9	316.9	76.95	70.97	66.21	sp|Q13813-2|SPTA2_HUMAN	Isoform 2 of Spectrin alpha chain, brain OS=Homo sapiens GN=SPTAN1			0	0	EAALTSEEVGADLEQVEVLQK			1.02929	2258.16	753.728	2257.13	753.385	3	8	65.1.1.2908.8	122.472	0	-1
1	316.9	316.9	76.95	70.97	66.21	sp|Q13813-2|SPTA2_HUMAN	Isoform 2 of Spectrin alpha chain, brain OS=Homo sapiens GN=SPTAN1			0	0	EAALTSEEVGADLEQVEVLQKK		missed K-K@21	-0.690058	2384.54	795.853	2385.23	796.083	3	5	25.1.1.5634.8	96.4956	0	-1
1	316.9	316.9	76.95	70.97	66.21	sp|Q13813-2|SPTA2_HUMAN	Isoform 2 of Spectrin alpha chain, brain OS=Homo sapiens GN=SPTAN1			0	0	EAALTSEEVGADLEQVEVLQKK		missed K-K@21	-1.08421	2384.14	795.722	2385.23	796.083	3	5	33.1.1.6521.6	127.86	0	-1
1	316.9	316.9	76.95	70.97	66.21	sp|Q13813-2|SPTA2_HUMAN	Isoform 2 of Spectrin alpha chain, brain OS=Homo sapiens GN=SPTAN1			0	0	EAALTSEEVGADLEQVEVLQKK		missed K-K@21	-1.02846	2384.2	795.74	2385.23	796.083	3	8	38.1.1.5623.8	95.5374	0	-1
1	316.9	316.9	76.95	70.97	66.21	sp|Q13813-2|SPTA2_HUMAN	Isoform 2 of Spectrin alpha chain, brain OS=Homo sapiens GN=SPTAN1			0	0	EAFLNTEDK			-0.00418698	1065.49	533.754	1065.5	533.756	2	5	5.1.1.3663.8	40.3357	0	-1
1	316.9	316.9	76.95	70.97	66.21	sp|Q13813-2|SPTA2_HUMAN	Isoform 2 of Spectrin alpha chain, brain OS=Homo sapiens GN=SPTAN1			0	0	EAFLNTEDK			0.0448804	1065.54	533.779	1065.5	533.756	2	4	15.1.1.5007.4	42.9942	0	-1
1	316.9	316.9	76.95	70.97	66.21	sp|Q13813-2|SPTA2_HUMAN	Isoform 2 of Spectrin alpha chain, brain OS=Homo sapiens GN=SPTAN1			0	0	EAFLNTEDK			0.0257403	1065.52	533.769	1065.5	533.756	2	5	27.1.1.5082.4	49.0362	0	-1
1	316.9	316.9	76.95	70.97	66.21	sp|Q13813-2|SPTA2_HUMAN	Isoform 2 of Spectrin alpha chain, brain OS=Homo sapiens GN=SPTAN1			0	0	EAFLNTEDK			0.0353511	1065.53	533.774	1065.5	533.756	2	4	77.1.1.1383.5	45.3214	0	-1
1	316.9	316.9	76.95	70.97	66.21	sp|Q13813-2|SPTA2_HUMAN	Isoform 2 of Spectrin alpha chain, brain OS=Homo sapiens GN=SPTAN1			0	0	EAFLNTEDK			-0.0867194	1065.41	533.713	1065.5	533.756	2	3	81.1.1.5678.7	136.608	0	-1
1	316.9	316.9	76.95	70.97	66.21	sp|Q13813-2|SPTA2_HUMAN	Isoform 2 of Spectrin alpha chain, brain OS=Homo sapiens GN=SPTAN1			0	0	EAFLNTEDK			0.062232	1065.56	533.787	1065.5	533.756	2	3	87.1.1.760.6	46.6901	0	-1
1	316.9	316.9	76.95	70.97	66.21	sp|Q13813-2|SPTA2_HUMAN	Isoform 2 of Spectrin alpha chain, brain OS=Homo sapiens GN=SPTAN1			0	99	EAFLNTEDKGDSLDSVEALIK		missed K-G@9	-0.110643	2293.02	765.348	2293.13	765.385	3	14	20.1.1.7103.3	94.115	0	-1
1	316.9	316.9	76.95	70.97	66.21	sp|Q13813-2|SPTA2_HUMAN	Isoform 2 of Spectrin alpha chain, brain OS=Homo sapiens GN=SPTAN1			0	99	EAFLNTEDKGDSLDSVEALIK		missed K-G@9	-0.0141864	2293.12	765.38	2293.13	765.385	3	13	69.1.1.2758.7	91.0879	0	-1
1	316.9	316.9	76.95	70.97	66.21	sp|Q13813-2|SPTA2_HUMAN	Isoform 2 of Spectrin alpha chain, brain OS=Homo sapiens GN=SPTAN1			0	99	EAFLNTEDKGDSLDSVEALIK		missed K-G@9	-0.203935	2292.93	765.317	2293.13	765.385	3	14	67.1.1.2072.3	89.7854	0	-1
1	316.9	316.9	76.95	70.97	66.21	sp|Q13813-2|SPTA2_HUMAN	Isoform 2 of Spectrin alpha chain, brain OS=Homo sapiens GN=SPTAN1			0	99	EAFLNTEDKGDSLDSVEALIK	Deamidated(N)@5	missed K-G@9	-0.464786	2293.65	765.558	2294.12	765.713	3	13	28.1.1.5281.5	93.3846	0	-1
1	316.9	316.9	76.95	70.97	66.21	sp|Q13813-2|SPTA2_HUMAN	Isoform 2 of Spectrin alpha chain, brain OS=Homo sapiens GN=SPTAN1			0	99	EAFLNTEDKGDSLDSVEALIK		missed K-G@9	-0.175799	2292.96	765.326	2293.13	765.385	3	14	66.1.1.3118.3	90.8555	0	-1
1	316.9	316.9	76.95	70.97	66.21	sp|Q13813-2|SPTA2_HUMAN	Isoform 2 of Spectrin alpha chain, brain OS=Homo sapiens GN=SPTAN1			0	99	EAFLNTEDKGDSLDSVEALIK		missed K-G@9	0.262387	2293.39	765.472	2293.13	765.385	3	13	21.1.1.6138.3	93.7913	0	-1
1	316.9	316.9	76.95	70.97	66.21	sp|Q13813-2|SPTA2_HUMAN	Isoform 2 of Spectrin alpha chain, brain OS=Homo sapiens GN=SPTAN1			0	99	EAFLNTEDKGDSLDSVEALIK		missed K-G@9	-0.144044	2292.99	765.337	2293.13	765.385	3	12	24.1.1.5539.3	93.8098	0	-1
1	316.9	316.9	76.95	70.97	66.21	sp|Q13813-2|SPTA2_HUMAN	Isoform 2 of Spectrin alpha chain, brain OS=Homo sapiens GN=SPTAN1			0	99	EAFLNTEDKGDSLDSVEALIK		missed K-G@9	-0.205034	2292.93	765.317	2293.13	765.385	3	14	67.1.1.2077.3	90.0829	0	-1
1	316.9	316.9	76.95	70.97	66.21	sp|Q13813-2|SPTA2_HUMAN	Isoform 2 of Spectrin alpha chain, brain OS=Homo sapiens GN=SPTAN1			0	99	EAFLNTEDKGDSLDSVEALIK		missed K-G@9	-0.232503	2292.9	765.307	2293.13	765.385	3	13	67.1.1.2100.5	91.4801	0	-1
1	316.9	316.9	76.95	70.97	66.21	sp|Q13813-2|SPTA2_HUMAN	Isoform 2 of Spectrin alpha chain, brain OS=Homo sapiens GN=SPTAN1			0	99	EAFLNTEDKGDSLDSVEALIK		missed K-G@9	-0.0823154	2293.05	765.357	2293.13	765.385	3	14	9.1.1.6856.3	93.7228	0	-1
1	316.9	316.9	76.95	70.97	66.21	sp|Q13813-2|SPTA2_HUMAN	Isoform 2 of Spectrin alpha chain, brain OS=Homo sapiens GN=SPTAN1			0	98.67	EAFLNTEDKGDSLDSVEALIK	Deamidated(N)@5	missed K-G@9	-0.611823	2293.5	765.509	2294.12	765.713	3	12	50.1.1.5635.6	92.8687	0	-1
1	316.9	316.9	76.95	70.97	66.21	sp|Q13813-2|SPTA2_HUMAN	Isoform 2 of Spectrin alpha chain, brain OS=Homo sapiens GN=SPTAN1			0	98.62	EAFLNTEDKGDSLDSVEALIK	Deamidated(N)@5	missed K-G@9	-0.869963	2293.25	765.423	2294.12	765.713	3	12	66.1.1.3140.5	92.1229	0	-1
1	316.9	316.9	76.95	70.97	66.21	sp|Q13813-2|SPTA2_HUMAN	Isoform 2 of Spectrin alpha chain, brain OS=Homo sapiens GN=SPTAN1			0	98.42	EAFLNTEDKGDSLDSVEALIK		missed K-G@9	0.174293	2293.31	765.443	2293.13	765.385	3	13	66.1.1.3156.7	93.0951	0	-1
1	316.9	316.9	76.95	70.97	66.21	sp|Q13813-2|SPTA2_HUMAN	Isoform 2 of Spectrin alpha chain, brain OS=Homo sapiens GN=SPTAN1			0	98.14	EAFLNTEDKGDSLDSVEALIK		missed K-G@9	0.0198423	2293.15	765.391	2293.13	765.385	3	12	67.1.1.2113.5	92.2626	0	-1
1	316.9	316.9	76.95	70.97	66.21	sp|Q13813-2|SPTA2_HUMAN	Isoform 2 of Spectrin alpha chain, brain OS=Homo sapiens GN=SPTAN1			0	98	EAFLNTEDKGDSLDSVEALIK	Deamidated(N)@5	missed K-G@9	-0.813934	2293.3	765.442	2294.12	765.713	3	13	66.1.1.3188.6	94.9695	0	-1
1	316.9	316.9	76.95	70.97	66.21	sp|Q13813-2|SPTA2_HUMAN	Isoform 2 of Spectrin alpha chain, brain OS=Homo sapiens GN=SPTAN1			0	97.58	EAFLNTEDKGDSLDSVEALIK		missed K-G@9	-0.170725	2292.96	765.328	2293.13	765.385	3	12	5.1.1.5223.3	94.1725	0	-1
1	316.9	316.9	76.95	70.97	66.21	sp|Q13813-2|SPTA2_HUMAN	Isoform 2 of Spectrin alpha chain, brain OS=Homo sapiens GN=SPTAN1			0	97.2	EAFLNTEDKGDSLDSVEALIK		missed K-G@9	0.255706	2293.39	765.47	2293.13	765.385	3	12	67.1.1.2087.4	90.7005	0	-1
1	316.9	316.9	76.95	70.97	66.21	sp|Q13813-2|SPTA2_HUMAN	Isoform 2 of Spectrin alpha chain, brain OS=Homo sapiens GN=SPTAN1			0	96.86	EAFLNTEDKGDSLDSVEALIK		missed K-G@9	-0.188433	2292.94	765.322	2293.13	765.385	3	13	66.1.1.3108.3	90.2413	0	-1
1	316.9	316.9	76.95	70.97	66.21	sp|Q13813-2|SPTA2_HUMAN	Isoform 2 of Spectrin alpha chain, brain OS=Homo sapiens GN=SPTAN1			0	96.8	EAFLNTEDKGDSLDSVEALIK		missed K-G@9	-0.23311	2292.9	765.307	2293.13	765.385	3	13	66.1.1.3098.3	89.6552	0	-1
1	316.9	316.9	76.95	70.97	66.21	sp|Q13813-2|SPTA2_HUMAN	Isoform 2 of Spectrin alpha chain, brain OS=Homo sapiens GN=SPTAN1			0	93.32	EAFLNTEDKGDSLDSVEALIK		missed K-G@9	-0.113727	2293.02	765.347	2293.13	765.385	3	12	66.1.1.3113.3	90.5375	0	-1
1	316.9	316.9	76.95	70.97	66.21	sp|Q13813-2|SPTA2_HUMAN	Isoform 2 of Spectrin alpha chain, brain OS=Homo sapiens GN=SPTAN1			0	92.26	EAFLNTEDKGDSLDSVEALIK	Deamidated(N)@5	missed K-G@9	-1.1636	2292.95	765.325	2294.12	765.713	3	12	67.1.1.2067.3	89.4911	0	-1
1	316.9	316.9	76.95	70.97	66.21	sp|Q13813-2|SPTA2_HUMAN	Isoform 2 of Spectrin alpha chain, brain OS=Homo sapiens GN=SPTAN1			0	89.69	EAFLNTEDKGDSLDSVEALIK		missed K-G@9	-0.167376	2292.97	765.329	2293.13	765.385	3	11	66.1.1.3103.3	89.9409	0	-1
1	316.9	316.9	76.95	70.97	66.21	sp|Q13813-2|SPTA2_HUMAN	Isoform 2 of Spectrin alpha chain, brain OS=Homo sapiens GN=SPTAN1			0	85.87	EAFLNTEDKGDSLDSVEALIK	Deamidated(N)@5	missed K-G@9	-0.204936	2293.91	765.644	2294.12	765.713	3	12	66.1.1.3163.3	93.4978	0	-1
1	316.9	316.9	76.95	70.97	66.21	sp|Q13813-2|SPTA2_HUMAN	Isoform 2 of Spectrin alpha chain, brain OS=Homo sapiens GN=SPTAN1			0	83.94	EAFLNTEDKGDSLDSVEALIK		missed K-G@9	0.319022	2293.45	765.491	2293.13	765.385	3	11	19.1.1.7575.8	96.3669	0	-1
1	316.9	316.9	76.95	70.97	66.21	sp|Q13813-2|SPTA2_HUMAN	Isoform 2 of Spectrin alpha chain, brain OS=Homo sapiens GN=SPTAN1			0	79.15	EAFLNTEDKGDSLDSVEALIK		missed K-G@9	0.535218	2293.67	765.563	2293.13	765.385	3	9	29.1.1.5130.4	93.6968	0	-1
1	316.9	316.9	76.95	70.97	66.21	sp|Q13813-2|SPTA2_HUMAN	Isoform 2 of Spectrin alpha chain, brain OS=Homo sapiens GN=SPTAN1			0	70.87	EAFLNTEDKGDSLDSVEALIK		missed K-G@9	0.0480864	2293.18	765.401	2293.13	765.385	3	11	27.1.1.5750.4	94.0998	0	-1
1	316.9	316.9	76.95	70.97	66.21	sp|Q13813-2|SPTA2_HUMAN	Isoform 2 of Spectrin alpha chain, brain OS=Homo sapiens GN=SPTAN1			0	69.88	EAFLNTEDKGDSLDSVEALIK		missed K-G@9	-0.172438	2292.96	765.327	2293.13	765.385	3	11	67.1.1.2082.3	90.3801	0	-1
1	316.9	316.9	76.95	70.97	66.21	sp|Q13813-2|SPTA2_HUMAN	Isoform 2 of Spectrin alpha chain, brain OS=Homo sapiens GN=SPTAN1			0	64.73	EAFLNTEDKGDSLDSVEALIK		missed K-G@9	0.077102	2293.21	765.41	2293.13	765.385	3	10	33.1.1.5952.7	94.1199	0	-1
1	316.9	316.9	76.95	70.97	66.21	sp|Q13813-2|SPTA2_HUMAN	Isoform 2 of Spectrin alpha chain, brain OS=Homo sapiens GN=SPTAN1			0	63.01	EAFLNTEDKGDSLDSVEALIK	Deamidated(N)@5	missed K-G@9	-0.433326	2293.68	765.568	2294.12	765.713	3	11	2.1.1.5026.4	95.2089	0	-1
1	316.9	316.9	76.95	70.97	66.21	sp|Q13813-2|SPTA2_HUMAN	Isoform 2 of Spectrin alpha chain, brain OS=Homo sapiens GN=SPTAN1			0	56.67	EAFLNTEDKGDSLDSVEALIK	Deamidated(N)@5	missed K-G@9	-0.73362	2293.38	765.468	2294.12	765.713	3	10	67.1.1.2108.5	91.9689	0	-1
1	316.9	316.9	76.95	70.97	66.21	sp|Q13813-2|SPTA2_HUMAN	Isoform 2 of Spectrin alpha chain, brain OS=Homo sapiens GN=SPTAN1			0	43.18	EAFLNTEDKGDSLDSVEALIK	Deamidated(N)@5	missed K-G@9	0.200559	2294.32	765.78	2294.12	765.713	3	10	18.1.1.8267.6	96.5942	0	-1
1	316.9	316.9	76.95	70.97	66.21	sp|Q13813-2|SPTA2_HUMAN	Isoform 2 of Spectrin alpha chain, brain OS=Homo sapiens GN=SPTAN1			0	21.67	EAFLNTEDKGDSLDSVEALIK		missed K-G@9	0.600209	2293.73	765.585	2293.13	765.385	3	8	49.1.1.5290.7	93.9116	0	-1
1	316.9	316.9	76.95	70.97	66.21	sp|Q13813-2|SPTA2_HUMAN	Isoform 2 of Spectrin alpha chain, brain OS=Homo sapiens GN=SPTAN1			0	8.118	EAFLNTEDKGDSLDSVEALIK		missed K-G@9	0.0635159	2293.2	765.406	2293.13	765.385	3	8	66.1.1.3147.5	92.5438	0	-1
1	316.9	316.9	76.95	70.97	66.21	sp|Q13813-2|SPTA2_HUMAN	Isoform 2 of Spectrin alpha chain, brain OS=Homo sapiens GN=SPTAN1			0	1.046	EAFLNTEDKGDSLDSVEALIK		missed K-G@9	0.154255	2293.29	765.436	2293.13	765.385	3	9	67.1.1.2126.5	93.0143	0	-1
1	316.9	316.9	76.95	70.97	66.21	sp|Q13813-2|SPTA2_HUMAN	Isoform 2 of Spectrin alpha chain, brain OS=Homo sapiens GN=SPTAN1			0	0	EAFLNTEDKGDSLDSVEALIK	Deamidated(N)@5	missed K-G@9	0.097635	2294.21	765.745	2294.12	765.713	3	9	17.1.1.8422.8	93.7504	0	-1
1	316.9	316.9	76.95	70.97	66.21	sp|Q13813-2|SPTA2_HUMAN	Isoform 2 of Spectrin alpha chain, brain OS=Homo sapiens GN=SPTAN1			0	0	EAFLNTEDKGDSLDSVEALIK	Deamidated(N)@5	missed K-G@9	-0.689661	2293.43	765.483	2294.12	765.713	3	9	25.1.1.5598.7	93.8099	0	-1
1	316.9	316.9	76.95	70.97	66.21	sp|Q13813-2|SPTA2_HUMAN	Isoform 2 of Spectrin alpha chain, brain OS=Homo sapiens GN=SPTAN1			0	0	EAFLNTEDKGDSLDSVEALIK		missed K-G@9	0.183265	2293.32	765.446	2293.13	765.385	3	7	66.1.1.3196.6	95.4455	0	-1
1	316.9	316.9	76.95	70.97	66.21	sp|Q13813-2|SPTA2_HUMAN	Isoform 2 of Spectrin alpha chain, brain OS=Homo sapiens GN=SPTAN1			0	0	EAFLNTEDKGDSLDSVEALIK	Deamidated(N)@5	missed K-G@9	0.279239	2294.4	765.806	2294.12	765.713	3	9	67.1.1.2131.5	93.3116	0	-1
1	316.9	316.9	76.95	70.97	66.21	sp|Q13813-2|SPTA2_HUMAN	Isoform 2 of Spectrin alpha chain, brain OS=Homo sapiens GN=SPTAN1			0	0	EAFLNTEDKGDSLDSVEALIK	Deamidated(N)@5	missed K-G@9	1.03719	2295.15	766.058	2294.12	765.713	3	8	67.1.1.2151.8	94.4896	0	-1
1	316.9	316.9	76.95	70.97	66.21	sp|Q13813-2|SPTA2_HUMAN	Isoform 2 of Spectrin alpha chain, brain OS=Homo sapiens GN=SPTAN1			0	0	EAFLNTEDKGDSLDSVEALIK	Deamidated(N)@5	missed K-G@9	-0.644256	2293.47	765.498	2294.12	765.713	3	8	67.1.1.2177.4	96.0358	0	-1
1	316.9	316.9	76.95	70.97	66.21	sp|Q13813-2|SPTA2_HUMAN	Isoform 2 of Spectrin alpha chain, brain OS=Homo sapiens GN=SPTAN1			0	0	EAFLNTEDKGDSLDSVEALIK		missed K-G@9	-0.103766	2293.03	765.35	2293.13	765.385	3	6	67.1.1.2184.6	96.4858	0	-1
1	316.9	316.9	76.95	70.97	66.21	sp|Q13813-2|SPTA2_HUMAN	Isoform 2 of Spectrin alpha chain, brain OS=Homo sapiens GN=SPTAN1			0	0	EAFLNTEDKGDSLDSVEALIK	Deamidated(N)@5	missed K-G@9	0.814694	2294.93	765.984	2294.12	765.713	3	6	67.1.1.2275.8	102.088	0	-1
1	316.9	316.9	76.95	70.97	66.21	sp|Q13813-2|SPTA2_HUMAN	Isoform 2 of Spectrin alpha chain, brain OS=Homo sapiens GN=SPTAN1			0	0	EAFLNTEDKGDSLDSVEALIK	Deamidated(N)@5	missed K-G@9	-0.141706	2293.97	765.666	2294.12	765.713	3	8	69.1.1.2778.8	92.0527	0	-1
1	316.9	316.9	76.95	70.97	66.21	sp|Q13813-2|SPTA2_HUMAN	Isoform 2 of Spectrin alpha chain, brain OS=Homo sapiens GN=SPTAN1			0	98.24	EAIVTSEELGQDLEHVEVLQK			-0.171611	2365.03	789.351	2365.2	789.408	3	13	66.1.1.3062.3	87.6491	0	-1
1	316.9	316.9	76.95	70.97	66.21	sp|Q13813-2|SPTA2_HUMAN	Isoform 2 of Spectrin alpha chain, brain OS=Homo sapiens GN=SPTAN1			0	96.8	EAIVTSEELGQDLEHVEVLQK			-0.251444	2364.95	789.324	2365.2	789.408	3	13	66.1.1.3073.3	88.2396	0	-1
1	316.9	316.9	76.95	70.97	66.21	sp|Q13813-2|SPTA2_HUMAN	Isoform 2 of Spectrin alpha chain, brain OS=Homo sapiens GN=SPTAN1			0	96.11	EAIVTSEELGQDLEHVEVLQK			-0.119337	2365.08	789.368	2365.2	789.408	3	13	64.1.1.2237.3	87.8581	0	-1
1	316.9	316.9	76.95	70.97	66.21	sp|Q13813-2|SPTA2_HUMAN	Isoform 2 of Spectrin alpha chain, brain OS=Homo sapiens GN=SPTAN1			0	91.02	EAIVTSEELGQDLEHVEVLQK			-0.288823	2364.91	789.311	2365.2	789.408	3	12	67.1.1.2031.3	87.4839	0	-1
1	316.9	316.9	76.95	70.97	66.21	sp|Q13813-2|SPTA2_HUMAN	Isoform 2 of Spectrin alpha chain, brain OS=Homo sapiens GN=SPTAN1			0	84.71	EAIVTSEELGQDLEHVEVLQK			-0.080331	2365.12	789.381	2365.2	789.408	3	12	64.1.1.2242.3	88.1535	0	-1
1	316.9	316.9	76.95	70.97	66.21	sp|Q13813-2|SPTA2_HUMAN	Isoform 2 of Spectrin alpha chain, brain OS=Homo sapiens GN=SPTAN1			0	70.23	EAIVTSEELGQDLEHVEVLQK			-0.204753	2365	789.34	2365.2	789.408	3	11	66.1.1.3068.3	87.9543	0	-1
1	316.9	316.9	76.95	70.97	66.21	sp|Q13813-2|SPTA2_HUMAN	Isoform 2 of Spectrin alpha chain, brain OS=Homo sapiens GN=SPTAN1			0	67.38	EAIVTSEELGQDLEHVEVLQK			0.142353	2365.34	789.455	2365.2	789.408	3	11	64.1.1.2231.6	87.5199	0	-1
1	316.9	316.9	76.95	70.97	66.21	sp|Q13813-2|SPTA2_HUMAN	Isoform 2 of Spectrin alpha chain, brain OS=Homo sapiens GN=SPTAN1			0	60.95	EAIVTSEELGQDLEHVEVLQK			-0.187006	2365.01	789.345	2365.2	789.408	3	11	67.1.1.2037.3	87.8189	0	-1
1	316.9	316.9	76.95	70.97	66.21	sp|Q13813-2|SPTA2_HUMAN	Isoform 2 of Spectrin alpha chain, brain OS=Homo sapiens GN=SPTAN1			0	48.36	EAIVTSEELGQDLEHVEVLQK			-0.101193	2365.1	789.374	2365.2	789.408	3	11	65.1.1.2411.3	87.8947	0	-1
1	316.9	316.9	76.95	70.97	66.21	sp|Q13813-2|SPTA2_HUMAN	Isoform 2 of Spectrin alpha chain, brain OS=Homo sapiens GN=SPTAN1			0	28.25	EAIVTSEELGQDLEHVEVLQK			0.100233	2365.3	789.441	2365.2	789.408	3	10	64.1.1.2248.7	88.5019	0	-1
1	316.9	316.9	76.95	70.97	66.21	sp|Q13813-2|SPTA2_HUMAN	Isoform 2 of Spectrin alpha chain, brain OS=Homo sapiens GN=SPTAN1			0	25.61	EAIVTSEELGQDLEHVEVLQK			0.230827	2365.43	789.485	2365.2	789.408	3	10	6.1.1.5610.7	92.6691	0	-1
1	316.9	316.9	76.95	70.97	66.21	sp|Q13813-2|SPTA2_HUMAN	Isoform 2 of Spectrin alpha chain, brain OS=Homo sapiens GN=SPTAN1			0	22.12	EAIVTSEELGQDLEHVEVLQK			-0.109583	2365.09	789.371	2365.2	789.408	3	10	5.1.1.5145.3	92.8489	0	-1
1	316.9	316.9	76.95	70.97	66.21	sp|Q13813-2|SPTA2_HUMAN	Isoform 2 of Spectrin alpha chain, brain OS=Homo sapiens GN=SPTAN1			0	17.74	EAIVTSEELGQDLEHVEVLQK			0.302038	2365.5	789.508	2365.2	789.408	3	9	1.1.1.6203.5	91.1749	0	-1
1	316.9	316.9	76.95	70.97	66.21	sp|Q13813-2|SPTA2_HUMAN	Isoform 2 of Spectrin alpha chain, brain OS=Homo sapiens GN=SPTAN1			0	15.36	EAIVTSEELGQDLEHVEVLQK			0.821392	2366.02	789.682	2365.2	789.408	3	8	64.1.1.2305.7	91.8925	0	-1
1	316.9	316.9	76.95	70.97	66.21	sp|Q13813-2|SPTA2_HUMAN	Isoform 2 of Spectrin alpha chain, brain OS=Homo sapiens GN=SPTAN1			0	11.4	EAIVTSEELGQDLEHVEVLQK			0.148253	2365.35	789.457	2365.2	789.408	3	9	9.1.1.6717.4	92.2851	0	-1
1	316.9	316.9	76.95	70.97	66.21	sp|Q13813-2|SPTA2_HUMAN	Isoform 2 of Spectrin alpha chain, brain OS=Homo sapiens GN=SPTAN1			0	9.712	EAIVTSEELGQDLEHVEVLQK			-0.239563	2364.96	789.328	2365.2	789.408	3	10	67.1.1.2042.3	88.1112	0	-1
1	316.9	316.9	76.95	70.97	66.21	sp|Q13813-2|SPTA2_HUMAN	Isoform 2 of Spectrin alpha chain, brain OS=Homo sapiens GN=SPTAN1			0	5.186	EAIVTSEELGQDLEHVEVLQK			0.171864	2365.37	789.465	2365.2	789.408	3	10	65.1.1.2417.5	88.2888	0	-1
1	316.9	316.9	76.95	70.97	66.21	sp|Q13813-2|SPTA2_HUMAN	Isoform 2 of Spectrin alpha chain, brain OS=Homo sapiens GN=SPTAN1			0	5.171	EAIVTSEELGQDLEHVEVLQK			0.246584	2365.45	789.49	2365.2	789.408	3	10	65.1.1.2406.4	87.5886	0	-1
1	316.9	316.9	76.95	70.97	66.21	sp|Q13813-2|SPTA2_HUMAN	Isoform 2 of Spectrin alpha chain, brain OS=Homo sapiens GN=SPTAN1			0	0	EAIVTSEELGQDLEHVEVLQK			0.388272	2365.59	789.537	2365.2	789.408	3	8	2.1.1.5000.5	93.7961	0	-1
1	316.9	316.9	76.95	70.97	66.21	sp|Q13813-2|SPTA2_HUMAN	Isoform 2 of Spectrin alpha chain, brain OS=Homo sapiens GN=SPTAN1			0	0	EAIVTSEELGQDLEHVEVLQK			-0.178124	2365.02	789.348	2365.2	789.408	3	7	3.1.1.4596.3	93.0891	0	-1
1	316.9	316.9	76.95	70.97	66.21	sp|Q13813-2|SPTA2_HUMAN	Isoform 2 of Spectrin alpha chain, brain OS=Homo sapiens GN=SPTAN1			0	0	EAIVTSEELGQDLEHVEVLQK			0.564351	2365.77	789.596	2365.2	789.408	3	6	4.1.1.4784.4	92.9772	0	-1
1	316.9	316.9	76.95	70.97	66.21	sp|Q13813-2|SPTA2_HUMAN	Isoform 2 of Spectrin alpha chain, brain OS=Homo sapiens GN=SPTAN1			0	0	EAIVTSEELGQDLEHVEVLQK			0.662585	2365.86	789.629	2365.2	789.408	3	5	21.1.1.6049.7	92.5267	0	-1
1	316.9	316.9	76.95	70.97	66.21	sp|Q13813-2|SPTA2_HUMAN	Isoform 2 of Spectrin alpha chain, brain OS=Homo sapiens GN=SPTAN1			0	0	EAIVTSEELGQDLEHVEVLQK			0.0194128	2365.22	789.414	2365.2	789.408	3	9	48.1.1.4944.5	91.5505	0	-1
1	316.9	316.9	76.95	70.97	66.21	sp|Q13813-2|SPTA2_HUMAN	Isoform 2 of Spectrin alpha chain, brain OS=Homo sapiens GN=SPTAN1			0	0	EAIVTSEELGQDLEHVEVLQK			0.114701	2365.32	789.446	2365.2	789.408	3	4	64.1.1.2281.7	90.4168	0	-1
1	316.9	316.9	76.95	70.97	66.21	sp|Q13813-2|SPTA2_HUMAN	Isoform 2 of Spectrin alpha chain, brain OS=Homo sapiens GN=SPTAN1			0	0	EAIVTSEELGQDLEHVEVLQK			0.0387235	2365.24	789.421	2365.2	789.408	3	7	65.1.1.2430.8	89.0707	0	-1
1	316.9	316.9	76.95	70.97	66.21	sp|Q13813-2|SPTA2_HUMAN	Isoform 2 of Spectrin alpha chain, brain OS=Homo sapiens GN=SPTAN1			0	0	EAIVTSEELGQDLEHVEVLQK			0.202467	2365.4	789.475	2365.2	789.408	3	9	66.1.1.3078.4	88.5285	0	-1
1	316.9	316.9	76.95	70.97	66.21	sp|Q13813-2|SPTA2_HUMAN	Isoform 2 of Spectrin alpha chain, brain OS=Homo sapiens GN=SPTAN1			0	0	EAIVTSEELGQDLEHVEVLQK			-1.12265	2364.08	789.034	2365.2	789.408	3	5	66.1.1.3390.6	107.39	0	-1
1	316.9	316.9	76.95	70.97	66.21	sp|Q13813-2|SPTA2_HUMAN	Isoform 2 of Spectrin alpha chain, brain OS=Homo sapiens GN=SPTAN1			0	0	EAIVTSEELGQDLEHVEVLQK			1.52044	2366.72	789.914	2365.2	789.408	3	7	67.1.1.2049.4	88.5045	0	-1
1	316.9	316.9	76.95	70.97	66.21	sp|Q13813-2|SPTA2_HUMAN	Isoform 2 of Spectrin alpha chain, brain OS=Homo sapiens GN=SPTAN1			0	99	EANELQQWINEK			0.0053097	1500.73	751.37	1500.72	751.368	2	11	48.1.1.4719.4	76.5692	0	-1
1	316.9	316.9	76.95	70.97	66.21	sp|Q13813-2|SPTA2_HUMAN	Isoform 2 of Spectrin alpha chain, brain OS=Homo sapiens GN=SPTAN1			0	99	EANELQQWINEK			-0.0343456	1500.69	751.351	1500.72	751.368	2	11	66.1.1.2762.3	71.6053	0	-1
1	316.9	316.9	76.95	70.97	66.21	sp|Q13813-2|SPTA2_HUMAN	Isoform 2 of Spectrin alpha chain, brain OS=Homo sapiens GN=SPTAN1			0	99	EANELQQWINEK			-0.150119	1500.57	751.293	1500.72	751.368	2	10	1.1.1.5102.4	76.3302	0	-1
1	316.9	316.9	76.95	70.97	66.21	sp|Q13813-2|SPTA2_HUMAN	Isoform 2 of Spectrin alpha chain, brain OS=Homo sapiens GN=SPTAN1			0	99	EANELQQWINEK			-0.0275206	1500.69	751.354	1500.72	751.368	2	9	49.1.1.5049.8	76.1382	0	-1
1	316.9	316.9	76.95	70.97	66.21	sp|Q13813-2|SPTA2_HUMAN	Isoform 2 of Spectrin alpha chain, brain OS=Homo sapiens GN=SPTAN1			0	98.57	EANELQQWINEK			-0.0795051	1500.64	751.328	1500.72	751.368	2	10	16.1.1.7212.6	76.5489	0	-1
1	316.9	316.9	76.95	70.97	66.21	sp|Q13813-2|SPTA2_HUMAN	Isoform 2 of Spectrin alpha chain, brain OS=Homo sapiens GN=SPTAN1			0	93.19	EANELQQWINEK			-0.110786	1500.61	751.312	1500.72	751.368	2	9	5.1.1.4273.3	77.0694	0	-1
1	316.9	316.9	76.95	70.97	66.21	sp|Q13813-2|SPTA2_HUMAN	Isoform 2 of Spectrin alpha chain, brain OS=Homo sapiens GN=SPTAN1			0	92.6	EANELQQWINEK			0.132948	1500.85	751.434	1500.72	751.368	2	9	6.1.1.4632.8	77.5421	0	-1
1	316.9	316.9	76.95	70.97	66.21	sp|Q13813-2|SPTA2_HUMAN	Isoform 2 of Spectrin alpha chain, brain OS=Homo sapiens GN=SPTAN1			0	92.06	EANELQQWINEK			0.0288074	1500.75	751.382	1500.72	751.368	2	9	4.1.1.3961.6	77.0429	0	-1
1	316.9	316.9	76.95	70.97	66.21	sp|Q13813-2|SPTA2_HUMAN	Isoform 2 of Spectrin alpha chain, brain OS=Homo sapiens GN=SPTAN1			0	89.08	EANELQQWINEK			-0.0692101	1500.65	751.333	1500.72	751.368	2	9	67.1.1.1738.3	71.5727	0	-1
1	316.9	316.9	76.95	70.97	66.21	sp|Q13813-2|SPTA2_HUMAN	Isoform 2 of Spectrin alpha chain, brain OS=Homo sapiens GN=SPTAN1			0	87.18	EANELQQWINEK			0.176546	1500.9	751.456	1500.72	751.368	2	10	12.1.1.5957.4	75.65	0	-1
1	316.9	316.9	76.95	70.97	66.21	sp|Q13813-2|SPTA2_HUMAN	Isoform 2 of Spectrin alpha chain, brain OS=Homo sapiens GN=SPTAN1			0	85.12	EANELQQWINEK			-0.068966	1500.65	751.333	1500.72	751.368	2	9	67.1.1.1732.3	71.27	0	-1
1	316.9	316.9	76.95	70.97	66.21	sp|Q13813-2|SPTA2_HUMAN	Isoform 2 of Spectrin alpha chain, brain OS=Homo sapiens GN=SPTAN1			0	81.28	EANELQQWINEK			0.043289	1500.76	751.389	1500.72	751.368	2	8	3.1.1.3915.7	77.8523	0	-1
1	316.9	316.9	76.95	70.97	66.21	sp|Q13813-2|SPTA2_HUMAN	Isoform 2 of Spectrin alpha chain, brain OS=Homo sapiens GN=SPTAN1			0	76.92	EANELQQWINEK			0.00475948	1500.73	751.37	1500.72	751.368	2	8	4.1.1.3966.5	77.3455	0	-1
1	316.9	316.9	76.95	70.97	66.21	sp|Q13813-2|SPTA2_HUMAN	Isoform 2 of Spectrin alpha chain, brain OS=Homo sapiens GN=SPTAN1			0	74.94	EANELQQWINEK			-0.0638873	1500.66	751.336	1500.72	751.368	2	8	66.1.1.2776.3	72.2817	0	-1
1	316.9	316.9	76.95	70.97	66.21	sp|Q13813-2|SPTA2_HUMAN	Isoform 2 of Spectrin alpha chain, brain OS=Homo sapiens GN=SPTAN1			0	20.54	EANELQQWINEK			0.096587	1500.82	751.416	1500.72	751.368	2	7	2.1.1.4737.8	78.5203	0	-1
1	316.9	316.9	76.95	70.97	66.21	sp|Q13813-2|SPTA2_HUMAN	Isoform 2 of Spectrin alpha chain, brain OS=Homo sapiens GN=SPTAN1			0	0	EANELQQWINEK			0.0305811	1500.75	751.383	1500.72	751.368	2	6	5.1.1.4280.4	77.4537	0	-1
1	316.9	316.9	76.95	70.97	66.21	sp|Q13813-2|SPTA2_HUMAN	Isoform 2 of Spectrin alpha chain, brain OS=Homo sapiens GN=SPTAN1			0	0	EANELQQWINEK			0.057379	1500.78	751.396	1500.72	751.368	2	6	9.1.1.5455.4	76.5129	0	-1
1	316.9	316.9	76.95	70.97	66.21	sp|Q13813-2|SPTA2_HUMAN	Isoform 2 of Spectrin alpha chain, brain OS=Homo sapiens GN=SPTAN1			0	0	EANELQQWINEK	Deamidated(N)@3		-0.0490976	1501.66	751.835	1501.7	751.86	2	7	66.1.1.2770.3	71.9926	0	-1
1	316.9	316.9	76.95	70.97	66.21	sp|Q13813-2|SPTA2_HUMAN	Isoform 2 of Spectrin alpha chain, brain OS=Homo sapiens GN=SPTAN1			0	0	EANELQQWINEK	Deamidated(N)@10		-0.0974098	1501.61	751.811	1501.7	751.86	2	7	67.1.1.1744.3	71.8734	0	-1
1	316.9	316.9	76.95	70.97	66.21	sp|Q13813-2|SPTA2_HUMAN	Isoform 2 of Spectrin alpha chain, brain OS=Homo sapiens GN=SPTAN1			0	0	EANELQQWINEK			-0.0544669	1500.67	751.341	1500.72	751.368	2	6	67.1.1.1789.4	74.2401	0	-1
1	316.9	316.9	76.95	70.97	66.21	sp|Q13813-2|SPTA2_HUMAN	Isoform 2 of Spectrin alpha chain, brain OS=Homo sapiens GN=SPTAN1			0	0	EANELQQWINEK			-0.0727709	1500.65	751.331	1500.72	751.368	2	4	68.1.1.1968.4	71.7064	0	-1
1	316.9	316.9	76.95	70.97	66.21	sp|Q13813-2|SPTA2_HUMAN	Isoform 2 of Spectrin alpha chain, brain OS=Homo sapiens GN=SPTAN1			0	97.87	EELITNWEQIR			-0.185903	1429.53	715.774	1429.72	715.867	2	9	68.1.1.2095.3	77.6858	0	-1
1	316.9	316.9	76.95	70.97	66.21	sp|Q13813-2|SPTA2_HUMAN	Isoform 2 of Spectrin alpha chain, brain OS=Homo sapiens GN=SPTAN1			0	89.45	EELITNWEQIR			0.0186486	1429.74	715.877	1429.72	715.867	2	8	4.1.1.4130.3	81.8612	0	-1
1	316.9	316.9	76.95	70.97	66.21	sp|Q13813-2|SPTA2_HUMAN	Isoform 2 of Spectrin alpha chain, brain OS=Homo sapiens GN=SPTAN1			0	82.7	EELITNWEQIR			-0.217365	1429.5	715.759	1429.72	715.867	2	10	69.1.1.2477.4	77.6259	0	-1
1	316.9	316.9	76.95	70.97	66.21	sp|Q13813-2|SPTA2_HUMAN	Isoform 2 of Spectrin alpha chain, brain OS=Homo sapiens GN=SPTAN1			0	61.67	EELITNWEQIR			-0.175894	1429.54	715.779	1429.72	715.867	2	8	68.1.1.2088.3	77.3458	0	-1
1	316.9	316.9	76.95	70.97	66.21	sp|Q13813-2|SPTA2_HUMAN	Isoform 2 of Spectrin alpha chain, brain OS=Homo sapiens GN=SPTAN1			0	0	EELITNWEQIR			0.832675	1430.55	716.284	1429.72	715.867	2	3	45.1.1.2107.8	14.473	0	-1
1	316.9	316.9	76.95	70.97	66.21	sp|Q13813-2|SPTA2_HUMAN	Isoform 2 of Spectrin alpha chain, brain OS=Homo sapiens GN=SPTAN1			0	99	EELYQNLTR			-0.0637379	1164.51	583.264	1164.58	583.296	2	11	24.1.1.4961.6	55.3324	0	-1
1	316.9	316.9	76.95	70.97	66.21	sp|Q13813-2|SPTA2_HUMAN	Isoform 2 of Spectrin alpha chain, brain OS=Homo sapiens GN=SPTAN1			0	99	EELYQNLTR			0.0684259	1164.65	583.33	1164.58	583.296	2	11	6.1.1.4215.7	55.1093	0	-1
1	316.9	316.9	76.95	70.97	66.21	sp|Q13813-2|SPTA2_HUMAN	Isoform 2 of Spectrin alpha chain, brain OS=Homo sapiens GN=SPTAN1			0	99	EELYQNLTR			0.236471	1164.81	583.414	1164.58	583.296	2	11	16.1.1.5676.4	54.3717	0	-1
1	316.9	316.9	76.95	70.97	66.21	sp|Q13813-2|SPTA2_HUMAN	Isoform 2 of Spectrin alpha chain, brain OS=Homo sapiens GN=SPTAN1			0	99	EELYQNLTR			0.126392	1164.7	583.359	1164.58	583.296	2	10	18.1.1.5450.4	54.6387	0	-1
1	316.9	316.9	76.95	70.97	66.21	sp|Q13813-2|SPTA2_HUMAN	Isoform 2 of Spectrin alpha chain, brain OS=Homo sapiens GN=SPTAN1			0	99	EELYQNLTR			-0.0398267	1164.54	583.276	1164.58	583.296	2	9	26.1.1.5150.7	55.0358	0	-1
1	316.9	316.9	76.95	70.97	66.21	sp|Q13813-2|SPTA2_HUMAN	Isoform 2 of Spectrin alpha chain, brain OS=Homo sapiens GN=SPTAN1			0	99	EELYQNLTR			-0.0371915	1164.54	583.277	1164.58	583.296	2	10	25.1.1.5063.6	55.1081	0	-1
1	316.9	316.9	76.95	70.97	66.21	sp|Q13813-2|SPTA2_HUMAN	Isoform 2 of Spectrin alpha chain, brain OS=Homo sapiens GN=SPTAN1			0	99	EELYQNLTR			0.167062	1164.74	583.38	1164.58	583.296	2	10	14.1.1.5720.7	53.9195	0	-1
1	316.9	316.9	76.95	70.97	66.21	sp|Q13813-2|SPTA2_HUMAN	Isoform 2 of Spectrin alpha chain, brain OS=Homo sapiens GN=SPTAN1			0	99	EELYQNLTR			-0.0527716	1164.52	583.27	1164.58	583.296	2	9	49.1.1.4758.5	54.6986	0	-1
1	316.9	316.9	76.95	70.97	66.21	sp|Q13813-2|SPTA2_HUMAN	Isoform 2 of Spectrin alpha chain, brain OS=Homo sapiens GN=SPTAN1			0	99	EELYQNLTR			-0.230714	1164.35	583.181	1164.58	583.296	2	10	2.1.1.4400.3	56.6308	0	-1
1	316.9	316.9	76.95	70.97	66.21	sp|Q13813-2|SPTA2_HUMAN	Isoform 2 of Spectrin alpha chain, brain OS=Homo sapiens GN=SPTAN1			0	99	EELYQNLTR			-0.257366	1164.32	583.167	1164.58	583.296	2	10	3.1.1.3541.3	55.5587	0	-1
1	316.9	316.9	76.95	70.97	66.21	sp|Q13813-2|SPTA2_HUMAN	Isoform 2 of Spectrin alpha chain, brain OS=Homo sapiens GN=SPTAN1			0	99	EELYQNLTR			-0.211255	1164.37	583.19	1164.58	583.296	2	8	7.1.1.4414.3	55.4343	0	-1
1	316.9	316.9	76.95	70.97	66.21	sp|Q13813-2|SPTA2_HUMAN	Isoform 2 of Spectrin alpha chain, brain OS=Homo sapiens GN=SPTAN1			0	99	EELYQNLTR			0.433985	1165.01	583.513	1164.58	583.296	2	10	17.1.1.5359.5	54.3781	0	-1
1	316.9	316.9	76.95	70.97	66.21	sp|Q13813-2|SPTA2_HUMAN	Isoform 2 of Spectrin alpha chain, brain OS=Homo sapiens GN=SPTAN1			0	99	EELYQNLTR			-0.0343862	1164.54	583.279	1164.58	583.296	2	10	66.1.1.2282.3	48.3099	0	-1
1	316.9	316.9	76.95	70.97	66.21	sp|Q13813-2|SPTA2_HUMAN	Isoform 2 of Spectrin alpha chain, brain OS=Homo sapiens GN=SPTAN1			0	99	EELYQNLTR			-0.219713	1164.36	583.186	1164.58	583.296	2	10	4.1.1.3604.3	55.536	0	-1
1	316.9	316.9	76.95	70.97	66.21	sp|Q13813-2|SPTA2_HUMAN	Isoform 2 of Spectrin alpha chain, brain OS=Homo sapiens GN=SPTAN1			0	99	EELYQNLTR			-0.0579791	1164.52	583.267	1164.58	583.296	2	9	48.1.1.4390.5	54.4694	0	-1
1	316.9	316.9	76.95	70.97	66.21	sp|Q13813-2|SPTA2_HUMAN	Isoform 2 of Spectrin alpha chain, brain OS=Homo sapiens GN=SPTAN1			0	99	EELYQNLTR			-0.0328115	1164.54	583.28	1164.58	583.296	2	10	67.1.1.1239.3	47.5993	0	-1
1	316.9	316.9	76.95	70.97	66.21	sp|Q13813-2|SPTA2_HUMAN	Isoform 2 of Spectrin alpha chain, brain OS=Homo sapiens GN=SPTAN1			0	99	EELYQNLTR			-0.0394077	1164.54	583.276	1164.58	583.296	2	10	19.1.1.5142.8	54.6544	0	-1
1	316.9	316.9	76.95	70.97	66.21	sp|Q13813-2|SPTA2_HUMAN	Isoform 2 of Spectrin alpha chain, brain OS=Homo sapiens GN=SPTAN1			0	99	EELYQNLTR			-0.0433096	1164.53	583.274	1164.58	583.296	2	10	67.1.1.1246.3	47.9113	0	-1
1	316.9	316.9	76.95	70.97	66.21	sp|Q13813-2|SPTA2_HUMAN	Isoform 2 of Spectrin alpha chain, brain OS=Homo sapiens GN=SPTAN1			0	99	EELYQNLTR			0.174951	1164.75	583.384	1164.58	583.296	2	10	50.1.1.4076.8	53.9639	0	-1
1	316.9	316.9	76.95	70.97	66.21	sp|Q13813-2|SPTA2_HUMAN	Isoform 2 of Spectrin alpha chain, brain OS=Homo sapiens GN=SPTAN1			0	99	EELYQNLTR			0.0700935	1164.65	583.331	1164.58	583.296	2	9	1.1.1.4373.7	54.6893	0	-1
1	316.9	316.9	76.95	70.97	66.21	sp|Q13813-2|SPTA2_HUMAN	Isoform 2 of Spectrin alpha chain, brain OS=Homo sapiens GN=SPTAN1			0	99	EELYQNLTR			-0.167887	1164.41	583.212	1164.58	583.296	2	9	8.1.1.4082.3	54.7488	0	-1
1	316.9	316.9	76.95	70.97	66.21	sp|Q13813-2|SPTA2_HUMAN	Isoform 2 of Spectrin alpha chain, brain OS=Homo sapiens GN=SPTAN1			0	99	EELYQNLTR			0.163462	1164.74	583.378	1164.58	583.296	2	9	10.1.1.4144.8	53.9813	0	-1
1	316.9	316.9	76.95	70.97	66.21	sp|Q13813-2|SPTA2_HUMAN	Isoform 2 of Spectrin alpha chain, brain OS=Homo sapiens GN=SPTAN1			0	98.88	EELYQNLTR			-0.230774	1164.35	583.181	1164.58	583.296	2	9	5.1.1.3903.3	55.5265	0	-1
1	316.9	316.9	76.95	70.97	66.21	sp|Q13813-2|SPTA2_HUMAN	Isoform 2 of Spectrin alpha chain, brain OS=Homo sapiens GN=SPTAN1			0	98.62	EELYQNLTR			-0.0807417	1164.5	583.256	1164.58	583.296	2	10	12.1.1.4788.3	53.4756	0	-1
1	316.9	316.9	76.95	70.97	66.21	sp|Q13813-2|SPTA2_HUMAN	Isoform 2 of Spectrin alpha chain, brain OS=Homo sapiens GN=SPTAN1			0	95.21	EELYQNLTR			-0.0609694	1164.52	583.266	1164.58	583.296	2	7	82.1.1.4238.5	49.7492	0	-1
1	316.9	316.9	76.95	70.97	66.21	sp|Q13813-2|SPTA2_HUMAN	Isoform 2 of Spectrin alpha chain, brain OS=Homo sapiens GN=SPTAN1			0	95.13	EELYQNLTR			0.11989	1164.7	583.356	1164.58	583.296	2	9	9.1.1.4355.4	54.7204	0	-1
1	316.9	316.9	76.95	70.97	66.21	sp|Q13813-2|SPTA2_HUMAN	Isoform 2 of Spectrin alpha chain, brain OS=Homo sapiens GN=SPTAN1			0	87.27	EELYQNLTR			-0.16354	1164.41	583.214	1164.58	583.296	2	10	66.1.1.2275.4	47.9798	0	-1
1	316.9	316.9	76.95	70.97	66.21	sp|Q13813-2|SPTA2_HUMAN	Isoform 2 of Spectrin alpha chain, brain OS=Homo sapiens GN=SPTAN1			0	0	EELYQNLTR			0.07384	1164.65	583.333	1164.58	583.296	2	6	12.1.1.4487.6	46.952	0	-1
1	316.9	316.9	76.95	70.97	66.21	sp|Q13813-2|SPTA2_HUMAN	Isoform 2 of Spectrin alpha chain, brain OS=Homo sapiens GN=SPTAN1			0	0	EELYQNLTR			0.240754	1164.82	583.416	1164.58	583.296	2	7	12.1.1.4493.6	47.2535	0	-1
1	316.9	316.9	76.95	70.97	66.21	sp|Q13813-2|SPTA2_HUMAN	Isoform 2 of Spectrin alpha chain, brain OS=Homo sapiens GN=SPTAN1			0	0	EELYQNLTR	Deamidated(N)@6		-0.495366	1165.07	583.54	1165.56	583.788	2	7	16.1.1.6063.6	60.6384	0	-1
1	316.9	316.9	76.95	70.97	66.21	sp|Q13813-2|SPTA2_HUMAN	Isoform 2 of Spectrin alpha chain, brain OS=Homo sapiens GN=SPTAN1			0	0	EELYQNLTR			-0.011305	1164.57	583.29	1164.58	583.296	2	6	29.1.1.4419.8	48.0735	0	-1
1	316.9	316.9	76.95	70.97	66.21	sp|Q13813-2|SPTA2_HUMAN	Isoform 2 of Spectrin alpha chain, brain OS=Homo sapiens GN=SPTAN1			0	0	EELYQNLTR			-0.0292461	1164.55	583.281	1164.58	583.296	2	5	33.1.1.5309.8	48.8023	0	-1
1	316.9	316.9	76.95	70.97	66.21	sp|Q13813-2|SPTA2_HUMAN	Isoform 2 of Spectrin alpha chain, brain OS=Homo sapiens GN=SPTAN1			0	0	EELYQNLTR			-0.0882338	1164.49	583.252	1164.58	583.296	2	6	46.1.1.5424.8	48.94	0	-1
1	316.9	316.9	76.95	70.97	66.21	sp|Q13813-2|SPTA2_HUMAN	Isoform 2 of Spectrin alpha chain, brain OS=Homo sapiens GN=SPTAN1			0	0	EELYQNLTR			-0.0874504	1164.49	583.252	1164.58	583.296	2	6	47.1.1.5320.7	48.4431	0	-1
1	316.9	316.9	76.95	70.97	66.21	sp|Q13813-2|SPTA2_HUMAN	Isoform 2 of Spectrin alpha chain, brain OS=Homo sapiens GN=SPTAN1			0	0	EELYQNLTR			-0.0593219	1164.52	583.266	1164.58	583.296	2	6	48.1.1.4292.8	47.7264	0	-1
1	316.9	316.9	76.95	70.97	66.21	sp|Q13813-2|SPTA2_HUMAN	Isoform 2 of Spectrin alpha chain, brain OS=Homo sapiens GN=SPTAN1			0	0	EELYQNLTR			-0.0390992	1164.54	583.277	1164.58	583.296	2	6	49.1.1.4667.6	48.0518	0	-1
1	316.9	316.9	76.95	70.97	66.21	sp|Q13813-2|SPTA2_HUMAN	Isoform 2 of Spectrin alpha chain, brain OS=Homo sapiens GN=SPTAN1			0	0	EELYQNLTR			-0.103114	1164.47	583.244	1164.58	583.296	2	4	66.1.1.2394.7	53.6917	0	-1
1	316.9	316.9	76.95	70.97	66.21	sp|Q13813-2|SPTA2_HUMAN	Isoform 2 of Spectrin alpha chain, brain OS=Homo sapiens GN=SPTAN1			0	99	EKEPIVGSTDYGKDEDSAEALLK			0.452362	2493.66	624.423	2493.21	624.31	4	15	3.1.1.3791.6	70.5408	0	-1
1	316.9	316.9	76.95	70.97	66.21	sp|Q13813-2|SPTA2_HUMAN	Isoform 2 of Spectrin alpha chain, brain OS=Homo sapiens GN=SPTAN1			0	99	EKEPIVGSTDYGKDEDSAEALLK			-0.292287	2492.92	624.237	2493.21	624.31	4	15	5.1.1.4141.3	69.8978	0	-1
1	316.9	316.9	76.95	70.97	66.21	sp|Q13813-2|SPTA2_HUMAN	Isoform 2 of Spectrin alpha chain, brain OS=Homo sapiens GN=SPTAN1			0	99	EKEPIVGSTDYGKDEDSAEALLK			0.728575	2493.94	624.492	2493.21	624.31	4	13	7.1.1.4662.5	70.2229	0	-1
1	316.9	316.9	76.95	70.97	66.21	sp|Q13813-2|SPTA2_HUMAN	Isoform 2 of Spectrin alpha chain, brain OS=Homo sapiens GN=SPTAN1			0	99	EKEPIVGSTDYGKDEDSAEALLK			0.33657	2493.55	624.394	2493.21	624.31	4	14	27.1.1.5389.8	69.392	0	-1
1	316.9	316.9	76.95	70.97	66.21	sp|Q13813-2|SPTA2_HUMAN	Isoform 2 of Spectrin alpha chain, brain OS=Homo sapiens GN=SPTAN1			0	99	EKEPIVGSTDYGKDEDSAEALLK			-0.126055	2493.09	624.279	2493.21	624.31	4	17	64.1.1.1853.3	65.3981	0	-1
1	316.9	316.9	76.95	70.97	66.21	sp|Q13813-2|SPTA2_HUMAN	Isoform 2 of Spectrin alpha chain, brain OS=Homo sapiens GN=SPTAN1			0	99	EKEPIVGSTDYGKDEDSAEALLK			-0.22491	2492.99	624.254	2493.21	624.31	4	19	65.1.1.2017.3	65.1331	0	-1
1	316.9	316.9	76.95	70.97	66.21	sp|Q13813-2|SPTA2_HUMAN	Isoform 2 of Spectrin alpha chain, brain OS=Homo sapiens GN=SPTAN1			0	99	EKEPIVGSTDYGKDEDSAEALLK			-0.240534	2492.97	624.25	2493.21	624.31	4	17	65.1.1.2029.3	65.7675	0	-1
1	316.9	316.9	76.95	70.97	66.21	sp|Q13813-2|SPTA2_HUMAN	Isoform 2 of Spectrin alpha chain, brain OS=Homo sapiens GN=SPTAN1			0	99	EKEPIVGSTDYGKDEDSAEALLK			0.0757411	2493.29	832.103	2493.21	832.078	3	14	65.1.1.2031.5	65.8794	0	-1
1	316.9	316.9	76.95	70.97	66.21	sp|Q13813-2|SPTA2_HUMAN	Isoform 2 of Spectrin alpha chain, brain OS=Homo sapiens GN=SPTAN1			0	99	EKEPIVGSTDYGKDEDSAEALLK			0.831745	2494.04	624.518	2493.21	624.31	4	17	49.1.1.4957.7	69.3929	0	-1
1	316.9	316.9	76.95	70.97	66.21	sp|Q13813-2|SPTA2_HUMAN	Isoform 2 of Spectrin alpha chain, brain OS=Homo sapiens GN=SPTAN1			0	99	EKEPIVGSTDYGKDEDSAEALLK			-0.303177	2492.91	624.235	2493.21	624.31	4	14	4.1.1.3841.3	69.7838	0	-1
1	316.9	316.9	76.95	70.97	66.21	sp|Q13813-2|SPTA2_HUMAN	Isoform 2 of Spectrin alpha chain, brain OS=Homo sapiens GN=SPTAN1			0	99	EKEPIVGSTDYGKDEDSAEALLK			0.546819	2493.76	624.447	2493.21	624.31	4	14	8.1.1.4519.5	69.8537	0	-1
1	316.9	316.9	76.95	70.97	66.21	sp|Q13813-2|SPTA2_HUMAN	Isoform 2 of Spectrin alpha chain, brain OS=Homo sapiens GN=SPTAN1			0	99	EKEPIVGSTDYGKDEDSAEALLK			-0.198803	2493.01	624.261	2493.21	624.31	4	15	64.1.1.1861.3	65.8614	0	-1
1	316.9	316.9	76.95	70.97	66.21	sp|Q13813-2|SPTA2_HUMAN	Isoform 2 of Spectrin alpha chain, brain OS=Homo sapiens GN=SPTAN1			0	99	EKEPIVGSTDYGKDEDSAEALLK			-0.307913	2492.9	624.233	2493.21	624.31	4	14	5.1.1.4136.3	69.6123	0	-1
1	316.9	316.9	76.95	70.97	66.21	sp|Q13813-2|SPTA2_HUMAN	Isoform 2 of Spectrin alpha chain, brain OS=Homo sapiens GN=SPTAN1			0	99	EKEPIVGSTDYGKDEDSAEALLK			0.124315	2493.34	624.341	2493.21	624.31	4	13	4.1.1.3846.4	70.0927	0	-1
1	316.9	316.9	76.95	70.97	66.21	sp|Q13813-2|SPTA2_HUMAN	Isoform 2 of Spectrin alpha chain, brain OS=Homo sapiens GN=SPTAN1			0	99	EKEPIVGSTDYGKDEDSAEALLK			-0.151672	2493.06	624.272	2493.21	624.31	4	13	65.1.1.2023.3	65.4539	0	-1
1	316.9	316.9	76.95	70.97	66.21	sp|Q13813-2|SPTA2_HUMAN	Isoform 2 of Spectrin alpha chain, brain OS=Homo sapiens GN=SPTAN1			0	99	EKEPIVGSTDYGKDEDSAEALLK			-0.185006	2493.03	832.016	2493.21	832.078	3	14	64.1.1.1848.5	65.1346	0	-1
1	316.9	316.9	76.95	70.97	66.21	sp|Q13813-2|SPTA2_HUMAN	Isoform 2 of Spectrin alpha chain, brain OS=Homo sapiens GN=SPTAN1			0	99	EKEPIVGSTDYGKDEDSAEALLK			0.00595371	2493.22	624.312	2493.21	624.31	4	12	24.1.1.5176.7	69.5716	0	-1
1	316.9	316.9	76.95	70.97	66.21	sp|Q13813-2|SPTA2_HUMAN	Isoform 2 of Spectrin alpha chain, brain OS=Homo sapiens GN=SPTAN1			0	99	EKEPIVGSTDYGKDEDSAEALLK			0.400836	2493.61	624.41	2493.21	624.31	4	12	48.1.1.4615.6	69.6355	0	-1
1	316.9	316.9	76.95	70.97	66.21	sp|Q13813-2|SPTA2_HUMAN	Isoform 2 of Spectrin alpha chain, brain OS=Homo sapiens GN=SPTAN1			0	99	EKEPIVGSTDYGKDEDSAEALLK			-0.147818	2493.06	832.029	2493.21	832.078	3	13	65.1.1.2019.3	65.2359	0	-1
1	316.9	316.9	76.95	70.97	66.21	sp|Q13813-2|SPTA2_HUMAN	Isoform 2 of Spectrin alpha chain, brain OS=Homo sapiens GN=SPTAN1			0	98.32	EKEPIVGSTDYGKDEDSAEALLK			-0.137095	2493.07	832.032	2493.21	832.078	3	12	19.1.1.5668.4	69.2287	0	-1
1	316.9	316.9	76.95	70.97	66.21	sp|Q13813-2|SPTA2_HUMAN	Isoform 2 of Spectrin alpha chain, brain OS=Homo sapiens GN=SPTAN1			0	98.23	EKEPIVGSTDYGKDEDSAEALLK			-0.180775	2493.03	832.018	2493.21	832.078	3	12	65.1.1.2025.3	65.559	0	-1
1	316.9	316.9	76.95	70.97	66.21	sp|Q13813-2|SPTA2_HUMAN	Isoform 2 of Spectrin alpha chain, brain OS=Homo sapiens GN=SPTAN1			0	94.2	EKEPIVGSTDYGKDEDSAEALLK			-0.17933	2493.03	832.018	2493.21	832.078	3	12	64.1.1.1854.3	65.4441	0	-1
1	316.9	316.9	76.95	70.97	66.21	sp|Q13813-2|SPTA2_HUMAN	Isoform 2 of Spectrin alpha chain, brain OS=Homo sapiens GN=SPTAN1			0	89.47	EKEPIVGSTDYGKDEDSAEALLK			0.0206102	2493.23	624.316	2493.21	624.31	4	11	25.1.1.5265.5	69.6455	0	-1
1	316.9	316.9	76.95	70.97	66.21	sp|Q13813-2|SPTA2_HUMAN	Isoform 2 of Spectrin alpha chain, brain OS=Homo sapiens GN=SPTAN1			0	84.06	EKEPIVGSTDYGKDEDSAEALLK			-0.226018	2492.99	832.003	2493.21	832.078	3	11	64.1.1.1859.3	65.746	0	-1
1	316.9	316.9	76.95	70.97	66.21	sp|Q13813-2|SPTA2_HUMAN	Isoform 2 of Spectrin alpha chain, brain OS=Homo sapiens GN=SPTAN1			0	82.88	EKEPIVGSTDYGKDEDSAEALLK			0.68345	2493.9	624.481	2493.21	624.31	4	11	64.1.1.1867.8	66.2389	0	-1
1	316.9	316.9	76.95	70.97	66.21	sp|Q13813-2|SPTA2_HUMAN	Isoform 2 of Spectrin alpha chain, brain OS=Homo sapiens GN=SPTAN1			0	43.65	EKEPIVGSTDYGKDEDSAEALLK			-0.212387	2493	832.007	2493.21	832.078	3	10	2.1.1.4620.7	71.236	0	-1
1	316.9	316.9	76.95	70.97	66.21	sp|Q13813-2|SPTA2_HUMAN	Isoform 2 of Spectrin alpha chain, brain OS=Homo sapiens GN=SPTAN1			0	21.35	EKEPIVGSTDYGKDEDSAEALLK			-1.03095	2492.18	831.734	2493.21	832.078	3	9	30.1.1.5666.5	119.858	0	-1
1	316.9	316.9	76.95	70.97	66.21	sp|Q13813-2|SPTA2_HUMAN	Isoform 2 of Spectrin alpha chain, brain OS=Homo sapiens GN=SPTAN1			0	0	EKEPIVGSTDYGKDEDSAEALLK			0.0995729	2493.31	624.335	2493.21	624.31	4	6	26.1.1.5374.8	69.587	0	-1
1	316.9	316.9	76.95	70.97	66.21	sp|Q13813-2|SPTA2_HUMAN	Isoform 2 of Spectrin alpha chain, brain OS=Homo sapiens GN=SPTAN1			0	0	EKEPIVGSTDYGKDEDSAEALLK			0.432925	2493.65	832.222	2493.21	832.078	3	8	64.1.1.1865.6	66.118	0	-1
1	316.9	316.9	76.95	70.97	66.21	sp|Q13813-2|SPTA2_HUMAN	Isoform 2 of Spectrin alpha chain, brain OS=Homo sapiens GN=SPTAN1			0	0	EKEPIVGSTDYGKDEDSAEALLK			0.201092	2493.41	832.145	2493.21	832.078	3	5	73.1.1.4639.4	122.427	0	-1
1	316.9	316.9	76.95	70.97	66.21	sp|Q13813-2|SPTA2_HUMAN	Isoform 2 of Spectrin alpha chain, brain OS=Homo sapiens GN=SPTAN1			0	99	EKEQLMASDDFGR			-0.0942175	1524.59	763.304	1524.69	763.351	2	11	65.1.1.1606.7	44.1198	0	-1
1	316.9	316.9	76.95	70.97	66.21	sp|Q13813-2|SPTA2_HUMAN	Isoform 2 of Spectrin alpha chain, brain OS=Homo sapiens GN=SPTAN1			0	99	EKEQLMASDDFGR			-0.100818	1524.59	509.203	1524.69	509.237	3	11	65.1.1.1600.3	43.8199	0	-1
1	316.9	316.9	76.95	70.97	66.21	sp|Q13813-2|SPTA2_HUMAN	Isoform 2 of Spectrin alpha chain, brain OS=Homo sapiens GN=SPTAN1			0	0	EKEQLMASDDFGR			0.285045	1524.97	763.494	1524.69	763.351	2	4	6.1.1.4051.7	45.0127	0	-1
1	316.9	316.9	76.95	70.97	66.21	sp|Q13813-2|SPTA2_HUMAN	Isoform 2 of Spectrin alpha chain, brain OS=Homo sapiens GN=SPTAN1			0	0	EKEQLMASDDFGR			-0.905005	1523.78	508.935	1524.69	509.237	3	6	28.1.1.4507.6	42.9403	0	-1
1	316.9	316.9	76.95	70.97	66.21	sp|Q13813-2|SPTA2_HUMAN	Isoform 2 of Spectrin alpha chain, brain OS=Homo sapiens GN=SPTAN1			0	0	EKEQLMASDDFGR	Oxidation(M)@6		0.000265319	1540.68	771.349	1540.68	771.349	2	6	64.1.1.1382.7	41.1954	0	-1
1	316.9	316.9	76.95	70.97	66.21	sp|Q13813-2|SPTA2_HUMAN	Isoform 2 of Spectrin alpha chain, brain OS=Homo sapiens GN=SPTAN1			0	0	EKEQLMASDDFGR	Oxidation(M)@6		-0.0922565	1540.59	771.303	1540.68	771.349	2	7	64.1.1.1439.3	43.992	0	-1
1	316.9	316.9	76.95	70.97	66.21	sp|Q13813-2|SPTA2_HUMAN	Isoform 2 of Spectrin alpha chain, brain OS=Homo sapiens GN=SPTAN1			0	0	EKEQLMASDDFGR	Oxidation(M)@6		-0.680897	1540	514.341	1540.68	514.568	3	7	79.1.1.5097.8	67.7402	0	-1
1	316.9	316.9	76.95	70.97	66.21	sp|Q13813-2|SPTA2_HUMAN	Isoform 2 of Spectrin alpha chain, brain OS=Homo sapiens GN=SPTAN1			0	0	EKKLLVGSEDYGR		missed K-K@2; missed K-L@3	-0.232166	1492.56	498.526	1492.79	498.603	3	6	63.1.1.1175.3	20.4729	0	-1
1	316.9	316.9	76.95	70.97	66.21	sp|Q13813-2|SPTA2_HUMAN	Isoform 2 of Spectrin alpha chain, brain OS=Homo sapiens GN=SPTAN1			0	0	EKKLLVGSEDYGR		missed K-K@2; missed K-L@3	-0.092474	1492.7	747.355	1492.79	747.402	2	4	66.1.1.2109.5	40.0897	0	-1
1	316.9	316.9	76.95	70.97	66.21	sp|Q13813-2|SPTA2_HUMAN	Isoform 2 of Spectrin alpha chain, brain OS=Homo sapiens GN=SPTAN1			0	0	EKKLLVGSEDYGR		missed K-K@2; missed K-L@3	-0.0988218	1492.69	747.352	1492.79	747.402	2	6	66.1.1.2116.4	40.4274	0	-1
1	316.9	316.9	76.95	70.97	66.21	sp|Q13813-2|SPTA2_HUMAN	Isoform 2 of Spectrin alpha chain, brain OS=Homo sapiens GN=SPTAN1			0	0	EKKLLVGSEDYGR		missed K-K@2; missed K-L@3	0.117334	1492.91	747.46	1492.79	747.402	2	6	67.1.1.1073.8	39.706	0	-1
1	316.9	316.9	76.95	70.97	66.21	sp|Q13813-2|SPTA2_HUMAN	Isoform 2 of Spectrin alpha chain, brain OS=Homo sapiens GN=SPTAN1			0	0	EKKLLVGSEDYGR		missed K-K@2; missed K-L@3	-0.480271	1492.31	498.443	1492.79	498.603	3	6	71.1.1.2138.4	25.3684	0	-1
1	316.9	316.9	76.95	70.97	66.21	sp|Q13813-2|SPTA2_HUMAN	Isoform 2 of Spectrin alpha chain, brain OS=Homo sapiens GN=SPTAN1			0	99	EKLTVLSEER		missed K-L@2	-0.157708	1202.49	602.254	1202.65	602.333	2	13	64.1.1.1257.7	35.0823	0	-1
1	316.9	316.9	76.95	70.97	66.21	sp|Q13813-2|SPTA2_HUMAN	Isoform 2 of Spectrin alpha chain, brain OS=Homo sapiens GN=SPTAN1			0	97.27	EKLTVLSEER		missed K-L@2	0.796146	1203.45	602.731	1202.65	602.333	2	9	16.1.1.4966.5	42.2372	0	-1
1	316.9	316.9	76.95	70.97	66.21	sp|Q13813-2|SPTA2_HUMAN	Isoform 2 of Spectrin alpha chain, brain OS=Homo sapiens GN=SPTAN1			0	76.47	EKLTVLSEER		missed K-L@2	-0.12075	1202.53	602.272	1202.65	602.333	2	8	3.1.1.3348.6	43.3813	0	-1
1	316.9	316.9	76.95	70.97	66.21	sp|Q13813-2|SPTA2_HUMAN	Isoform 2 of Spectrin alpha chain, brain OS=Homo sapiens GN=SPTAN1			0	98.46	ELPTAFDYVEFTR			0.103509	1586.87	794.44	1586.76	794.388	2	8	20.1.1.7340.4	96.9994	0	-1
1	316.9	316.9	76.95	70.97	66.21	sp|Q13813-2|SPTA2_HUMAN	Isoform 2 of Spectrin alpha chain, brain OS=Homo sapiens GN=SPTAN1			0	88	ELPTAFDYVEFTR			0.120312	1586.88	794.448	1586.76	794.388	2	9	16.1.1.8868.5	96.4001	0	-1
1	316.9	316.9	76.95	70.97	66.21	sp|Q13813-2|SPTA2_HUMAN	Isoform 2 of Spectrin alpha chain, brain OS=Homo sapiens GN=SPTAN1			0	81.68	ELPTAFDYVEFTR			-0.0617046	1586.7	794.357	1586.76	794.388	2	7	22.1.1.5355.5	96.5889	0	-1
1	316.9	316.9	76.95	70.97	66.21	sp|Q13813-2|SPTA2_HUMAN	Isoform 2 of Spectrin alpha chain, brain OS=Homo sapiens GN=SPTAN1			0	80.41	ELPTAFDYVEFTR			0.0347808	1586.8	794.405	1586.76	794.388	2	7	24.1.1.5580.5	96.6581	0	-1
1	316.9	316.9	76.95	70.97	66.21	sp|Q13813-2|SPTA2_HUMAN	Isoform 2 of Spectrin alpha chain, brain OS=Homo sapiens GN=SPTAN1			0	69.15	ELPTAFDYVEFTR			-0.0322847	1586.73	794.372	1586.76	794.388	2	8	70.1.1.3366.3	91.672	0	-1
1	316.9	316.9	76.95	70.97	66.21	sp|Q13813-2|SPTA2_HUMAN	Isoform 2 of Spectrin alpha chain, brain OS=Homo sapiens GN=SPTAN1			0	56.89	ELPTAFDYVEFTR			-0.203726	1586.56	794.286	1586.76	794.388	2	7	7.1.1.6424.3	97.4342	0	-1
1	316.9	316.9	76.95	70.97	66.21	sp|Q13813-2|SPTA2_HUMAN	Isoform 2 of Spectrin alpha chain, brain OS=Homo sapiens GN=SPTAN1			0	42.79	ELPTAFDYVEFTR			0.0216928	1586.78	794.399	1586.76	794.388	2	7	2.1.1.5071.7	98.0023	0	-1
1	316.9	316.9	76.95	70.97	66.21	sp|Q13813-2|SPTA2_HUMAN	Isoform 2 of Spectrin alpha chain, brain OS=Homo sapiens GN=SPTAN1			0	37.81	ELPTAFDYVEFTR			0.0310362	1586.79	794.404	1586.76	794.388	2	7	5.1.1.5410.4	97.0172	0	-1
1	316.9	316.9	76.95	70.97	66.21	sp|Q13813-2|SPTA2_HUMAN	Isoform 2 of Spectrin alpha chain, brain OS=Homo sapiens GN=SPTAN1			0	36.14	ELPTAFDYVEFTR			-0.0654968	1586.7	794.355	1586.76	794.388	2	7	23.1.1.5096.6	96.7117	0	-1
1	316.9	316.9	76.95	70.97	66.21	sp|Q13813-2|SPTA2_HUMAN	Isoform 2 of Spectrin alpha chain, brain OS=Homo sapiens GN=SPTAN1			0	29.68	ELPTAFDYVEFTR			0.00837772	1586.77	794.392	1586.76	794.388	2	7	71.1.1.3540.3	91.5066	0	-1
1	316.9	316.9	76.95	70.97	66.21	sp|Q13813-2|SPTA2_HUMAN	Isoform 2 of Spectrin alpha chain, brain OS=Homo sapiens GN=SPTAN1			0	19.26	ELPTAFDYVEFTR			-0.16487	1586.6	794.306	1586.76	794.388	2	7	4.1.1.5050.3	97.4185	0	-1
1	316.9	316.9	76.95	70.97	66.21	sp|Q13813-2|SPTA2_HUMAN	Isoform 2 of Spectrin alpha chain, brain OS=Homo sapiens GN=SPTAN1			0	16.88	ELPTAFDYVEFTR			-0.0288071	1586.73	794.374	1586.76	794.388	2	6	25.1.1.5638.5	96.7917	0	-1
1	316.9	316.9	76.95	70.97	66.21	sp|Q13813-2|SPTA2_HUMAN	Isoform 2 of Spectrin alpha chain, brain OS=Homo sapiens GN=SPTAN1			0	14.66	ELPTAFDYVEFTR			-0.0655922	1586.7	794.355	1586.76	794.388	2	6	28.1.1.5322.8	96.2412	0	-1
1	316.9	316.9	76.95	70.97	66.21	sp|Q13813-2|SPTA2_HUMAN	Isoform 2 of Spectrin alpha chain, brain OS=Homo sapiens GN=SPTAN1			0	10.27	ELPTAFDYVEFTR			-0.0183679	1586.74	794.379	1586.76	794.388	2	7	70.1.1.3360.3	91.374	0	-1
1	316.9	316.9	76.95	70.97	66.21	sp|Q13813-2|SPTA2_HUMAN	Isoform 2 of Spectrin alpha chain, brain OS=Homo sapiens GN=SPTAN1			0	8.161	ELPTAFDYVEFTR			-0.0474825	1586.71	794.364	1586.76	794.388	2	6	49.1.1.5335.6	96.7517	0	-1
1	316.9	316.9	76.95	70.97	66.21	sp|Q13813-2|SPTA2_HUMAN	Isoform 2 of Spectrin alpha chain, brain OS=Homo sapiens GN=SPTAN1			0	0	ELPTAFDYVEFTR			-0.119853	1586.64	794.328	1586.76	794.388	2	6	5.1.1.5428.3	97.3454	0	-1
1	316.9	316.9	76.95	70.97	66.21	sp|Q13813-2|SPTA2_HUMAN	Isoform 2 of Spectrin alpha chain, brain OS=Homo sapiens GN=SPTAN1			0	0	ELPTAFDYVEFTR			0.0589409	1586.82	794.418	1586.76	794.388	2	6	9.1.1.7056.8	96.5187	0	-1
1	316.9	316.9	76.95	70.97	66.21	sp|Q13813-2|SPTA2_HUMAN	Isoform 2 of Spectrin alpha chain, brain OS=Homo sapiens GN=SPTAN1			0	0	ELPTAFDYVEFTR			0.150734	1586.91	794.463	1586.76	794.388	2	8	18.1.1.8266.5	96.5187	0	-1
1	316.9	316.9	76.95	70.97	66.21	sp|Q13813-2|SPTA2_HUMAN	Isoform 2 of Spectrin alpha chain, brain OS=Homo sapiens GN=SPTAN1			0	0	ELPTAFDYVEFTR			0.873547	1587.64	530.219	1586.76	529.928	3	6	58.1.1.625.5	37.2233	0	-1
1	316.9	316.9	76.95	70.97	66.21	sp|Q13813-2|SPTA2_HUMAN	Isoform 2 of Spectrin alpha chain, brain OS=Homo sapiens GN=SPTAN1			0	0	ELPTAFDYVEFTR			-0.142014	1586.62	794.317	1586.76	794.388	2	6	68.1.1.2161.3	80.8044	0	-1
1	316.9	316.9	76.95	70.97	66.21	sp|Q13813-2|SPTA2_HUMAN	Isoform 2 of Spectrin alpha chain, brain OS=Homo sapiens GN=SPTAN1			0	0	ELPTAFDYVEFTR			-0.139727	1586.62	794.318	1586.76	794.388	2	6	69.1.1.2546.3	80.9064	0	-1
1	316.9	316.9	76.95	70.97	66.21	sp|Q13813-2|SPTA2_HUMAN	Isoform 2 of Spectrin alpha chain, brain OS=Homo sapiens GN=SPTAN1			0	0	ELPTAFDYVEFTR			-0.0565781	1586.71	794.36	1586.76	794.388	2	6	70.1.1.3354.3	91.0886	0	-1
1	316.9	316.9	76.95	70.97	66.21	sp|Q13813-2|SPTA2_HUMAN	Isoform 2 of Spectrin alpha chain, brain OS=Homo sapiens GN=SPTAN1			0	0	ELPTAFDYVEFTR			-0.0869754	1586.67	794.345	1586.76	794.388	2	6	70.1.1.3373.3	92.0044	0	-1
1	316.9	316.9	76.95	70.97	66.21	sp|Q13813-2|SPTA2_HUMAN	Isoform 2 of Spectrin alpha chain, brain OS=Homo sapiens GN=SPTAN1			0	82.36	ELVLALYDYQEK			0.134386	1482.9	742.455	1482.76	742.388	2	8	4.1.1.4439.3	87.6817	0	-1
1	316.9	316.9	76.95	70.97	66.21	sp|Q13813-2|SPTA2_HUMAN	Isoform 2 of Spectrin alpha chain, brain OS=Homo sapiens GN=SPTAN1			0	10.18	ELVLALYDYQEK			0.0433966	1482.8	742.409	1482.76	742.388	2	6	66.1.1.3147.6	92.5518	0	-1
1	316.9	316.9	76.95	70.97	66.21	sp|Q13813-2|SPTA2_HUMAN	Isoform 2 of Spectrin alpha chain, brain OS=Homo sapiens GN=SPTAN1			0	0	ELVLALYDYQEK			0.0720671	1482.83	742.424	1482.76	742.388	2	4	1.1.1.5785.5	86.045	0	-1
1	316.9	316.9	76.95	70.97	66.21	sp|Q13813-2|SPTA2_HUMAN	Isoform 2 of Spectrin alpha chain, brain OS=Homo sapiens GN=SPTAN1			0	0	ELVLALYDYQEK			0.238354	1483	742.507	1482.76	742.388	2	5	2.1.1.5303.4	109.726	0	-1
1	316.9	316.9	76.95	70.97	66.21	sp|Q13813-2|SPTA2_HUMAN	Isoform 2 of Spectrin alpha chain, brain OS=Homo sapiens GN=SPTAN1			0	0	ELVLALYDYQEK			-0.0712969	1482.69	742.352	1482.76	742.388	2	4	10.1.1.6069.3	85.8217	0	-1
1	316.9	316.9	76.95	70.97	66.21	sp|Q13813-2|SPTA2_HUMAN	Isoform 2 of Spectrin alpha chain, brain OS=Homo sapiens GN=SPTAN1			0	0	ELVLALYDYQEK			0.327382	1483.09	742.551	1482.76	742.388	2	7	19.1.1.6783.7	86.8898	0	-1
1	316.9	316.9	76.95	70.97	66.21	sp|Q13813-2|SPTA2_HUMAN	Isoform 2 of Spectrin alpha chain, brain OS=Homo sapiens GN=SPTAN1			0	0	ELVLALYDYQEK			0.869049	1483.63	742.822	1482.76	742.388	2	4	58.1.1.498.6	28.296	0	-1
1	316.9	316.9	76.95	70.97	66.21	sp|Q13813-2|SPTA2_HUMAN	Isoform 2 of Spectrin alpha chain, brain OS=Homo sapiens GN=SPTAN1			0	0	ELVLALYDYQEK			-0.0521829	1482.71	742.361	1482.76	742.388	2	6	66.1.1.3084.5	88.8739	0	-1
1	316.9	316.9	76.95	70.97	66.21	sp|Q13813-2|SPTA2_HUMAN	Isoform 2 of Spectrin alpha chain, brain OS=Homo sapiens GN=SPTAN1			0	0	ELVLALYDYQEK			-0.0360699	1482.72	742.37	1482.76	742.388	2	4	66.1.1.3228.7	97.413	0	-1
1	316.9	316.9	76.95	70.97	66.21	sp|Q13813-2|SPTA2_HUMAN	Isoform 2 of Spectrin alpha chain, brain OS=Homo sapiens GN=SPTAN1			0	0	ELVLALYDYQEK			0.610339	1483.37	742.693	1482.76	742.388	2	7	67.1.1.2051.5	88.6283	0	-1
1	316.9	316.9	76.95	70.97	66.21	sp|Q13813-2|SPTA2_HUMAN	Isoform 2 of Spectrin alpha chain, brain OS=Homo sapiens GN=SPTAN1			0	0	ELVLALYDYQEK			0.507057	1483.27	742.641	1482.76	742.388	2	4	67.1.1.2099.6	91.4274	0	-1
1	316.9	316.9	76.95	70.97	66.21	sp|Q13813-2|SPTA2_HUMAN	Isoform 2 of Spectrin alpha chain, brain OS=Homo sapiens GN=SPTAN1			0	0	ELVLALYDYQEK			0.00847121	1482.77	742.392	1482.76	742.388	2	4	67.1.1.2117.4	92.4862	0	-1
1	316.9	316.9	76.95	70.97	66.21	sp|Q13813-2|SPTA2_HUMAN	Isoform 2 of Spectrin alpha chain, brain OS=Homo sapiens GN=SPTAN1			0	0	ELVLALYDYQEK			-0.0769867	1482.68	742.349	1482.76	742.388	2	3	67.1.1.2135.7	93.5471	0	-1
1	316.9	316.9	76.95	70.97	66.21	sp|Q13813-2|SPTA2_HUMAN	Isoform 2 of Spectrin alpha chain, brain OS=Homo sapiens GN=SPTAN1			0	0	ELVLALYDYQEK			0.112608	1482.87	742.444	1482.76	742.388	2	4	67.1.1.2148.8	94.3156	0	-1
1	316.9	316.9	76.95	70.97	66.21	sp|Q13813-2|SPTA2_HUMAN	Isoform 2 of Spectrin alpha chain, brain OS=Homo sapiens GN=SPTAN1			0	0	ELVLALYDYQEK			-0.0296186	1482.73	742.373	1482.76	742.388	2	5	67.1.1.2322.5	105.106	0	-1
1	316.9	316.9	76.95	70.97	66.21	sp|Q13813-2|SPTA2_HUMAN	Isoform 2 of Spectrin alpha chain, brain OS=Homo sapiens GN=SPTAN1			0	0	ELVLALYDYQEK			0.0416777	1482.8	742.408	1482.76	742.388	2	4	67.1.1.2334.8	105.932	0	-1
1	316.9	316.9	76.95	70.97	66.21	sp|Q13813-2|SPTA2_HUMAN	Isoform 2 of Spectrin alpha chain, brain OS=Homo sapiens GN=SPTAN1			0	0	ELVLALYDYQEK			-0.156218	1482.6	742.309	1482.76	742.388	2	4	67.1.1.2399.7	109.968	0	-1
1	316.9	316.9	76.95	70.97	66.21	sp|Q13813-2|SPTA2_HUMAN	Isoform 2 of Spectrin alpha chain, brain OS=Homo sapiens GN=SPTAN1			0	99	ENLLEEQGSIALR			0.0863942	1470.85	736.434	1470.77	736.391	2	10	8.1.1.4930.5	76.0742	0	-1
1	316.9	316.9	76.95	70.97	66.21	sp|Q13813-2|SPTA2_HUMAN	Isoform 2 of Spectrin alpha chain, brain OS=Homo sapiens GN=SPTAN1			0	99	ENLLEEQGSIALR			-0.0705894	1470.7	736.356	1470.77	736.391	2	12	16.1.1.7117.5	75.5126	0	-1
1	316.9	316.9	76.95	70.97	66.21	sp|Q13813-2|SPTA2_HUMAN	Isoform 2 of Spectrin alpha chain, brain OS=Homo sapiens GN=SPTAN1			0	99	ENLLEEQGSIALR			0.147187	1470.92	736.465	1470.77	736.391	2	11	18.1.1.6523.7	75.0375	0	-1
1	316.9	316.9	76.95	70.97	66.21	sp|Q13813-2|SPTA2_HUMAN	Isoform 2 of Spectrin alpha chain, brain OS=Homo sapiens GN=SPTAN1			0	99	ENLLEEQGSIALR			-0.0557103	1470.71	736.363	1470.77	736.391	2	12	66.1.1.2751.3	71.0342	0	-1
1	316.9	316.9	76.95	70.97	66.21	sp|Q13813-2|SPTA2_HUMAN	Isoform 2 of Spectrin alpha chain, brain OS=Homo sapiens GN=SPTAN1			0	99	ENLLEEQGSIALR			-0.0554662	1470.71	736.364	1470.77	736.391	2	13	66.1.1.2767.3	71.8482	0	-1
1	316.9	316.9	76.95	70.97	66.21	sp|Q13813-2|SPTA2_HUMAN	Isoform 2 of Spectrin alpha chain, brain OS=Homo sapiens GN=SPTAN1			0	99	ENLLEEQGSIALR			-0.0910584	1470.68	736.346	1470.77	736.391	2	12	67.1.1.1718.3	70.5498	0	-1
1	316.9	316.9	76.95	70.97	66.21	sp|Q13813-2|SPTA2_HUMAN	Isoform 2 of Spectrin alpha chain, brain OS=Homo sapiens GN=SPTAN1			0	99	ENLLEEQGSIALR			0.0223449	1470.79	736.402	1470.77	736.391	2	11	3.1.1.3901.4	76.9827	0	-1
1	316.9	316.9	76.95	70.97	66.21	sp|Q13813-2|SPTA2_HUMAN	Isoform 2 of Spectrin alpha chain, brain OS=Homo sapiens GN=SPTAN1			0	99	ENLLEEQGSIALR			-0.134673	1470.63	736.324	1470.77	736.391	2	11	5.1.1.4249.3	76.1535	0	-1
1	316.9	316.9	76.95	70.97	66.21	sp|Q13813-2|SPTA2_HUMAN	Isoform 2 of Spectrin alpha chain, brain OS=Homo sapiens GN=SPTAN1			0	99	ENLLEEQGSIALR			0.126618	1470.89	736.455	1470.77	736.391	2	12	17.1.1.6888.6	75.6892	0	-1
1	316.9	316.9	76.95	70.97	66.21	sp|Q13813-2|SPTA2_HUMAN	Isoform 2 of Spectrin alpha chain, brain OS=Homo sapiens GN=SPTAN1			0	99	ENLLEEQGSIALR			0.0766365	1470.84	736.429	1470.77	736.391	2	13	9.1.1.5344.3	75.4394	0	-1
1	316.9	316.9	76.95	70.97	66.21	sp|Q13813-2|SPTA2_HUMAN	Isoform 2 of Spectrin alpha chain, brain OS=Homo sapiens GN=SPTAN1			0	99	ENLLEEQGSIALR			0.148981	1470.92	736.466	1470.77	736.391	2	11	4.1.1.3944.5	76.0288	0	-1
1	316.9	316.9	76.95	70.97	66.21	sp|Q13813-2|SPTA2_HUMAN	Isoform 2 of Spectrin alpha chain, brain OS=Homo sapiens GN=SPTAN1			0	99	ENLLEEQGSIALR			-0.0142928	1470.75	736.384	1470.77	736.391	2	10	23.1.1.4776.5	75.975	0	-1
1	316.9	316.9	76.95	70.97	66.21	sp|Q13813-2|SPTA2_HUMAN	Isoform 2 of Spectrin alpha chain, brain OS=Homo sapiens GN=SPTAN1			0	99	ENLLEEQGSIALR			0.0512625	1470.82	736.417	1470.77	736.391	2	11	6.1.1.4581.4	76.2573	0	-1
1	316.9	316.9	76.95	70.97	66.21	sp|Q13813-2|SPTA2_HUMAN	Isoform 2 of Spectrin alpha chain, brain OS=Homo sapiens GN=SPTAN1			0	99	ENLLEEQGSIALR			-0.0814678	1470.69	736.351	1470.77	736.391	2	11	66.1.1.2757.3	71.3364	0	-1
1	316.9	316.9	76.95	70.97	66.21	sp|Q13813-2|SPTA2_HUMAN	Isoform 2 of Spectrin alpha chain, brain OS=Homo sapiens GN=SPTAN1			0	99	ENLLEEQGSIALR			-0.0823223	1470.69	736.35	1470.77	736.391	2	11	66.1.1.2745.3	70.7444	0	-1
1	316.9	316.9	76.95	70.97	66.21	sp|Q13813-2|SPTA2_HUMAN	Isoform 2 of Spectrin alpha chain, brain OS=Homo sapiens GN=SPTAN1			0	99	ENLLEEQGSIALR			0.154687	1470.92	736.468	1470.77	736.391	2	11	2.1.1.4719.4	77.4293	0	-1
1	316.9	316.9	76.95	70.97	66.21	sp|Q13813-2|SPTA2_HUMAN	Isoform 2 of Spectrin alpha chain, brain OS=Homo sapiens GN=SPTAN1			0	99	ENLLEEQGSIALR			0.0498468	1470.82	736.416	1470.77	736.391	2	9	26.1.1.5463.7	75.5736	0	-1
1	316.9	316.9	76.95	70.97	66.21	sp|Q13813-2|SPTA2_HUMAN	Isoform 2 of Spectrin alpha chain, brain OS=Homo sapiens GN=SPTAN1			0	99	ENLLEEQGSIALR			-0.0239194	1470.74	736.379	1470.77	736.391	2	10	67.1.1.1756.7	72.5366	0	-1
1	316.9	316.9	76.95	70.97	66.21	sp|Q13813-2|SPTA2_HUMAN	Isoform 2 of Spectrin alpha chain, brain OS=Homo sapiens GN=SPTAN1			0	99	ENLLEEQGSIALR			0.0519855	1470.82	736.417	1470.77	736.391	2	10	5.1.1.4243.3	75.8674	0	-1
1	316.9	316.9	76.95	70.97	66.21	sp|Q13813-2|SPTA2_HUMAN	Isoform 2 of Spectrin alpha chain, brain OS=Homo sapiens GN=SPTAN1			0	99	ENLLEEQGSIALR			-0.0393839	1470.73	736.371	1470.77	736.391	2	10	1.1.1.5048.4	75.5788	0	-1
1	316.9	316.9	76.95	70.97	66.21	sp|Q13813-2|SPTA2_HUMAN	Isoform 2 of Spectrin alpha chain, brain OS=Homo sapiens GN=SPTAN1			0	99	ENLLEEQGSIALR			-0.0878846	1470.68	736.347	1470.77	736.391	2	10	67.1.1.1742.6	71.7773	0	-1
1	316.9	316.9	76.95	70.97	66.21	sp|Q13813-2|SPTA2_HUMAN	Isoform 2 of Spectrin alpha chain, brain OS=Homo sapiens GN=SPTAN1			0	99	ENLLEEQGSIALR	Deamidated(N)@2		0.0894959	1471.84	736.928	1471.75	736.883	2	11	64.1.1.1982.6	72.9106	0	-1
1	316.9	316.9	76.95	70.97	66.21	sp|Q13813-2|SPTA2_HUMAN	Isoform 2 of Spectrin alpha chain, brain OS=Homo sapiens GN=SPTAN1			0	98.71	ENLLEEQGSIALR			-0.0792705	1470.69	736.352	1470.77	736.391	2	10	66.1.1.2800.6	73.5278	0	-1
1	316.9	316.9	76.95	70.97	66.21	sp|Q13813-2|SPTA2_HUMAN	Isoform 2 of Spectrin alpha chain, brain OS=Homo sapiens GN=SPTAN1			0	98.64	ENLLEEQGSIALR			-0.15893	1470.61	736.312	1470.77	736.391	2	12	67.1.1.1724.4	70.8625	0	-1
1	316.9	316.9	76.95	70.97	66.21	sp|Q13813-2|SPTA2_HUMAN	Isoform 2 of Spectrin alpha chain, brain OS=Homo sapiens GN=SPTAN1			0	89.77	ENLLEEQGSIALR			-0.0760437	1470.69	736.353	1470.77	736.391	2	8	67.1.1.1766.8	73.0568	0	-1
1	316.9	316.9	76.95	70.97	66.21	sp|Q13813-2|SPTA2_HUMAN	Isoform 2 of Spectrin alpha chain, brain OS=Homo sapiens GN=SPTAN1			0	85.76	ENLLEEQGSIALR			-0.0778747	1470.69	736.352	1470.77	736.391	2	10	67.1.1.1734.6	71.3854	0	-1
1	316.9	316.9	76.95	70.97	66.21	sp|Q13813-2|SPTA2_HUMAN	Isoform 2 of Spectrin alpha chain, brain OS=Homo sapiens GN=SPTAN1			0	38.39	ENLLEEQGSIALR			-0.110811	1470.66	736.336	1470.77	736.391	2	7	30.1.1.4998.3	75.2409	0	-1
1	316.9	316.9	76.95	70.97	66.21	sp|Q13813-2|SPTA2_HUMAN	Isoform 2 of Spectrin alpha chain, brain OS=Homo sapiens GN=SPTAN1			0	34.17	ENLLEEQGSIALR			-0.256219	1470.51	491.178	1470.77	491.263	3	8	67.1.1.1798.6	74.7042	0	-1
1	316.9	316.9	76.95	70.97	66.21	sp|Q13813-2|SPTA2_HUMAN	Isoform 2 of Spectrin alpha chain, brain OS=Homo sapiens GN=SPTAN1			0	33.42	ENLLEEQGSIALR			-0.0535505	1470.71	736.364	1470.77	736.391	2	7	67.1.1.2664.4	128.158	0	-1
1	316.9	316.9	76.95	70.97	66.21	sp|Q13813-2|SPTA2_HUMAN	Isoform 2 of Spectrin alpha chain, brain OS=Homo sapiens GN=SPTAN1			0	0.586	ENLLEEQGSIALR			0.364757	1471.13	736.573	1470.77	736.391	2	8	13.1.1.6905.5	74.8145	0	-1
1	316.9	316.9	76.95	70.97	66.21	sp|Q13813-2|SPTA2_HUMAN	Isoform 2 of Spectrin alpha chain, brain OS=Homo sapiens GN=SPTAN1			0	0	ENLLEEQGSIALR			0.0124803	1470.78	491.267	1470.77	491.263	3	4	54.1.1.1051.4	11.9893	0	-1
1	316.9	316.9	76.95	70.97	66.21	sp|Q13813-2|SPTA2_HUMAN	Isoform 2 of Spectrin alpha chain, brain OS=Homo sapiens GN=SPTAN1			0	0	ENLLEEQGSIALR			0.207283	1470.98	736.495	1470.77	736.391	2	7	67.1.1.1711.8	70.2054	0	-1
1	316.9	316.9	76.95	70.97	66.21	sp|Q13813-2|SPTA2_HUMAN	Isoform 2 of Spectrin alpha chain, brain OS=Homo sapiens GN=SPTAN1			0	0	ENLLEEQGSIALR			-0.127777	1470.64	736.327	1470.77	736.391	2	7	67.1.1.1787.6	74.1344	0	-1
1	316.9	316.9	76.95	70.97	66.21	sp|Q13813-2|SPTA2_HUMAN	Isoform 2 of Spectrin alpha chain, brain OS=Homo sapiens GN=SPTAN1			0	0	ENLLEEQGSIALR			-0.211648	1470.56	736.285	1470.77	736.391	2	4	67.1.1.2658.4	127.718	0	-1
1	316.9	316.9	76.95	70.97	66.21	sp|Q13813-2|SPTA2_HUMAN	Isoform 2 of Spectrin alpha chain, brain OS=Homo sapiens GN=SPTAN1			0	0	ENLLEEQGSIALR			-0.227708	1470.54	736.277	1470.77	736.391	2	7	70.1.1.3806.6	113.531	0	-1
1	316.9	316.9	76.95	70.97	66.21	sp|Q13813-2|SPTA2_HUMAN	Isoform 2 of Spectrin alpha chain, brain OS=Homo sapiens GN=SPTAN1			0	0	ENLLEEQGSIALR			-0.0628419	1470.71	491.242	1470.77	491.263	3	4	81.1.1.4488.6	59.5128	0	-1
1	316.9	316.9	76.95	70.97	66.21	sp|Q13813-2|SPTA2_HUMAN	Isoform 2 of Spectrin alpha chain, brain OS=Homo sapiens GN=SPTAN1			0	0	EPIVGSTDYGK			0.0941318	1164.66	583.337	1164.57	583.29	2	4	10.1.1.4877.4	67.5144	0	-1
1	316.9	316.9	76.95	70.97	66.21	sp|Q13813-2|SPTA2_HUMAN	Isoform 2 of Spectrin alpha chain, brain OS=Homo sapiens GN=SPTAN1			0	0	EPIVGSTDYGK			-0.0334167	1164.53	583.274	1164.57	583.29	2	6	20.1.1.5105.5	50.2388	0	-1
1	316.9	316.9	76.95	70.97	66.21	sp|Q13813-2|SPTA2_HUMAN	Isoform 2 of Spectrin alpha chain, brain OS=Homo sapiens GN=SPTAN1			0	0	EPIVGSTDYGK			0.162056	1164.73	583.371	1164.57	583.29	2	4	64.1.1.988.8	21.4622	0	-1
1	316.9	316.9	76.95	70.97	66.21	sp|Q13813-2|SPTA2_HUMAN	Isoform 2 of Spectrin alpha chain, brain OS=Homo sapiens GN=SPTAN1			0	0	EPIVGSTDYGK			-0.044182	1164.52	583.268	1164.57	583.29	2	3	65.1.1.2908.4	122.444	0	-1
1	316.9	316.9	76.95	70.97	66.21	sp|Q13813-2|SPTA2_HUMAN	Isoform 2 of Spectrin alpha chain, brain OS=Homo sapiens GN=SPTAN1			0	0	EPIVGSTDYGK			0.198834	1164.77	583.39	1164.57	583.29	2	3	75.1.1.2889.6	134.868	0	-1
1	316.9	316.9	76.95	70.97	66.21	sp|Q13813-2|SPTA2_HUMAN	Isoform 2 of Spectrin alpha chain, brain OS=Homo sapiens GN=SPTAN1			0	0	EPIVGSTDYGK			0.255858	1164.82	583.418	1164.57	583.29	2	3	76.1.1.2903.4	134.593	0	-1
1	316.9	316.9	76.95	70.97	66.21	sp|Q13813-2|SPTA2_HUMAN	Isoform 2 of Spectrin alpha chain, brain OS=Homo sapiens GN=SPTAN1			0	0	EPIVGSTDYGK			0.013576	1164.58	583.297	1164.57	583.29	2	4	87.1.1.1590.4	70.2413	0	-1
1	316.9	316.9	76.95	70.97	66.21	sp|Q13813-2|SPTA2_HUMAN	Isoform 2 of Spectrin alpha chain, brain OS=Homo sapiens GN=SPTAN1			0	0	EPIVGSTDYGKDEDSAEALLK			-1.07205	2235	746.008	2236.07	746.365	3	6	28.1.1.5512.4	110.005	0	-1
1	316.9	316.9	76.95	70.97	66.21	sp|Q13813-2|SPTA2_HUMAN	Isoform 2 of Spectrin alpha chain, brain OS=Homo sapiens GN=SPTAN1			0	0	EPIVGSTDYGKDEDSAEALLK			-0.662526	2235.41	746.145	2236.07	746.365	3	7	64.1.1.1968.4	72.0811	0	-1
1	316.9	316.9	76.95	70.97	66.21	sp|Q13813-2|SPTA2_HUMAN	Isoform 2 of Spectrin alpha chain, brain OS=Homo sapiens GN=SPTAN1			0	0	EQADYCVSHMKPYVDGK	Carbamidomethyl(C)@6		0.899283	2026.79	676.605	2025.89	676.305	3	7	13.1.1.5363.7	48.5375	0	-1
1	316.9	316.9	76.95	70.97	66.21	sp|Q13813-2|SPTA2_HUMAN	Isoform 2 of Spectrin alpha chain, brain OS=Homo sapiens GN=SPTAN1			0	0	EQADYCVSHMKPYVDGK	Carbamidomethyl(C)@6		-0.679022	2025.21	507.311	2025.89	507.48	4	7	68.1.1.1359.4	43.5122	0	-1
1	316.9	316.9	76.95	70.97	66.21	sp|Q13813-2|SPTA2_HUMAN	Isoform 2 of Spectrin alpha chain, brain OS=Homo sapiens GN=SPTAN1			0	99	EQLMASDDFGR			-0.0848452	1267.47	634.74	1267.55	634.782	2	11	65.1.1.1769.3	52.1281	0	-1
1	316.9	316.9	76.95	70.97	66.21	sp|Q13813-2|SPTA2_HUMAN	Isoform 2 of Spectrin alpha chain, brain OS=Homo sapiens GN=SPTAN1			0	99	EQLMASDDFGR			0.308583	1267.86	634.937	1267.55	634.782	2	10	14.1.1.5948.4	57.1789	0	-1
1	316.9	316.9	76.95	70.97	66.21	sp|Q13813-2|SPTA2_HUMAN	Isoform 2 of Spectrin alpha chain, brain OS=Homo sapiens GN=SPTAN1			0	99	EQLMASDDFGR			-0.121056	1267.43	634.722	1267.55	634.782	2	9	19.1.1.5193.7	57.6005	0	-1
1	316.9	316.9	76.95	70.97	66.21	sp|Q13813-2|SPTA2_HUMAN	Isoform 2 of Spectrin alpha chain, brain OS=Homo sapiens GN=SPTAN1			0	99	EQLMASDDFGR			-0.092034	1267.46	634.736	1267.55	634.782	2	10	64.1.1.1606.3	52.3102	0	-1
1	316.9	316.9	76.95	70.97	66.21	sp|Q13813-2|SPTA2_HUMAN	Isoform 2 of Spectrin alpha chain, brain OS=Homo sapiens GN=SPTAN1			0	81.8	EQLMASDDFGR			-0.0891045	1267.46	634.738	1267.55	634.782	2	8	64.1.1.1617.8	52.8829	0	-1
1	316.9	316.9	76.95	70.97	66.21	sp|Q13813-2|SPTA2_HUMAN	Isoform 2 of Spectrin alpha chain, brain OS=Homo sapiens GN=SPTAN1			0	53.83	EQLMASDDFGR	Oxidation(M)@4		-0.0725015	1283.47	642.744	1283.55	642.78	2	8	64.1.1.1581.3	51.0037	0	-1
1	316.9	316.9	76.95	70.97	66.21	sp|Q13813-2|SPTA2_HUMAN	Isoform 2 of Spectrin alpha chain, brain OS=Homo sapiens GN=SPTAN1			0	0	EQLMASDDFGR			0.0281249	1267.58	634.797	1267.55	634.782	2	3	29.1.1.4813.8	73.1881	0	-1
1	316.9	316.9	76.95	70.97	66.21	sp|Q13813-2|SPTA2_HUMAN	Isoform 2 of Spectrin alpha chain, brain OS=Homo sapiens GN=SPTAN1			0	0	EQLMASDDFGR	Oxidation(M)@4		0.0784693	1283.62	642.819	1283.55	642.78	2	5	65.1.1.1749.7	51.137	0	-1
1	316.9	316.9	76.95	70.97	66.21	sp|Q13813-2|SPTA2_HUMAN	Isoform 2 of Spectrin alpha chain, brain OS=Homo sapiens GN=SPTAN1			0	0	FDDFQKDLKANESR		missed K-A@9	0.196972	1712.01	429.011	1711.82	428.961	4	5	12.1.1.9805.4	127.291	0	-1
1	316.9	316.9	76.95	70.97	66.21	sp|Q13813-2|SPTA2_HUMAN	Isoform 2 of Spectrin alpha chain, brain OS=Homo sapiens GN=SPTAN1			0	0	FDDFQKDLKANESR		missed K-A@9	0.255058	1712.07	571.698	1711.82	571.613	3	5	22.1.1.4955.4	76.8486	0	-1
1	316.9	316.9	76.95	70.97	66.21	sp|Q13813-2|SPTA2_HUMAN	Isoform 2 of Spectrin alpha chain, brain OS=Homo sapiens GN=SPTAN1			0	0	FDDFQKDLKANESR		missed K-A@9	0.242845	1712.06	571.694	1711.82	571.613	3	5	29.1.1.4857.6	76.0236	0	-1
1	316.9	316.9	76.95	70.97	66.21	sp|Q13813-2|SPTA2_HUMAN	Isoform 2 of Spectrin alpha chain, brain OS=Homo sapiens GN=SPTAN1			0	0	FDDFQKDLKANESR		missed K-A@9	-0.0960867	1711.72	571.581	1711.82	571.613	3	7	52.1.1.4356.7	125.426	0	-1
1	316.9	316.9	76.95	70.97	66.21	sp|Q13813-2|SPTA2_HUMAN	Isoform 2 of Spectrin alpha chain, brain OS=Homo sapiens GN=SPTAN1			0	0	FDDFQKDLKANESR		missed K-A@9	-0.550364	1711.27	571.429	1711.82	571.613	3	5	52.1.1.4534.6	137.963	0	-1
1	316.9	316.9	76.95	70.97	66.21	sp|Q13813-2|SPTA2_HUMAN	Isoform 2 of Spectrin alpha chain, brain OS=Homo sapiens GN=SPTAN1			0	0	FDDFQKDLKANESR		missed K-A@9	-1.17256	1710.64	571.222	1711.82	571.613	3	7	64.1.1.2713.4	120.026	0	-1
1	316.9	316.9	76.95	70.97	66.21	sp|Q13813-2|SPTA2_HUMAN	Isoform 2 of Spectrin alpha chain, brain OS=Homo sapiens GN=SPTAN1			0	95.7	FEEFQTDMAAHEER			-0.047364	1738.68	870.346	1738.73	870.37	2	9	65.1.1.1727.5	50.0348	0	-1
1	316.9	316.9	76.95	70.97	66.21	sp|Q13813-2|SPTA2_HUMAN	Isoform 2 of Spectrin alpha chain, brain OS=Homo sapiens GN=SPTAN1			0	92.78	FEEFQTDMAAHEER			-0.13856	1738.59	870.301	1738.73	870.37	2	9	64.1.1.1562.5	50.063	0	-1
1	316.9	316.9	76.95	70.97	66.21	sp|Q13813-2|SPTA2_HUMAN	Isoform 2 of Spectrin alpha chain, brain OS=Homo sapiens GN=SPTAN1			0	64.78	FEEFQTDMAAHEER			-0.034679	1738.69	580.571	1738.73	580.583	3	11	65.1.1.1728.3	50.0818	0	-1
1	316.9	316.9	76.95	70.97	66.21	sp|Q13813-2|SPTA2_HUMAN	Isoform 2 of Spectrin alpha chain, brain OS=Homo sapiens GN=SPTAN1			0	54.12	FEEFQTDMAAHEER			-0.136348	1738.59	870.302	1738.73	870.37	2	8	65.1.1.1734.5	50.3744	0	-1
1	316.9	316.9	76.95	70.97	66.21	sp|Q13813-2|SPTA2_HUMAN	Isoform 2 of Spectrin alpha chain, brain OS=Homo sapiens GN=SPTAN1			0	36.43	FEEFQTDMAAHEER			0.00432015	1738.73	580.584	1738.73	580.583	3	10	65.1.1.1734.3	50.3654	0	-1
1	316.9	316.9	76.95	70.97	66.21	sp|Q13813-2|SPTA2_HUMAN	Isoform 2 of Spectrin alpha chain, brain OS=Homo sapiens GN=SPTAN1			0	0	FEEFQTDMAAHEER			0.0548402	1738.78	580.601	1738.73	580.583	3	8	64.1.1.1568.3	50.3483	0	-1
1	316.9	316.9	76.95	70.97	66.21	sp|Q13813-2|SPTA2_HUMAN	Isoform 2 of Spectrin alpha chain, brain OS=Homo sapiens GN=SPTAN1			0	0	FEEFQTDMAAHEER			-0.0797273	1738.65	870.33	1738.73	870.37	2	7	64.1.1.1568.5	50.3528	0	-1
1	316.9	316.9	76.95	70.97	66.21	sp|Q13813-2|SPTA2_HUMAN	Isoform 2 of Spectrin alpha chain, brain OS=Homo sapiens GN=SPTAN1			0	0	FEEFQTDMAAHEER			-0.0193115	1738.71	580.576	1738.73	580.583	3	7	64.1.1.1575.3	50.6785	0	-1
1	316.9	316.9	76.95	70.97	66.21	sp|Q13813-2|SPTA2_HUMAN	Isoform 2 of Spectrin alpha chain, brain OS=Homo sapiens GN=SPTAN1			0	0	FEEFQTDMAAHEER			-0.080199	1738.65	870.33	1738.73	870.37	2	7	65.1.1.1740.7	50.6713	0	-1
1	316.9	316.9	76.95	70.97	66.21	sp|Q13813-2|SPTA2_HUMAN	Isoform 2 of Spectrin alpha chain, brain OS=Homo sapiens GN=SPTAN1			0	0	FEEFQTDMAAHEER			-1.13605	1737.59	580.204	1738.73	580.583	3	6	65.1.1.2581.8	98.4655	0	-1
1	316.9	316.9	76.95	70.97	66.21	sp|Q13813-2|SPTA2_HUMAN	Isoform 2 of Spectrin alpha chain, brain OS=Homo sapiens GN=SPTAN1			0	76.66	FKELSTLR			0.0199321	992.585	497.3	992.565	497.29	2	8	15.1.1.4915.5	41.0476	0	-1
1	316.9	316.9	76.95	70.97	66.21	sp|Q13813-2|SPTA2_HUMAN	Isoform 2 of Spectrin alpha chain, brain OS=Homo sapiens GN=SPTAN1			0	46.16	FKELSTLR			0.0241006	992.59	497.302	992.565	497.29	2	7	14.1.1.5039.6	41.2356	0	-1
1	316.9	316.9	76.95	70.97	66.21	sp|Q13813-2|SPTA2_HUMAN	Isoform 2 of Spectrin alpha chain, brain OS=Homo sapiens GN=SPTAN1			0	24.25	FKELSTLR			0.0123443	992.578	497.296	992.565	497.29	2	7	6.1.1.4011.5	42.4347	0	-1
1	316.9	316.9	76.95	70.97	66.21	sp|Q13813-2|SPTA2_HUMAN	Isoform 2 of Spectrin alpha chain, brain OS=Homo sapiens GN=SPTAN1			0	15.35	FKELSTLR			-0.106335	992.459	497.237	992.565	497.29	2	6	1.1.1.4155.4	41.5799	0	-1
1	316.9	316.9	76.95	70.97	66.21	sp|Q13813-2|SPTA2_HUMAN	Isoform 2 of Spectrin alpha chain, brain OS=Homo sapiens GN=SPTAN1			0	3.461	FKELSTLR			0.126112	992.692	497.353	992.565	497.29	2	6	8.1.1.3857.6	41.5964	0	-1
1	316.9	316.9	76.95	70.97	66.21	sp|Q13813-2|SPTA2_HUMAN	Isoform 2 of Spectrin alpha chain, brain OS=Homo sapiens GN=SPTAN1			0	0	FKELSTLR			-0.0807432	992.485	497.25	992.565	497.29	2	4	64.1.1.1096.7	27.103	0	-1
1	316.9	316.9	76.95	70.97	66.21	sp|Q13813-2|SPTA2_HUMAN	Isoform 2 of Spectrin alpha chain, brain OS=Homo sapiens GN=SPTAN1			0	64.89	FQFFQR			-0.00321132	871.431	436.723	871.434	436.724	2	6	9.1.1.4744.8	66.1733	0	-1
1	316.9	316.9	76.95	70.97	66.21	sp|Q13813-2|SPTA2_HUMAN	Isoform 2 of Spectrin alpha chain, brain OS=Homo sapiens GN=SPTAN1			0	44.59	FQFFQR			-0.0816067	871.352	436.683	871.434	436.724	2	6	6.1.1.4411.4	66.8981	0	-1
1	316.9	316.9	76.95	70.97	66.21	sp|Q13813-2|SPTA2_HUMAN	Isoform 2 of Spectrin alpha chain, brain OS=Homo sapiens GN=SPTAN1			0	42.62	FQFFQR			0.0724713	871.507	436.761	871.434	436.724	2	6	7.1.1.4611.8	67.1388	0	-1
1	316.9	316.9	76.95	70.97	66.21	sp|Q13813-2|SPTA2_HUMAN	Isoform 2 of Spectrin alpha chain, brain OS=Homo sapiens GN=SPTAN1			0	42.57	FQFFQR			-0.108153	871.326	436.67	871.434	436.724	2	6	1.1.1.4562.6	65.6497	0	-1
1	316.9	316.9	76.95	70.97	66.21	sp|Q13813-2|SPTA2_HUMAN	Isoform 2 of Spectrin alpha chain, brain OS=Homo sapiens GN=SPTAN1			0	40.48	FQFFQR			-0.214776	871.219	436.617	871.434	436.724	2	6	4.1.1.3796.3	67.1086	0	-1
1	316.9	316.9	76.95	70.97	66.21	sp|Q13813-2|SPTA2_HUMAN	Isoform 2 of Spectrin alpha chain, brain OS=Homo sapiens GN=SPTAN1			0	37.05	FQFFQR			-0.00723791	871.427	436.721	871.434	436.724	2	6	49.1.1.4908.5	65.7621	0	-1
1	316.9	316.9	76.95	70.97	66.21	sp|Q13813-2|SPTA2_HUMAN	Isoform 2 of Spectrin alpha chain, brain OS=Homo sapiens GN=SPTAN1			0	35.18	FQFFQR			0.0283841	871.462	436.738	871.434	436.724	2	6	50.1.1.4259.7	64.8153	0	-1
1	316.9	316.9	76.95	70.97	66.21	sp|Q13813-2|SPTA2_HUMAN	Isoform 2 of Spectrin alpha chain, brain OS=Homo sapiens GN=SPTAN1			0	30.88	FQFFQR			-0.0893794	871.345	436.68	871.434	436.724	2	6	15.1.1.6337.5	65.0643	0	-1
1	316.9	316.9	76.95	70.97	66.21	sp|Q13813-2|SPTA2_HUMAN	Isoform 2 of Spectrin alpha chain, brain OS=Homo sapiens GN=SPTAN1			0	30.43	FQFFQR			-0.232554	871.201	436.608	871.434	436.724	2	6	3.1.1.3740.3	67.5174	0	-1
1	316.9	316.9	76.95	70.97	66.21	sp|Q13813-2|SPTA2_HUMAN	Isoform 2 of Spectrin alpha chain, brain OS=Homo sapiens GN=SPTAN1			0	23.66	FQFFQR			-0.257741	871.176	436.595	871.434	436.724	2	6	5.1.1.4088.4	66.6888	0	-1
1	316.9	316.9	76.95	70.97	66.21	sp|Q13813-2|SPTA2_HUMAN	Isoform 2 of Spectrin alpha chain, brain OS=Homo sapiens GN=SPTAN1			0	19.5	FQFFQR			0.144354	871.578	436.796	871.434	436.724	2	6	14.1.1.6532.6	65.3844	0	-1
1	316.9	316.9	76.95	70.97	66.21	sp|Q13813-2|SPTA2_HUMAN	Isoform 2 of Spectrin alpha chain, brain OS=Homo sapiens GN=SPTAN1			0	19.11	FQFFQR			-0.215997	871.218	436.616	871.434	436.724	2	6	4.1.1.3791.3	66.8055	0	-1
1	316.9	316.9	76.95	70.97	66.21	sp|Q13813-2|SPTA2_HUMAN	Isoform 2 of Spectrin alpha chain, brain OS=Homo sapiens GN=SPTAN1			0	17.81	FQFFQR			0.161163	871.595	436.805	871.434	436.724	2	6	13.1.1.6225.8	64.1953	0	-1
1	316.9	316.9	76.95	70.97	66.21	sp|Q13813-2|SPTA2_HUMAN	Isoform 2 of Spectrin alpha chain, brain OS=Homo sapiens GN=SPTAN1			0	17.52	FQFFQR			-0.0960398	871.338	436.676	871.434	436.724	2	6	48.1.1.4557.8	65.7042	0	-1
1	316.9	316.9	76.95	70.97	66.21	sp|Q13813-2|SPTA2_HUMAN	Isoform 2 of Spectrin alpha chain, brain OS=Homo sapiens GN=SPTAN1			0	17.27	FQFFQR			-0.212145	871.222	436.618	871.434	436.724	2	6	5.1.1.4093.3	66.9753	0	-1
1	316.9	316.9	76.95	70.97	66.21	sp|Q13813-2|SPTA2_HUMAN	Isoform 2 of Spectrin alpha chain, brain OS=Homo sapiens GN=SPTAN1			0	13.26	FQFFQR			-0.192268	871.242	436.628	871.434	436.724	2	6	2.1.1.4573.3	68.0562	0	-1
1	316.9	316.9	76.95	70.97	66.21	sp|Q13813-2|SPTA2_HUMAN	Isoform 2 of Spectrin alpha chain, brain OS=Homo sapiens GN=SPTAN1			0	0	FQFFQR			-0.0120194	871.422	436.718	871.434	436.724	2	5	6.1.1.4417.6	67.2552	0	-1
1	316.9	316.9	76.95	70.97	66.21	sp|Q13813-2|SPTA2_HUMAN	Isoform 2 of Spectrin alpha chain, brain OS=Homo sapiens GN=SPTAN1			0	0	FQFFQR			0.285138	871.719	436.867	871.434	436.724	2	6	11.1.1.5735.4	65.2908	0	-1
1	316.9	316.9	76.95	70.97	66.21	sp|Q13813-2|SPTA2_HUMAN	Isoform 2 of Spectrin alpha chain, brain OS=Homo sapiens GN=SPTAN1			0	0	FQFFQR			0.527516	871.962	436.988	871.434	436.724	2	6	12.1.1.5319.3	64.1066	0	-1
1	316.9	316.9	76.95	70.97	66.21	sp|Q13813-2|SPTA2_HUMAN	Isoform 2 of Spectrin alpha chain, brain OS=Homo sapiens GN=SPTAN1			0	0	FQFFQR			0.0219634	871.456	436.735	871.434	436.724	2	6	13.1.1.6181.7	63.4533	0	-1
1	316.9	316.9	76.95	70.97	66.21	sp|Q13813-2|SPTA2_HUMAN	Isoform 2 of Spectrin alpha chain, brain OS=Homo sapiens GN=SPTAN1			0	0	FQFFQR			0.535108	871.969	436.992	871.434	436.724	2	6	13.1.1.6203.4	63.8218	0	-1
1	316.9	316.9	76.95	70.97	66.21	sp|Q13813-2|SPTA2_HUMAN	Isoform 2 of Spectrin alpha chain, brain OS=Homo sapiens GN=SPTAN1			0	0	FQFFQR			0.356424	871.79	436.902	871.434	436.724	2	5	14.1.1.6508.4	64.8832	0	-1
1	316.9	316.9	76.95	70.97	66.21	sp|Q13813-2|SPTA2_HUMAN	Isoform 2 of Spectrin alpha chain, brain OS=Homo sapiens GN=SPTAN1			0	0	FQFFQR			0.429703	871.864	436.939	871.434	436.724	2	6	17.1.1.6158.6	65.7302	0	-1
1	316.9	316.9	76.95	70.97	66.21	sp|Q13813-2|SPTA2_HUMAN	Isoform 2 of Spectrin alpha chain, brain OS=Homo sapiens GN=SPTAN1			0	0	GDILTLLNSTNK			0.178986	1287.88	644.948	1287.7	644.859	2	5	68.1.1.917.8	21.6631	0	-1
1	316.9	316.9	76.95	70.97	66.21	sp|Q13813-2|SPTA2_HUMAN	Isoform 2 of Spectrin alpha chain, brain OS=Homo sapiens GN=SPTAN1			0	0	GDILTLLNSTNK			-0.0730425	1287.63	644.822	1287.7	644.859	2	4	75.1.1.734.4	22.4623	0	-1
1	316.9	316.9	76.95	70.97	66.21	sp|Q13813-2|SPTA2_HUMAN	Isoform 2 of Spectrin alpha chain, brain OS=Homo sapiens GN=SPTAN1			0	0	GDILTLLNSTNK			-0.147498	1287.56	644.785	1287.7	644.859	2	4	78.1.1.1483.4	23.001	0	-1
1	316.9	316.9	76.95	70.97	66.21	sp|Q13813-2|SPTA2_HUMAN	Isoform 2 of Spectrin alpha chain, brain OS=Homo sapiens GN=SPTAN1			0	99	GDILTLLNSTNKDWWK			-0.0370162	1902.95	952.481	1902.98	952.499	2	11	78.1.1.2795.8	99.0253	0	-1
1	316.9	316.9	76.95	70.97	66.21	sp|Q13813-2|SPTA2_HUMAN	Isoform 2 of Spectrin alpha chain, brain OS=Homo sapiens GN=SPTAN1			0	99	GDILTLLNSTNKDWWK			-0.176109	1902.81	635.277	1902.98	635.335	3	12	76.1.1.2294.7	99.0808	0	-1
1	316.9	316.9	76.95	70.97	66.21	sp|Q13813-2|SPTA2_HUMAN	Isoform 2 of Spectrin alpha chain, brain OS=Homo sapiens GN=SPTAN1			0	98.53	GDILTLLNSTNKDWWK			-0.267635	1902.72	635.246	1902.98	635.335	3	13	78.1.1.2798.5	99.1516	0	-1
1	316.9	316.9	76.95	70.97	66.21	sp|Q13813-2|SPTA2_HUMAN	Isoform 2 of Spectrin alpha chain, brain OS=Homo sapiens GN=SPTAN1			0	55.61	GDILTLLNSTNKDWWK			-0.0385601	1902.95	635.322	1902.98	635.335	3	10	77.1.1.2365.5	99.7631	0	-1
1	316.9	316.9	76.95	70.97	66.21	sp|Q13813-2|SPTA2_HUMAN	Isoform 2 of Spectrin alpha chain, brain OS=Homo sapiens GN=SPTAN1			0	38.47	GDILTLLNSTNKDWWK	Deamidated(N)@8		-0.618878	1903.35	635.457	1903.97	635.663	3	10	77.1.1.2356.5	99.3319	0	-1
1	316.9	316.9	76.95	70.97	66.21	sp|Q13813-2|SPTA2_HUMAN	Isoform 2 of Spectrin alpha chain, brain OS=Homo sapiens GN=SPTAN1			0	0	GDSLDSVEALIKK		missed K-K@12	0.490086	1374.23	688.122	1373.74	687.877	2	6	12.1.1.4169.5	35.3509	0	-1
1	316.9	316.9	76.95	70.97	66.21	sp|Q13813-2|SPTA2_HUMAN	Isoform 2 of Spectrin alpha chain, brain OS=Homo sapiens GN=SPTAN1			0	0	GDSLDSVEALIKK		missed K-K@12	0.0318604	1373.77	458.931	1373.74	458.921	3	6	29.1.1.4374.5	45.1009	0	-1
1	316.9	316.9	76.95	70.97	66.21	sp|Q13813-2|SPTA2_HUMAN	Isoform 2 of Spectrin alpha chain, brain OS=Homo sapiens GN=SPTAN1			0	99	GEIDAHEDSFK			-0.0716957	1246.48	624.245	1246.55	624.281	2	13	13.1.1.4781.5	35.7526	0	-1
1	316.9	316.9	76.95	70.97	66.21	sp|Q13813-2|SPTA2_HUMAN	Isoform 2 of Spectrin alpha chain, brain OS=Homo sapiens GN=SPTAN1			0	99	GEIDAHEDSFK			-0.204487	1246.34	624.178	1246.55	624.281	2	12	15.1.1.4615.3	36.2763	0	-1
1	316.9	316.9	76.95	70.97	66.21	sp|Q13813-2|SPTA2_HUMAN	Isoform 2 of Spectrin alpha chain, brain OS=Homo sapiens GN=SPTAN1			0	99	GEIDAHEDSFK			-0.0962863	1246.45	624.232	1246.55	624.281	2	12	16.1.1.4675.3	36.9769	0	-1
1	316.9	316.9	76.95	70.97	66.21	sp|Q13813-2|SPTA2_HUMAN	Isoform 2 of Spectrin alpha chain, brain OS=Homo sapiens GN=SPTAN1			0	99	GEIDAHEDSFK			-0.0822877	1246.46	624.239	1246.55	624.281	2	13	17.1.1.4626.7	36.8542	0	-1
1	316.9	316.9	76.95	70.97	66.21	sp|Q13813-2|SPTA2_HUMAN	Isoform 2 of Spectrin alpha chain, brain OS=Homo sapiens GN=SPTAN1			0	99	GEIDAHEDSFK			-0.086694	1246.46	624.237	1246.55	624.281	2	12	60.1.1.729.5	31.1545	0	-1
1	316.9	316.9	76.95	70.97	66.21	sp|Q13813-2|SPTA2_HUMAN	Isoform 2 of Spectrin alpha chain, brain OS=Homo sapiens GN=SPTAN1			0	99	GEIDAHEDSFK			0.0348984	1246.58	624.298	1246.55	624.281	2	12	60.1.1.734.6	31.4609	0	-1
1	316.9	316.9	76.95	70.97	66.21	sp|Q13813-2|SPTA2_HUMAN	Isoform 2 of Spectrin alpha chain, brain OS=Homo sapiens GN=SPTAN1			0	99	GEIDAHEDSFK			-0.145309	1246.4	624.208	1246.55	624.281	2	11	61.1.1.537.4	30.6806	0	-1
1	316.9	316.9	76.95	70.97	66.21	sp|Q13813-2|SPTA2_HUMAN	Isoform 2 of Spectrin alpha chain, brain OS=Homo sapiens GN=SPTAN1			0	99	GEIDAHEDSFK			-0.153123	1246.39	624.204	1246.55	624.281	2	12	61.1.1.542.5	30.9705	0	-1
1	316.9	316.9	76.95	70.97	66.21	sp|Q13813-2|SPTA2_HUMAN	Isoform 2 of Spectrin alpha chain, brain OS=Homo sapiens GN=SPTAN1			0	99	GEIDAHEDSFK			-0.0392407	1246.51	624.261	1246.55	624.281	2	11	12.1.1.4182.5	36.0949	0	-1
1	316.9	316.9	76.95	70.97	66.21	sp|Q13813-2|SPTA2_HUMAN	Isoform 2 of Spectrin alpha chain, brain OS=Homo sapiens GN=SPTAN1			0	99	GEIDAHEDSFK			-0.100241	1246.45	624.231	1246.55	624.281	2	11	4.1.1.3320.8	37.5165	0	-1
1	316.9	316.9	76.95	70.97	66.21	sp|Q13813-2|SPTA2_HUMAN	Isoform 2 of Spectrin alpha chain, brain OS=Homo sapiens GN=SPTAN1			0	99	GEIDAHEDSFK			-0.158053	1246.39	624.202	1246.55	624.281	2	11	63.1.1.1371.7	31.029	0	-1
1	316.9	316.9	76.95	70.97	66.21	sp|Q13813-2|SPTA2_HUMAN	Isoform 2 of Spectrin alpha chain, brain OS=Homo sapiens GN=SPTAN1			0	99	GEIDAHEDSFK			-0.148755	1246.4	624.206	1246.55	624.281	2	9	5.1.1.3624.6	37.7179	0	-1
1	316.9	316.9	76.95	70.97	66.21	sp|Q13813-2|SPTA2_HUMAN	Isoform 2 of Spectrin alpha chain, brain OS=Homo sapiens GN=SPTAN1			0	0	GEIDAHEDSFK			-0.530576	1246.02	416.346	1246.55	416.523	3	7	3.1.1.3265.6	37.6597	0	-1
1	316.9	316.9	76.95	70.97	66.21	sp|Q13813-2|SPTA2_HUMAN	Isoform 2 of Spectrin alpha chain, brain OS=Homo sapiens GN=SPTAN1			0	0	GEIDAHEDSFK			0.494252	1247.04	416.688	1246.55	416.523	3	6	4.1.1.3321.4	37.5723	0	-1
1	316.9	316.9	76.95	70.97	66.21	sp|Q13813-2|SPTA2_HUMAN	Isoform 2 of Spectrin alpha chain, brain OS=Homo sapiens GN=SPTAN1			0	0	GEIDAHEDSFK			0.600477	1247.15	416.723	1246.55	416.523	3	6	5.1.1.3622.4	37.56	0	-1
1	316.9	316.9	76.95	70.97	66.21	sp|Q13813-2|SPTA2_HUMAN	Isoform 2 of Spectrin alpha chain, brain OS=Homo sapiens GN=SPTAN1			0	0	GEIDAHEDSFK			0.0129366	1246.56	624.287	1246.55	624.281	2	4	7.1.1.4552.3	63.5492	0	-1
1	316.9	316.9	76.95	70.97	66.21	sp|Q13813-2|SPTA2_HUMAN	Isoform 2 of Spectrin alpha chain, brain OS=Homo sapiens GN=SPTAN1			0	0	GEIDAHEDSFK			-0.0331093	1246.51	416.512	1246.55	416.523	3	7	14.1.1.4774.3	36.7505	0	-1
1	316.9	316.9	76.95	70.97	66.21	sp|Q13813-2|SPTA2_HUMAN	Isoform 2 of Spectrin alpha chain, brain OS=Homo sapiens GN=SPTAN1			0	0	GEIDAHEDSFK			-0.90455	1245.64	623.828	1246.55	624.281	2	5	20.1.1.5257.8	59.5408	0	-1
1	316.9	316.9	76.95	70.97	66.21	sp|Q13813-2|SPTA2_HUMAN	Isoform 2 of Spectrin alpha chain, brain OS=Homo sapiens GN=SPTAN1			0	0	GEIDAHEDSFK			0.132983	1246.68	624.347	1246.55	624.281	2	3	48.1.1.4653.7	72.1198	0	-1
1	316.9	316.9	76.95	70.97	66.21	sp|Q13813-2|SPTA2_HUMAN	Isoform 2 of Spectrin alpha chain, brain OS=Homo sapiens GN=SPTAN1			0	0	GEIDAHEDSFK			0.659762	1247.21	624.611	1246.55	624.281	2	5	65.1.1.3011.6	130.195	0	-1
1	316.9	316.9	76.95	70.97	66.21	sp|Q13813-2|SPTA2_HUMAN	Isoform 2 of Spectrin alpha chain, brain OS=Homo sapiens GN=SPTAN1			0	99	GKDLIGVQNLLK			0.0797982	1296.86	649.435	1296.78	649.396	2	12	4.1.1.3883.5	72.3381	0	-1
1	316.9	316.9	76.95	70.97	66.21	sp|Q13813-2|SPTA2_HUMAN	Isoform 2 of Spectrin alpha chain, brain OS=Homo sapiens GN=SPTAN1			0	99	GKDLIGVQNLLK			0.0844055	1296.86	649.438	1296.78	649.396	2	13	5.1.1.4179.4	72.263	0	-1
1	316.9	316.9	76.95	70.97	66.21	sp|Q13813-2|SPTA2_HUMAN	Isoform 2 of Spectrin alpha chain, brain OS=Homo sapiens GN=SPTAN1			0	99	GKDLIGVQNLLK			0.020011	1296.8	649.406	1296.78	649.396	2	12	7.1.1.4722.5	72.6264	0	-1
1	316.9	316.9	76.95	70.97	66.21	sp|Q13813-2|SPTA2_HUMAN	Isoform 2 of Spectrin alpha chain, brain OS=Homo sapiens GN=SPTAN1			0	99	GKDLIGVQNLLK			-0.0380977	1296.74	649.376	1296.78	649.396	2	12	16.1.1.6827.5	71.5604	0	-1
1	316.9	316.9	76.95	70.97	66.21	sp|Q13813-2|SPTA2_HUMAN	Isoform 2 of Spectrin alpha chain, brain OS=Homo sapiens GN=SPTAN1			0	99	GKDLIGVQNLLK			-0.0686003	1296.71	649.361	1296.78	649.396	2	14	72.1.1.3036.3	61.246	0	-1
1	316.9	316.9	76.95	70.97	66.21	sp|Q13813-2|SPTA2_HUMAN	Isoform 2 of Spectrin alpha chain, brain OS=Homo sapiens GN=SPTAN1			0	99	GKDLIGVQNLLK			-0.160874	1296.62	649.315	1296.78	649.396	2	13	73.1.1.3301.7	60.7891	0	-1
1	316.9	316.9	76.95	70.97	66.21	sp|Q13813-2|SPTA2_HUMAN	Isoform 2 of Spectrin alpha chain, brain OS=Homo sapiens GN=SPTAN1			0	99	GKDLIGVQNLLK			0.195182	1296.97	649.493	1296.78	649.396	2	12	9.1.1.5085.4	71.4207	0	-1
1	316.9	316.9	76.95	70.97	66.21	sp|Q13813-2|SPTA2_HUMAN	Isoform 2 of Spectrin alpha chain, brain OS=Homo sapiens GN=SPTAN1			0	99	GKDLIGVQNLLK			0.117136	1296.89	649.454	1296.78	649.396	2	12	6.1.1.4505.6	72.6712	0	-1
1	316.9	316.9	76.95	70.97	66.21	sp|Q13813-2|SPTA2_HUMAN	Isoform 2 of Spectrin alpha chain, brain OS=Homo sapiens GN=SPTAN1			0	99	GKDLIGVQNLLK			-0.11299	1296.66	649.339	1296.78	649.396	2	10	3.1.1.3835.4	73.0609	0	-1
1	316.9	316.9	76.95	70.97	66.21	sp|Q13813-2|SPTA2_HUMAN	Isoform 2 of Spectrin alpha chain, brain OS=Homo sapiens GN=SPTAN1			0	99	GKDLIGVQNLLK			0.0118397	1296.79	649.402	1296.78	649.396	2	10	50.1.1.4353.7	70.2482	0	-1
1	316.9	316.9	76.95	70.97	66.21	sp|Q13813-2|SPTA2_HUMAN	Isoform 2 of Spectrin alpha chain, brain OS=Homo sapiens GN=SPTAN1			0	99	GKDLIGVQNLLK			0.216279	1296.99	649.504	1296.78	649.396	2	13	16.1.1.6792.4	71.2346	0	-1
1	316.9	316.9	76.95	70.97	66.21	sp|Q13813-2|SPTA2_HUMAN	Isoform 2 of Spectrin alpha chain, brain OS=Homo sapiens GN=SPTAN1			0	98.89	GKDLIGVQNLLK			0.284711	1297.06	433.361	1296.78	433.266	3	13	5.1.1.4179.7	72.2681	0	-1
1	316.9	316.9	76.95	70.97	66.21	sp|Q13813-2|SPTA2_HUMAN	Isoform 2 of Spectrin alpha chain, brain OS=Homo sapiens GN=SPTAN1			0	96.92	GKDLIGVQNLLK			-0.319273	1296.46	433.16	1296.78	433.266	3	12	4.1.1.3887.7	72.574	0	-1
1	316.9	316.9	76.95	70.97	66.21	sp|Q13813-2|SPTA2_HUMAN	Isoform 2 of Spectrin alpha chain, brain OS=Homo sapiens GN=SPTAN1			0	91.33	GKDLIGVQNLLK			0.0828212	1296.86	649.437	1296.78	649.396	2	8	3.1.1.3840.8	73.3639	0	-1
1	316.9	316.9	76.95	70.97	66.21	sp|Q13813-2|SPTA2_HUMAN	Isoform 2 of Spectrin alpha chain, brain OS=Homo sapiens GN=SPTAN1			0	73.41	GKDLIGVQNLLK	Deamidated(N)@9		-0.00619035	1297.75	649.885	1297.76	649.888	2	8	8.1.1.4677.5	72.0653	0	-1
1	316.9	316.9	76.95	70.97	66.21	sp|Q13813-2|SPTA2_HUMAN	Isoform 2 of Spectrin alpha chain, brain OS=Homo sapiens GN=SPTAN1			0	0	GKDLIGVQNLLK			0.198994	1296.98	649.495	1296.78	649.396	2	4	2.1.1.4664.4	74.0772	0	-1
1	316.9	316.9	76.95	70.97	66.21	sp|Q13813-2|SPTA2_HUMAN	Isoform 2 of Spectrin alpha chain, brain OS=Homo sapiens GN=SPTAN1			0	0	GKDLIGVQNLLK			0.374355	1297.15	649.583	1296.78	649.396	2	7	4.1.1.3889.4	72.6929	0	-1
1	316.9	316.9	76.95	70.97	66.21	sp|Q13813-2|SPTA2_HUMAN	Isoform 2 of Spectrin alpha chain, brain OS=Homo sapiens GN=SPTAN1			0	0	GKDLIGVQNLLK	Deamidated(N)@9		-0.0109192	1297.75	649.882	1297.76	649.888	2	8	14.1.1.6796.5	70.5066	0	-1
1	316.9	316.9	76.95	70.97	66.21	sp|Q13813-2|SPTA2_HUMAN	Isoform 2 of Spectrin alpha chain, brain OS=Homo sapiens GN=SPTAN1			0	0	GKDLIGVQNLLK	Deamidated(N)@9		-0.0966373	1297.66	649.839	1297.76	649.888	2	7	73.1.1.3307.5	61.0831	0	-1
1	316.9	316.9	76.95	70.97	66.21	sp|Q13813-2|SPTA2_HUMAN	Isoform 2 of Spectrin alpha chain, brain OS=Homo sapiens GN=SPTAN1			0	0	GKDLIGVQNLLK			-0.218248	1296.56	649.286	1296.78	649.396	2	4	75.1.1.1411.6	62.2744	0	-1
1	316.9	316.9	76.95	70.97	66.21	sp|Q13813-2|SPTA2_HUMAN	Isoform 2 of Spectrin alpha chain, brain OS=Homo sapiens GN=SPTAN1			0	98.72	GLVSSDELAK			0.0109529	1017.55	509.78	1017.53	509.774	2	9	49.1.1.4650.7	46.9887	0	-1
1	316.9	316.9	76.95	70.97	66.21	sp|Q13813-2|SPTA2_HUMAN	Isoform 2 of Spectrin alpha chain, brain OS=Homo sapiens GN=SPTAN1			0	98.31	GLVSSDELAK			-0.218569	1017.32	509.665	1017.53	509.774	2	9	4.1.1.3483.3	47.9926	0	-1
1	316.9	316.9	76.95	70.97	66.21	sp|Q13813-2|SPTA2_HUMAN	Isoform 2 of Spectrin alpha chain, brain OS=Homo sapiens GN=SPTAN1			0	97.49	GLVSSDELAK			-0.0437199	1017.49	509.752	1017.53	509.774	2	9	64.1.1.1365.3	40.3163	0	-1
1	316.9	316.9	76.95	70.97	66.21	sp|Q13813-2|SPTA2_HUMAN	Isoform 2 of Spectrin alpha chain, brain OS=Homo sapiens GN=SPTAN1			0	97.03	GLVSSDELAK			0.00467068	1017.54	509.777	1017.53	509.774	2	8	31.1.1.4516.6	47.2618	0	-1
1	316.9	316.9	76.95	70.97	66.21	sp|Q13813-2|SPTA2_HUMAN	Isoform 2 of Spectrin alpha chain, brain OS=Homo sapiens GN=SPTAN1			0	95.3	GLVSSDELAK			-0.182028	1017.35	509.683	1017.53	509.774	2	9	20.1.1.5061.3	47.5094	0	-1
1	316.9	316.9	76.95	70.97	66.21	sp|Q13813-2|SPTA2_HUMAN	Isoform 2 of Spectrin alpha chain, brain OS=Homo sapiens GN=SPTAN1			0	94.09	GLVSSDELAK			-0.213123	1017.32	509.668	1017.53	509.774	2	9	7.1.1.4296.3	48.3096	0	-1
1	316.9	316.9	76.95	70.97	66.21	sp|Q13813-2|SPTA2_HUMAN	Isoform 2 of Spectrin alpha chain, brain OS=Homo sapiens GN=SPTAN1			0	94.06	GLVSSDELAK			-0.187566	1017.35	509.681	1017.53	509.774	2	8	26.1.1.5041.3	47.6972	0	-1
1	316.9	316.9	76.95	70.97	66.21	sp|Q13813-2|SPTA2_HUMAN	Isoform 2 of Spectrin alpha chain, brain OS=Homo sapiens GN=SPTAN1			0	93.87	GLVSSDELAK			-0.167587	1017.37	509.691	1017.53	509.774	2	9	23.1.1.4329.3	47.0033	0	-1
1	316.9	316.9	76.95	70.97	66.21	sp|Q13813-2|SPTA2_HUMAN	Isoform 2 of Spectrin alpha chain, brain OS=Homo sapiens GN=SPTAN1			0	93.61	GLVSSDELAK			-0.0324824	1017.5	509.758	1017.53	509.774	2	8	24.1.1.4853.7	48.0242	0	-1
1	316.9	316.9	76.95	70.97	66.21	sp|Q13813-2|SPTA2_HUMAN	Isoform 2 of Spectrin alpha chain, brain OS=Homo sapiens GN=SPTAN1			0	92.91	GLVSSDELAK			0.215227	1017.75	509.882	1017.53	509.774	2	8	18.1.1.5299.5	47.0165	0	-1
1	316.9	316.9	76.95	70.97	66.21	sp|Q13813-2|SPTA2_HUMAN	Isoform 2 of Spectrin alpha chain, brain OS=Homo sapiens GN=SPTAN1			0	92.89	GLVSSDELAK			-0.217296	1017.32	509.666	1017.53	509.774	2	8	9.1.1.4231.7	47.4498	0	-1
1	316.9	316.9	76.95	70.97	66.21	sp|Q13813-2|SPTA2_HUMAN	Isoform 2 of Spectrin alpha chain, brain OS=Homo sapiens GN=SPTAN1			0	91.63	GLVSSDELAK			-0.0135671	1017.52	509.768	1017.53	509.774	2	8	32.1.1.4644.7	46.6136	0	-1
1	316.9	316.9	76.95	70.97	66.21	sp|Q13813-2|SPTA2_HUMAN	Isoform 2 of Spectrin alpha chain, brain OS=Homo sapiens GN=SPTAN1			0	91.02	GLVSSDELAK			0.102043	1017.64	509.825	1017.53	509.774	2	8	1.1.1.4248.6	47.3648	0	-1
1	316.9	316.9	76.95	70.97	66.21	sp|Q13813-2|SPTA2_HUMAN	Isoform 2 of Spectrin alpha chain, brain OS=Homo sapiens GN=SPTAN1			0	90.33	GLVSSDELAK			0.0242694	1017.56	509.786	1017.53	509.774	2	8	29.1.1.4405.5	47.1955	0	-1
1	316.9	316.9	76.95	70.97	66.21	sp|Q13813-2|SPTA2_HUMAN	Isoform 2 of Spectrin alpha chain, brain OS=Homo sapiens GN=SPTAN1			0	90.2	GLVSSDELAK			0.101981	1017.64	509.825	1017.53	509.774	2	8	22.1.1.4484.6	46.6635	0	-1
1	316.9	316.9	76.95	70.97	66.21	sp|Q13813-2|SPTA2_HUMAN	Isoform 2 of Spectrin alpha chain, brain OS=Homo sapiens GN=SPTAN1			0	90.11	GLVSSDELAK			-0.0189416	1017.52	509.765	1017.53	509.774	2	9	64.1.1.1351.3	39.6211	0	-1
1	316.9	316.9	76.95	70.97	66.21	sp|Q13813-2|SPTA2_HUMAN	Isoform 2 of Spectrin alpha chain, brain OS=Homo sapiens GN=SPTAN1			0	88.47	GLVSSDELAK			0.0318965	1017.57	509.79	1017.53	509.774	2	9	64.1.1.1357.3	39.9331	0	-1
1	316.9	316.9	76.95	70.97	66.21	sp|Q13813-2|SPTA2_HUMAN	Isoform 2 of Spectrin alpha chain, brain OS=Homo sapiens GN=SPTAN1			0	87.79	GLVSSDELAK			0.106631	1017.64	509.828	1017.53	509.774	2	8	8.1.1.3951.5	47.304	0	-1
1	316.9	316.9	76.95	70.97	66.21	sp|Q13813-2|SPTA2_HUMAN	Isoform 2 of Spectrin alpha chain, brain OS=Homo sapiens GN=SPTAN1			0	84.7	GLVSSDELAK			0.439767	1017.97	509.994	1017.53	509.774	2	8	19.1.1.5026.4	47.3925	0	-1
1	316.9	316.9	76.95	70.97	66.21	sp|Q13813-2|SPTA2_HUMAN	Isoform 2 of Spectrin alpha chain, brain OS=Homo sapiens GN=SPTAN1			0	79.55	GLVSSDELAK			-0.0352742	1017.5	509.757	1017.53	509.774	2	8	14.1.1.5341.7	46.9764	0	-1
1	316.9	316.9	76.95	70.97	66.21	sp|Q13813-2|SPTA2_HUMAN	Isoform 2 of Spectrin alpha chain, brain OS=Homo sapiens GN=SPTAN1			0	79.42	GLVSSDELAK			0.123406	1017.66	509.836	1017.53	509.774	2	8	50.1.1.3954.8	46.6512	0	-1
1	316.9	316.9	76.95	70.97	66.21	sp|Q13813-2|SPTA2_HUMAN	Isoform 2 of Spectrin alpha chain, brain OS=Homo sapiens GN=SPTAN1			0	74.09	GLVSSDELAK			0.317268	1017.85	509.933	1017.53	509.774	2	8	13.1.1.5271.8	46.1207	0	-1
1	316.9	316.9	76.95	70.97	66.21	sp|Q13813-2|SPTA2_HUMAN	Isoform 2 of Spectrin alpha chain, brain OS=Homo sapiens GN=SPTAN1			0	62.23	GLVSSDELAK			-0.000919432	1017.53	509.774	1017.53	509.774	2	8	65.1.1.1518.3	39.7117	0	-1
1	316.9	316.9	76.95	70.97	66.21	sp|Q13813-2|SPTA2_HUMAN	Isoform 2 of Spectrin alpha chain, brain OS=Homo sapiens GN=SPTAN1			0	58.16	GLVSSDELAK			0.0826938	1017.62	509.816	1017.53	509.774	2	8	65.1.1.1526.3	40.1113	0	-1
1	316.9	316.9	76.95	70.97	66.21	sp|Q13813-2|SPTA2_HUMAN	Isoform 2 of Spectrin alpha chain, brain OS=Homo sapiens GN=SPTAN1			0	51.91	GLVSSDELAK			-0.0286961	1017.51	509.76	1017.53	509.774	2	7	25.1.1.4964.4	47.8024	0	-1
1	316.9	316.9	76.95	70.97	66.21	sp|Q13813-2|SPTA2_HUMAN	Isoform 2 of Spectrin alpha chain, brain OS=Homo sapiens GN=SPTAN1			0	43.53	GLVSSDELAK			0.740408	1018.27	510.145	1017.53	509.774	2	7	3.1.1.3421.3	48.0875	0	-1
1	316.9	316.9	76.95	70.97	66.21	sp|Q13813-2|SPTA2_HUMAN	Isoform 2 of Spectrin alpha chain, brain OS=Homo sapiens GN=SPTAN1			0	41.08	GLVSSDELAK			0.524558	1018.06	510.037	1017.53	509.774	2	7	21.1.1.4686.7	47.9683	0	-1
1	316.9	316.9	76.95	70.97	66.21	sp|Q13813-2|SPTA2_HUMAN	Isoform 2 of Spectrin alpha chain, brain OS=Homo sapiens GN=SPTAN1			0	29.74	GLVSSDELAK			0.121249	1017.66	509.835	1017.53	509.774	2	7	17.1.1.4981.8	47.2807	0	-1
1	316.9	316.9	76.95	70.97	66.21	sp|Q13813-2|SPTA2_HUMAN	Isoform 2 of Spectrin alpha chain, brain OS=Homo sapiens GN=SPTAN1			0	27.22	GLVSSDELAK			0.341906	1017.88	509.945	1017.53	509.774	2	8	12.1.1.4475.4	46.3494	0	-1
1	316.9	316.9	76.95	70.97	66.21	sp|Q13813-2|SPTA2_HUMAN	Isoform 2 of Spectrin alpha chain, brain OS=Homo sapiens GN=SPTAN1			0	14.41	GLVSSDELAK			-0.00186688	1017.53	509.774	1017.53	509.774	2	6	33.1.1.5293.4	47.775	0	-1
1	316.9	316.9	76.95	70.97	66.21	sp|Q13813-2|SPTA2_HUMAN	Isoform 2 of Spectrin alpha chain, brain OS=Homo sapiens GN=SPTAN1			0	0	GLVSSDELAK			0.756217	1018.29	510.152	1017.53	509.774	2	6	3.1.1.3416.3	47.7472	0	-1
1	316.9	316.9	76.95	70.97	66.21	sp|Q13813-2|SPTA2_HUMAN	Isoform 2 of Spectrin alpha chain, brain OS=Homo sapiens GN=SPTAN1			0	0	GLVSSDELAK			0.123353	1017.66	509.836	1017.53	509.774	2	6	10.1.1.3836.5	45.9937	0	-1
1	316.9	316.9	76.95	70.97	66.21	sp|Q13813-2|SPTA2_HUMAN	Isoform 2 of Spectrin alpha chain, brain OS=Homo sapiens GN=SPTAN1			0	0	GLVSSDELAK			0.0227045	1017.56	509.786	1017.53	509.774	2	6	15.1.1.5204.8	46.6072	0	-1
1	316.9	316.9	76.95	70.97	66.21	sp|Q13813-2|SPTA2_HUMAN	Isoform 2 of Spectrin alpha chain, brain OS=Homo sapiens GN=SPTAN1			0	0	GLVSSDELAK			-0.188205	1017.35	509.68	1017.53	509.774	2	6	48.1.1.4275.3	46.6414	0	-1
1	316.9	316.9	76.95	70.97	66.21	sp|Q13813-2|SPTA2_HUMAN	Isoform 2 of Spectrin alpha chain, brain OS=Homo sapiens GN=SPTAN1			0	0	GLVSSDELAK			-0.10978	1017.42	509.719	1017.53	509.774	2	6	62.1.1.1092.3	22.6077	0	-1
1	316.9	316.9	76.95	70.97	66.21	sp|Q13813-2|SPTA2_HUMAN	Isoform 2 of Spectrin alpha chain, brain OS=Homo sapiens GN=SPTAN1			0	0	GLVSSDELAK			-0.130517	1017.4	509.709	1017.53	509.774	2	5	63.1.1.1206.3	22.2078	0	-1
1	316.9	316.9	76.95	70.97	66.21	sp|Q13813-2|SPTA2_HUMAN	Isoform 2 of Spectrin alpha chain, brain OS=Homo sapiens GN=SPTAN1			0	0	GLVSSDELAK			-0.112481	1017.42	509.718	1017.53	509.774	2	3	82.1.1.4125.5	41.7368	0	-1
1	316.9	316.9	76.95	70.97	66.21	sp|Q13813-2|SPTA2_HUMAN	Isoform 2 of Spectrin alpha chain, brain OS=Homo sapiens GN=SPTAN1			0	78.64	GLVSSDELAKDVTGAEALLER			-0.245246	2171.88	724.968	2172.13	725.05	3	10	68.1.1.2566.3	100.799	0	-1
1	316.9	316.9	76.95	70.97	66.21	sp|Q13813-2|SPTA2_HUMAN	Isoform 2 of Spectrin alpha chain, brain OS=Homo sapiens GN=SPTAN1			0	70.72	GLVSSDELAKDVTGAEALLER			-0.189328	2171.94	724.987	2172.13	725.05	3	9	4.1.1.5392.8	105.581	0	-1
1	316.9	316.9	76.95	70.97	66.21	sp|Q13813-2|SPTA2_HUMAN	Isoform 2 of Spectrin alpha chain, brain OS=Homo sapiens GN=SPTAN1			0	0	GLVSSDELAKDVTGAEALLER			-0.0467645	2172.08	725.034	2172.13	725.05	3	7	50.1.1.6504.5	103.47	0	-1
1	316.9	316.9	76.95	70.97	66.21	sp|Q13813-2|SPTA2_HUMAN	Isoform 2 of Spectrin alpha chain, brain OS=Homo sapiens GN=SPTAN1			0	99	GNAMVEEGHFAAEDVK			0.238782	1703	852.508	1702.76	852.388	2	11	19.1.1.5116.6	53.0659	0	-1
1	316.9	316.9	76.95	70.97	66.21	sp|Q13813-2|SPTA2_HUMAN	Isoform 2 of Spectrin alpha chain, brain OS=Homo sapiens GN=SPTAN1			0	99	GNAMVEEGHFAAEDVK			-0.0226542	1702.74	852.377	1702.76	852.388	2	13	62.1.1.1539.8	46.7015	0	-1
1	316.9	316.9	76.95	70.97	66.21	sp|Q13813-2|SPTA2_HUMAN	Isoform 2 of Spectrin alpha chain, brain OS=Homo sapiens GN=SPTAN1			0	99	GNAMVEEGHFAAEDVK			0.0619387	1702.82	852.419	1702.76	852.388	2	13	62.1.1.1545.8	47.0517	0	-1
1	316.9	316.9	76.95	70.97	66.21	sp|Q13813-2|SPTA2_HUMAN	Isoform 2 of Spectrin alpha chain, brain OS=Homo sapiens GN=SPTAN1			0	99	GNAMVEEGHFAAEDVK			0.00700923	1702.77	852.392	1702.76	852.388	2	15	63.1.1.1657.7	46.7935	0	-1
1	316.9	316.9	76.95	70.97	66.21	sp|Q13813-2|SPTA2_HUMAN	Isoform 2 of Spectrin alpha chain, brain OS=Homo sapiens GN=SPTAN1			0	99	GNAMVEEGHFAAEDVK			-0.0834436	1702.68	852.347	1702.76	852.388	2	13	63.1.1.1662.5	47.0895	0	-1
1	316.9	316.9	76.95	70.97	66.21	sp|Q13813-2|SPTA2_HUMAN	Isoform 2 of Spectrin alpha chain, brain OS=Homo sapiens GN=SPTAN1			0	99	GNAMVEEGHFAAEDVK			-0.161771	1702.6	852.307	1702.76	852.388	2	14	64.1.1.1491.4	46.5426	0	-1
1	316.9	316.9	76.95	70.97	66.21	sp|Q13813-2|SPTA2_HUMAN	Isoform 2 of Spectrin alpha chain, brain OS=Homo sapiens GN=SPTAN1			0	99	GNAMVEEGHFAAEDVK			-0.0520386	1702.71	852.362	1702.76	852.388	2	13	64.1.1.1497.4	46.8462	0	-1
1	316.9	316.9	76.95	70.97	66.21	sp|Q13813-2|SPTA2_HUMAN	Isoform 2 of Spectrin alpha chain, brain OS=Homo sapiens GN=SPTAN1			0	99	GNAMVEEGHFAAEDVK			-0.13065	1702.63	568.551	1702.76	568.595	3	15	65.1.1.1664.3	46.9528	0	-1
1	316.9	316.9	76.95	70.97	66.21	sp|Q13813-2|SPTA2_HUMAN	Isoform 2 of Spectrin alpha chain, brain OS=Homo sapiens GN=SPTAN1			0	99	GNAMVEEGHFAAEDVK			-0.0146192	1702.75	852.381	1702.76	852.388	2	13	65.1.1.1664.5	46.9575	0	-1
1	316.9	316.9	76.95	70.97	66.21	sp|Q13813-2|SPTA2_HUMAN	Isoform 2 of Spectrin alpha chain, brain OS=Homo sapiens GN=SPTAN1			0	99	GNAMVEEGHFAAEDVK			0.838236	1703.6	852.807	1702.76	852.388	2	11	65.1.1.1657.8	46.62	0	-1
1	316.9	316.9	76.95	70.97	66.21	sp|Q13813-2|SPTA2_HUMAN	Isoform 2 of Spectrin alpha chain, brain OS=Homo sapiens GN=SPTAN1			0	99	GNAMVEEGHFAAEDVK			-0.120519	1702.64	568.554	1702.76	568.595	3	14	64.1.1.1497.3	46.8415	0	-1
1	316.9	316.9	76.95	70.97	66.21	sp|Q13813-2|SPTA2_HUMAN	Isoform 2 of Spectrin alpha chain, brain OS=Homo sapiens GN=SPTAN1			0	99	GNAMVEEGHFAAEDVK			-0.0464261	1702.72	568.579	1702.76	568.595	3	13	65.1.1.1658.3	46.6559	0	-1
1	316.9	316.9	76.95	70.97	66.21	sp|Q13813-2|SPTA2_HUMAN	Isoform 2 of Spectrin alpha chain, brain OS=Homo sapiens GN=SPTAN1			0	99	GNAMVEEGHFAAEDVK			-0.111567	1702.65	568.557	1702.76	568.595	3	14	62.1.1.1544.3	46.9653	0	-1
1	316.9	316.9	76.95	70.97	66.21	sp|Q13813-2|SPTA2_HUMAN	Isoform 2 of Spectrin alpha chain, brain OS=Homo sapiens GN=SPTAN1			0	99	GNAMVEEGHFAAEDVK			0.384473	1703.15	568.723	1702.76	568.595	3	13	3.1.1.3513.5	53.895	0	-1
1	316.9	316.9	76.95	70.97	66.21	sp|Q13813-2|SPTA2_HUMAN	Isoform 2 of Spectrin alpha chain, brain OS=Homo sapiens GN=SPTAN1			0	99	GNAMVEEGHFAAEDVK	Oxidation(M)@4		-0.0880258	1718.67	573.897	1718.76	573.926	3	13	62.1.1.1544.4	46.9708	0	-1
1	316.9	316.9	76.95	70.97	66.21	sp|Q13813-2|SPTA2_HUMAN	Isoform 2 of Spectrin alpha chain, brain OS=Homo sapiens GN=SPTAN1			0	98.59	GNAMVEEGHFAAEDVK			-0.277786	1702.48	568.502	1702.76	568.595	3	13	63.1.1.1667.6	47.3809	0	-1
1	316.9	316.9	76.95	70.97	66.21	sp|Q13813-2|SPTA2_HUMAN	Isoform 2 of Spectrin alpha chain, brain OS=Homo sapiens GN=SPTAN1			0	97.5	GNAMVEEGHFAAEDVK			-0.15767	1702.6	568.542	1702.76	568.595	3	13	63.1.1.1662.3	47.0802	0	-1
1	316.9	316.9	76.95	70.97	66.21	sp|Q13813-2|SPTA2_HUMAN	Isoform 2 of Spectrin alpha chain, brain OS=Homo sapiens GN=SPTAN1			0	97.39	GNAMVEEGHFAAEDVK			0.369252	1703.13	568.718	1702.76	568.595	3	11	18.1.1.5409.7	53.0638	0	-1
1	316.9	316.9	76.95	70.97	66.21	sp|Q13813-2|SPTA2_HUMAN	Isoform 2 of Spectrin alpha chain, brain OS=Homo sapiens GN=SPTAN1			0	95.93	GNAMVEEGHFAAEDVK			-0.195756	1702.57	568.529	1702.76	568.595	3	12	63.1.1.1656.7	46.7456	0	-1
1	316.9	316.9	76.95	70.97	66.21	sp|Q13813-2|SPTA2_HUMAN	Isoform 2 of Spectrin alpha chain, brain OS=Homo sapiens GN=SPTAN1			0	95.62	GNAMVEEGHFAAEDVK			-0.0644928	1702.7	568.573	1702.76	568.595	3	12	64.1.1.1491.3	46.5381	0	-1
1	316.9	316.9	76.95	70.97	66.21	sp|Q13813-2|SPTA2_HUMAN	Isoform 2 of Spectrin alpha chain, brain OS=Homo sapiens GN=SPTAN1			0	95.28	GNAMVEEGHFAAEDVK			0.505119	1703.27	568.763	1702.76	568.595	3	12	62.1.1.1538.5	46.6277	0	-1
1	316.9	316.9	76.95	70.97	66.21	sp|Q13813-2|SPTA2_HUMAN	Isoform 2 of Spectrin alpha chain, brain OS=Homo sapiens GN=SPTAN1			0	95.07	GNAMVEEGHFAAEDVK			-0.660728	1702.1	568.374	1702.76	568.595	3	10	8.1.1.4054.6	53.1326	0	-1
1	316.9	316.9	76.95	70.97	66.21	sp|Q13813-2|SPTA2_HUMAN	Isoform 2 of Spectrin alpha chain, brain OS=Homo sapiens GN=SPTAN1			0	92.7	GNAMVEEGHFAAEDVK			-0.888222	1701.87	568.299	1702.76	568.595	3	10	5.1.1.3875.5	53.7343	0	-1
1	316.9	316.9	76.95	70.97	66.21	sp|Q13813-2|SPTA2_HUMAN	Isoform 2 of Spectrin alpha chain, brain OS=Homo sapiens GN=SPTAN1			0	92.3	GNAMVEEGHFAAEDVK			-0.123803	1702.64	568.553	1702.76	568.595	3	12	13.1.1.5551.3	51.8302	0	-1
1	316.9	316.9	76.95	70.97	66.21	sp|Q13813-2|SPTA2_HUMAN	Isoform 2 of Spectrin alpha chain, brain OS=Homo sapiens GN=SPTAN1			0	91.47	GNAMVEEGHFAAEDVK			-0.160089	1702.6	568.541	1702.76	568.595	3	12	62.1.1.1550.3	47.3237	0	-1
1	316.9	316.9	76.95	70.97	66.21	sp|Q13813-2|SPTA2_HUMAN	Isoform 2 of Spectrin alpha chain, brain OS=Homo sapiens GN=SPTAN1			0	90.6	GNAMVEEGHFAAEDVK			-0.0068118	1702.76	568.592	1702.76	568.595	3	10	49.1.1.4738.5	53.1732	0	-1
1	316.9	316.9	76.95	70.97	66.21	sp|Q13813-2|SPTA2_HUMAN	Isoform 2 of Spectrin alpha chain, brain OS=Homo sapiens GN=SPTAN1			0	84.81	GNAMVEEGHFAAEDVK			0.53875	1703.3	568.774	1702.76	568.595	3	11	19.1.1.5116.8	53.0713	0	-1
1	316.9	316.9	76.95	70.97	66.21	sp|Q13813-2|SPTA2_HUMAN	Isoform 2 of Spectrin alpha chain, brain OS=Homo sapiens GN=SPTAN1			0	63.61	GNAMVEEGHFAAEDVK			0.602206	1703.36	568.795	1702.76	568.595	3	9	63.1.1.1674.6	47.7686	0	-1
1	316.9	316.9	76.95	70.97	66.21	sp|Q13813-2|SPTA2_HUMAN	Isoform 2 of Spectrin alpha chain, brain OS=Homo sapiens GN=SPTAN1			0	35.83	GNAMVEEGHFAAEDVK			0.930933	1703.69	568.905	1702.76	568.595	3	9	65.1.1.1672.6	47.3472	0	-1
1	316.9	316.9	76.95	70.97	66.21	sp|Q13813-2|SPTA2_HUMAN	Isoform 2 of Spectrin alpha chain, brain OS=Homo sapiens GN=SPTAN1			0	28.93	GNAMVEEGHFAAEDVK			-0.766471	1702	568.339	1702.76	568.595	3	9	2.1.1.4375.6	55.0313	0	-1
1	316.9	316.9	76.95	70.97	66.21	sp|Q13813-2|SPTA2_HUMAN	Isoform 2 of Spectrin alpha chain, brain OS=Homo sapiens GN=SPTAN1			0	0	GNAMVEEGHFAAEDVK			0.00310211	1702.77	852.39	1702.76	852.388	2	6	62.1.1.1558.5	47.7887	0	-1
1	316.9	316.9	76.95	70.97	66.21	sp|Q13813-2|SPTA2_HUMAN	Isoform 2 of Spectrin alpha chain, brain OS=Homo sapiens GN=SPTAN1			0	99	GVIDMGNSLIER			0.00301508	1302.66	652.339	1302.66	652.337	2	11	24.1.1.5293.8	77.4461	0	-1
1	316.9	316.9	76.95	70.97	66.21	sp|Q13813-2|SPTA2_HUMAN	Isoform 2 of Spectrin alpha chain, brain OS=Homo sapiens GN=SPTAN1			0	99	GVIDMGNSLIER			-0.0685767	1302.59	652.303	1302.66	652.337	2	12	70.1.1.2890.3	69.8547	0	-1
1	316.9	316.9	76.95	70.97	66.21	sp|Q13813-2|SPTA2_HUMAN	Isoform 2 of Spectrin alpha chain, brain OS=Homo sapiens GN=SPTAN1			0	99	GVIDMGNSLIER			-0.0403477	1302.62	652.317	1302.66	652.337	2	9	17.1.1.5003.6	48.1348	0	-1
1	316.9	316.9	76.95	70.97	66.21	sp|Q13813-2|SPTA2_HUMAN	Isoform 2 of Spectrin alpha chain, brain OS=Homo sapiens GN=SPTAN1			0	99	GVIDMGNSLIER	Deamidated(N)@7		-0.0896334	1303.55	652.784	1303.64	652.829	2	10	71.1.1.3069.7	69.8495	0	-1
1	316.9	316.9	76.95	70.97	66.21	sp|Q13813-2|SPTA2_HUMAN	Isoform 2 of Spectrin alpha chain, brain OS=Homo sapiens GN=SPTAN1			0	99	GVIDMGNSLIER			0.0194618	1302.68	652.347	1302.66	652.337	2	10	28.1.1.5027.6	76.6828	0	-1
1	316.9	316.9	76.95	70.97	66.21	sp|Q13813-2|SPTA2_HUMAN	Isoform 2 of Spectrin alpha chain, brain OS=Homo sapiens GN=SPTAN1			0	99	GVIDMGNSLIER			-0.17148	1302.49	652.252	1302.66	652.337	2	9	68.1.1.1976.5	72.0814	0	-1
1	316.9	316.9	76.95	70.97	66.21	sp|Q13813-2|SPTA2_HUMAN	Isoform 2 of Spectrin alpha chain, brain OS=Homo sapiens GN=SPTAN1			0	99	GVIDMGNSLIER			0.0236352	1302.68	652.349	1302.66	652.337	2	10	29.1.1.4865.4	76.5429	0	-1
1	316.9	316.9	76.95	70.97	66.21	sp|Q13813-2|SPTA2_HUMAN	Isoform 2 of Spectrin alpha chain, brain OS=Homo sapiens GN=SPTAN1			0	99	GVIDMGNSLIER			-0.144869	1302.52	652.265	1302.66	652.337	2	10	50.1.1.4490.3	76.3479	0	-1
1	316.9	316.9	76.95	70.97	66.21	sp|Q13813-2|SPTA2_HUMAN	Isoform 2 of Spectrin alpha chain, brain OS=Homo sapiens GN=SPTAN1			0	99	GVIDMGNSLIER			-0.019196	1302.64	652.328	1302.66	652.337	2	10	25.1.1.5370.8	77.1649	0	-1
1	316.9	316.9	76.95	70.97	66.21	sp|Q13813-2|SPTA2_HUMAN	Isoform 2 of Spectrin alpha chain, brain OS=Homo sapiens GN=SPTAN1			0	99	GVIDMGNSLIER			0.00284742	1302.66	652.339	1302.66	652.337	2	9	48.1.1.4727.4	77.1001	0	-1
1	316.9	316.9	76.95	70.97	66.21	sp|Q13813-2|SPTA2_HUMAN	Isoform 2 of Spectrin alpha chain, brain OS=Homo sapiens GN=SPTAN1			0	99	GVIDMGNSLIER			0.206354	1302.87	652.441	1302.66	652.337	2	9	20.1.1.5854.6	76.8198	0	-1
1	316.9	316.9	76.95	70.97	66.21	sp|Q13813-2|SPTA2_HUMAN	Isoform 2 of Spectrin alpha chain, brain OS=Homo sapiens GN=SPTAN1			0	99	GVIDMGNSLIER			0.172832	1302.83	652.424	1302.66	652.337	2	10	15.1.1.7107.6	76.2994	0	-1
1	316.9	316.9	76.95	70.97	66.21	sp|Q13813-2|SPTA2_HUMAN	Isoform 2 of Spectrin alpha chain, brain OS=Homo sapiens GN=SPTAN1			0	98.56	GVIDMGNSLIER			0.135626	1302.8	652.405	1302.66	652.337	2	9	2.1.1.4740.7	78.6831	0	-1
1	316.9	316.9	76.95	70.97	66.21	sp|Q13813-2|SPTA2_HUMAN	Isoform 2 of Spectrin alpha chain, brain OS=Homo sapiens GN=SPTAN1			0	98.29	GVIDMGNSLIER			-0.00949543	1302.65	652.333	1302.66	652.337	2	8	26.1.1.5484.7	76.9928	0	-1
1	316.9	316.9	76.95	70.97	66.21	sp|Q13813-2|SPTA2_HUMAN	Isoform 2 of Spectrin alpha chain, brain OS=Homo sapiens GN=SPTAN1			0	97.64	GVIDMGNSLIER			0.0815357	1302.74	652.378	1302.66	652.337	2	9	5.1.1.4279.4	77.3937	0	-1
1	316.9	316.9	76.95	70.97	66.21	sp|Q13813-2|SPTA2_HUMAN	Isoform 2 of Spectrin alpha chain, brain OS=Homo sapiens GN=SPTAN1			0	96.17	GVIDMGNSLIER			-0.0998334	1302.56	652.288	1302.66	652.337	2	9	69.1.1.2362.3	72.1716	0	-1
1	316.9	316.9	76.95	70.97	66.21	sp|Q13813-2|SPTA2_HUMAN	Isoform 2 of Spectrin alpha chain, brain OS=Homo sapiens GN=SPTAN1			0	88.45	GVIDMGNSLIER			0.58907	1303.25	652.632	1302.66	652.337	2	9	18.1.1.6633.6	76.3934	0	-1
1	316.9	316.9	76.95	70.97	66.21	sp|Q13813-2|SPTA2_HUMAN	Isoform 2 of Spectrin alpha chain, brain OS=Homo sapiens GN=SPTAN1			0	72.18	GVIDMGNSLIER			0.0432695	1302.7	652.359	1302.66	652.337	2	9	13.1.1.6977.7	76.2557	0	-1
1	316.9	316.9	76.95	70.97	66.21	sp|Q13813-2|SPTA2_HUMAN	Isoform 2 of Spectrin alpha chain, brain OS=Homo sapiens GN=SPTAN1			0	67.59	GVIDMGNSLIER			0.216457	1302.88	652.446	1302.66	652.337	2	7	3.1.1.3919.5	78.084	0	-1
1	316.9	316.9	76.95	70.97	66.21	sp|Q13813-2|SPTA2_HUMAN	Isoform 2 of Spectrin alpha chain, brain OS=Homo sapiens GN=SPTAN1			0	0	GVIDMGNSLIER			-0.0607614	1302.6	652.307	1302.66	652.337	2	5	11.1.1.4750.5	47.1992	0	-1
1	316.9	316.9	76.95	70.97	66.21	sp|Q13813-2|SPTA2_HUMAN	Isoform 2 of Spectrin alpha chain, brain OS=Homo sapiens GN=SPTAN1			0	0	GVIDMGNSLIER	Deamidated(N)@7		0.080772	1303.73	652.87	1303.64	652.829	2	6	14.1.1.7226.5	76.3739	0	-1
1	316.9	316.9	76.95	70.97	66.21	sp|Q13813-2|SPTA2_HUMAN	Isoform 2 of Spectrin alpha chain, brain OS=Homo sapiens GN=SPTAN1			0	0	GVIDMGNSLIER	Deamidated(N)@7		-0.0223139	1303.62	652.818	1303.64	652.829	2	6	17.1.1.5028.4	48.5311	0	-1
1	316.9	316.9	76.95	70.97	66.21	sp|Q13813-2|SPTA2_HUMAN	Isoform 2 of Spectrin alpha chain, brain OS=Homo sapiens GN=SPTAN1			0	0	GVIDMGNSLIER	Oxidation(M)@5		0.048162	1318.7	660.359	1318.66	660.335	2	7	67.1.1.1436.6	56.882	0	-1
1	316.9	316.9	76.95	70.97	66.21	sp|Q13813-2|SPTA2_HUMAN	Isoform 2 of Spectrin alpha chain, brain OS=Homo sapiens GN=SPTAN1			0	99	HALLEADVAAHQDR			-0.401293	1544.37	515.797	1544.77	515.93	3	15	4.1.1.3371.4	40.8917	0	-1
1	316.9	316.9	76.95	70.97	66.21	sp|Q13813-2|SPTA2_HUMAN	Isoform 2 of Spectrin alpha chain, brain OS=Homo sapiens GN=SPTAN1			0	99	HALLEADVAAHQDR			-0.125183	1544.64	515.889	1544.77	515.93	3	19	5.1.1.3674.3	41.0307	0	-1
1	316.9	316.9	76.95	70.97	66.21	sp|Q13813-2|SPTA2_HUMAN	Isoform 2 of Spectrin alpha chain, brain OS=Homo sapiens GN=SPTAN1			0	99	HALLEADVAAHQDR			-0.0094911	1544.76	773.387	1544.77	773.392	2	15	13.1.1.4898.4	38.8154	0	-1
1	316.9	316.9	76.95	70.97	66.21	sp|Q13813-2|SPTA2_HUMAN	Isoform 2 of Spectrin alpha chain, brain OS=Homo sapiens GN=SPTAN1			0	99	HALLEADVAAHQDR			0.171581	1544.94	773.478	1544.77	773.392	2	16	14.1.1.4963.5	39.7135	0	-1
1	316.9	316.9	76.95	70.97	66.21	sp|Q13813-2|SPTA2_HUMAN	Isoform 2 of Spectrin alpha chain, brain OS=Homo sapiens GN=SPTAN1			0	99	HALLEADVAAHQDR			-0.267098	1544.5	515.841	1544.77	515.93	3	16	17.1.1.4729.3	40.0031	0	-1
1	316.9	316.9	76.95	70.97	66.21	sp|Q13813-2|SPTA2_HUMAN	Isoform 2 of Spectrin alpha chain, brain OS=Homo sapiens GN=SPTAN1			0	99	HALLEADVAAHQDR			0.132115	1544.9	773.458	1544.77	773.392	2	15	66.1.1.1978.7	33.8224	0	-1
1	316.9	316.9	76.95	70.97	66.21	sp|Q13813-2|SPTA2_HUMAN	Isoform 2 of Spectrin alpha chain, brain OS=Homo sapiens GN=SPTAN1			0	99	HALLEADVAAHQDR			-0.0414732	1544.73	773.371	1544.77	773.392	2	16	66.1.1.1984.4	34.1115	0	-1
1	316.9	316.9	76.95	70.97	66.21	sp|Q13813-2|SPTA2_HUMAN	Isoform 2 of Spectrin alpha chain, brain OS=Homo sapiens GN=SPTAN1			0	99	HALLEADVAAHQDR			-0.0496535	1544.72	773.367	1544.77	773.392	2	16	67.1.1.939.7	33.311	0	-1
1	316.9	316.9	76.95	70.97	66.21	sp|Q13813-2|SPTA2_HUMAN	Isoform 2 of Spectrin alpha chain, brain OS=Homo sapiens GN=SPTAN1			0	99	HALLEADVAAHQDR			-0.00973629	1544.76	773.387	1544.77	773.392	2	16	67.1.1.945.6	33.6178	0	-1
1	316.9	316.9	76.95	70.97	66.21	sp|Q13813-2|SPTA2_HUMAN	Isoform 2 of Spectrin alpha chain, brain OS=Homo sapiens GN=SPTAN1			0	99	HALLEADVAAHQDR			-0.059175	1544.71	773.362	1544.77	773.392	2	13	67.1.1.951.4	33.9288	0	-1
1	316.9	316.9	76.95	70.97	66.21	sp|Q13813-2|SPTA2_HUMAN	Isoform 2 of Spectrin alpha chain, brain OS=Homo sapiens GN=SPTAN1			0	99	HALLEADVAAHQDR			-0.0864782	1544.68	515.902	1544.77	515.93	3	15	49.1.1.4570.4	41.3947	0	-1
1	316.9	316.9	76.95	70.97	66.21	sp|Q13813-2|SPTA2_HUMAN	Isoform 2 of Spectrin alpha chain, brain OS=Homo sapiens GN=SPTAN1			0	99	HALLEADVAAHQDR			0.0488544	1544.82	515.947	1544.77	515.93	3	15	48.1.1.4194.6	40.6516	0	-1
1	316.9	316.9	76.95	70.97	66.21	sp|Q13813-2|SPTA2_HUMAN	Isoform 2 of Spectrin alpha chain, brain OS=Homo sapiens GN=SPTAN1			0	99	HALLEADVAAHQDR			0.220497	1544.99	773.502	1544.77	773.392	2	10	66.1.1.1999.7	34.8428	0	-1
1	316.9	316.9	76.95	70.97	66.21	sp|Q13813-2|SPTA2_HUMAN	Isoform 2 of Spectrin alpha chain, brain OS=Homo sapiens GN=SPTAN1			0	98.7	HALLEADVAAHQDR			1.01077	1545.78	516.267	1544.77	515.93	3	11	18.1.1.5158.5	40.5309	0	-1
1	316.9	316.9	76.95	70.97	66.21	sp|Q13813-2|SPTA2_HUMAN	Isoform 2 of Spectrin alpha chain, brain OS=Homo sapiens GN=SPTAN1			0	96.87	HALLEADVAAHQDRIDGITIQAR		missed R-I@14	1.34695	2513.66	629.423	2512.31	629.086	4	12	4.1.1.3823.5	68.7284	0	-1
1	316.9	316.9	76.95	70.97	66.21	sp|Q13813-2|SPTA2_HUMAN	Isoform 2 of Spectrin alpha chain, brain OS=Homo sapiens GN=SPTAN1			0	99	HEAFETDFTVHK			-0.0414857	1459.63	487.551	1459.67	487.565	3	14	66.1.1.2147.3	41.8991	0	-1
1	316.9	316.9	76.95	70.97	66.21	sp|Q13813-2|SPTA2_HUMAN	Isoform 2 of Spectrin alpha chain, brain OS=Homo sapiens GN=SPTAN1			0	99	HEAFETDFTVHK			-0.0214199	1459.65	487.558	1459.67	487.565	3	13	67.1.1.1108.3	41.3572	0	-1
1	316.9	316.9	76.95	70.97	66.21	sp|Q13813-2|SPTA2_HUMAN	Isoform 2 of Spectrin alpha chain, brain OS=Homo sapiens GN=SPTAN1			0	97.21	HEAFETDFTVHK			0.174236	1459.85	487.623	1459.67	487.565	3	11	50.1.1.3975.8	47.8756	0	-1
1	316.9	316.9	76.95	70.97	66.21	sp|Q13813-2|SPTA2_HUMAN	Isoform 2 of Spectrin alpha chain, brain OS=Homo sapiens GN=SPTAN1			0	94.87	HEAFETDFTVHK			-0.0952118	1459.58	487.533	1459.67	487.565	3	12	67.1.1.1116.3	41.7454	0	-1
1	316.9	316.9	76.95	70.97	66.21	sp|Q13813-2|SPTA2_HUMAN	Isoform 2 of Spectrin alpha chain, brain OS=Homo sapiens GN=SPTAN1			0	0	HEAFETDFTVHK			-0.0829537	1459.59	730.802	1459.67	730.844	2	5	66.1.1.2148.3	41.9491	0	-1
1	316.9	316.9	76.95	70.97	66.21	sp|Q13813-2|SPTA2_HUMAN	Isoform 2 of Spectrin alpha chain, brain OS=Homo sapiens GN=SPTAN1			0	99	HEALMSDLSAYGSSIQALR			-0.119062	2047.88	683.634	2048	683.674	3	14	73.1.1.3730.3	80.4569	0	-1
1	316.9	316.9	76.95	70.97	66.21	sp|Q13813-2|SPTA2_HUMAN	Isoform 2 of Spectrin alpha chain, brain OS=Homo sapiens GN=SPTAN1			0	0	HEALMSDLSAYGSSIQALR			-0.862171	2047.14	683.386	2048	683.674	3	5	36.1.1.5525.5	110.867	0	-1
1	316.9	316.9	76.95	70.97	66.21	sp|Q13813-2|SPTA2_HUMAN	Isoform 2 of Spectrin alpha chain, brain OS=Homo sapiens GN=SPTAN1			0	0	HEALMSDLSAYGSSIQALR			1.13367	2049.13	684.052	2048	683.674	3	5	82.1.1.5328.8	122.773	0	-1
1	316.9	316.9	76.95	70.97	66.21	sp|Q13813-2|SPTA2_HUMAN	Isoform 2 of Spectrin alpha chain, brain OS=Homo sapiens GN=SPTAN1			0	0	HEGLERDLAALEDK		missed R-D@6	-0.00588345	1594.79	798.402	1594.8	798.405	2	3	64.1.1.2454.6	101.439	0	-1
1	316.9	316.9	76.95	70.97	66.21	sp|Q13813-2|SPTA2_HUMAN	Isoform 2 of Spectrin alpha chain, brain OS=Homo sapiens GN=SPTAN1			0	0	HEGLERDLAALEDK		missed R-D@6	0.268354	1595.06	798.539	1594.8	798.405	2	6	73.1.1.3009.6	47.2072	0	-1
1	316.9	316.9	76.95	70.97	66.21	sp|Q13813-2|SPTA2_HUMAN	Isoform 2 of Spectrin alpha chain, brain OS=Homo sapiens GN=SPTAN1			0	0	HEGLERDLAALEDK		missed R-D@6	1.00076	1595.8	798.905	1594.8	798.405	2	4	76.1.1.2167.6	92.3226	0	-1
1	316.9	316.9	76.95	70.97	66.21	sp|Q13813-2|SPTA2_HUMAN	Isoform 2 of Spectrin alpha chain, brain OS=Homo sapiens GN=SPTAN1			0	99	HQAFEAELHANADR			0.091082	1607.83	536.952	1607.74	536.922	3	14	17.1.1.4702.4	39.3961	0	-1
1	316.9	316.9	76.95	70.97	66.21	sp|Q13813-2|SPTA2_HUMAN	Isoform 2 of Spectrin alpha chain, brain OS=Homo sapiens GN=SPTAN1			0	99	HQAFEAELHANADR			-0.0637935	1607.68	536.901	1607.74	536.922	3	14	18.1.1.5168.4	40.9433	0	-1
1	316.9	316.9	76.95	70.97	66.21	sp|Q13813-2|SPTA2_HUMAN	Isoform 2 of Spectrin alpha chain, brain OS=Homo sapiens GN=SPTAN1			0	99	HQAFEAELHANADR			-0.0858035	1607.66	536.893	1607.74	536.922	3	15	19.1.1.4919.4	40.8876	0	-1
1	316.9	316.9	76.95	70.97	66.21	sp|Q13813-2|SPTA2_HUMAN	Isoform 2 of Spectrin alpha chain, brain OS=Homo sapiens GN=SPTAN1			0	99	HQAFEAELHANADR			-0.0584893	1607.69	536.903	1607.74	536.922	3	14	21.1.1.4580.7	40.6828	0	-1
1	316.9	316.9	76.95	70.97	66.21	sp|Q13813-2|SPTA2_HUMAN	Isoform 2 of Spectrin alpha chain, brain OS=Homo sapiens GN=SPTAN1			0	99	HQAFEAELHANADR			-0.303316	1607.44	536.821	1607.74	536.922	3	15	21.1.1.4585.3	41.0339	0	-1
1	316.9	316.9	76.95	70.97	66.21	sp|Q13813-2|SPTA2_HUMAN	Isoform 2 of Spectrin alpha chain, brain OS=Homo sapiens GN=SPTAN1			0	99	HQAFEAELHANADR			-0.23119	1607.51	536.845	1607.74	536.922	3	15	23.1.1.4238.3	40.4815	0	-1
1	316.9	316.9	76.95	70.97	66.21	sp|Q13813-2|SPTA2_HUMAN	Isoform 2 of Spectrin alpha chain, brain OS=Homo sapiens GN=SPTAN1			0	99	HQAFEAELHANADR			-0.296447	1607.45	536.823	1607.74	536.922	3	18	50.1.1.3833.3	39.246	0	-1
1	316.9	316.9	76.95	70.97	66.21	sp|Q13813-2|SPTA2_HUMAN	Isoform 2 of Spectrin alpha chain, brain OS=Homo sapiens GN=SPTAN1			0	99	HQAFEAELHANADR			-0.081105	1607.66	536.895	1607.74	536.922	3	14	65.1.1.1403.3	34.141	0	-1
1	316.9	316.9	76.95	70.97	66.21	sp|Q13813-2|SPTA2_HUMAN	Isoform 2 of Spectrin alpha chain, brain OS=Homo sapiens GN=SPTAN1			0	99	HQAFEAELHANADR			-0.328329	1607.42	536.812	1607.74	536.922	3	14	4.1.1.3361.3	40.2441	0	-1
1	316.9	316.9	76.95	70.97	66.21	sp|Q13813-2|SPTA2_HUMAN	Isoform 2 of Spectrin alpha chain, brain OS=Homo sapiens GN=SPTAN1			0	99	HQAFEAELHANADR			0.181558	1607.93	536.982	1607.74	536.922	3	14	16.1.1.4827.5	39.4573	0	-1
1	316.9	316.9	76.95	70.97	66.21	sp|Q13813-2|SPTA2_HUMAN	Isoform 2 of Spectrin alpha chain, brain OS=Homo sapiens GN=SPTAN1			0	99	HQAFEAELHANADR			-0.219221	1607.52	536.849	1607.74	536.922	3	15	22.1.1.4383.3	39.6142	0	-1
1	316.9	316.9	76.95	70.97	66.21	sp|Q13813-2|SPTA2_HUMAN	Isoform 2 of Spectrin alpha chain, brain OS=Homo sapiens GN=SPTAN1			0	99	HQAFEAELHANADR			-0.7021	1607.04	536.688	1607.74	536.922	3	14	67.1.1.970.7	34.8349	0	-1
1	316.9	316.9	76.95	70.97	66.21	sp|Q13813-2|SPTA2_HUMAN	Isoform 2 of Spectrin alpha chain, brain OS=Homo sapiens GN=SPTAN1			0	99	HQAFEAELHANADR			-0.100097	1607.64	536.889	1607.74	536.922	3	12	26.1.1.4939.4	40.4522	0	-1
1	316.9	316.9	76.95	70.97	66.21	sp|Q13813-2|SPTA2_HUMAN	Isoform 2 of Spectrin alpha chain, brain OS=Homo sapiens GN=SPTAN1			0	99	HQAFEAELHANADR			-0.0175203	1607.73	536.916	1607.74	536.922	3	12	1.1.1.4132.6	40.1269	0	-1
1	316.9	316.9	76.95	70.97	66.21	sp|Q13813-2|SPTA2_HUMAN	Isoform 2 of Spectrin alpha chain, brain OS=Homo sapiens GN=SPTAN1			0	99	HQAFEAELHANADR			-0.378704	1607.37	536.796	1607.74	536.922	3	13	15.1.1.4793.3	38.8445	0	-1
1	316.9	316.9	76.95	70.97	66.21	sp|Q13813-2|SPTA2_HUMAN	Isoform 2 of Spectrin alpha chain, brain OS=Homo sapiens GN=SPTAN1			0	99	HQAFEAELHANADR			0.114921	1607.86	536.96	1607.74	536.922	3	14	67.1.1.941.5	33.4181	0	-1
1	316.9	316.9	76.95	70.97	66.21	sp|Q13813-2|SPTA2_HUMAN	Isoform 2 of Spectrin alpha chain, brain OS=Homo sapiens GN=SPTAN1			0	99	HQAFEAELHANADR			-0.166203	1607.58	536.867	1607.74	536.922	3	13	11.1.1.4575.4	38.4164	0	-1
1	316.9	316.9	76.95	70.97	66.21	sp|Q13813-2|SPTA2_HUMAN	Isoform 2 of Spectrin alpha chain, brain OS=Homo sapiens GN=SPTAN1			0	99	HQAFEAELHANADR			0.901476	1608.65	537.222	1607.74	536.922	3	13	66.1.1.1972.4	33.4958	0	-1
1	316.9	316.9	76.95	70.97	66.21	sp|Q13813-2|SPTA2_HUMAN	Isoform 2 of Spectrin alpha chain, brain OS=Homo sapiens GN=SPTAN1			0	99	HQAFEAELHANADR			0.805049	1608.55	537.19	1607.74	536.922	3	14	67.1.1.926.4	32.6723	0	-1
1	316.9	316.9	76.95	70.97	66.21	sp|Q13813-2|SPTA2_HUMAN	Isoform 2 of Spectrin alpha chain, brain OS=Homo sapiens GN=SPTAN1			0	99	HQAFEAELHANADR			-0.116777	1607.63	536.883	1607.74	536.922	3	12	27.1.1.4955.4	40.4628	0	-1
1	316.9	316.9	76.95	70.97	66.21	sp|Q13813-2|SPTA2_HUMAN	Isoform 2 of Spectrin alpha chain, brain OS=Homo sapiens GN=SPTAN1			0	99	HQAFEAELHANADR			-0.154852	1607.59	536.87	1607.74	536.922	3	13	29.1.1.4305.7	40.1585	0	-1
1	316.9	316.9	76.95	70.97	66.21	sp|Q13813-2|SPTA2_HUMAN	Isoform 2 of Spectrin alpha chain, brain OS=Homo sapiens GN=SPTAN1			0	99	HQAFEAELHANADR			-0.173811	1607.57	536.864	1607.74	536.922	3	13	20.1.1.4962.3	40.691	0	-1
1	316.9	316.9	76.95	70.97	66.21	sp|Q13813-2|SPTA2_HUMAN	Isoform 2 of Spectrin alpha chain, brain OS=Homo sapiens GN=SPTAN1			0	99	HQAFEAELHANADR			0.827559	1608.57	537.198	1607.74	536.922	3	12	64.1.1.1259.7	35.168	0	-1
1	316.9	316.9	76.95	70.97	66.21	sp|Q13813-2|SPTA2_HUMAN	Isoform 2 of Spectrin alpha chain, brain OS=Homo sapiens GN=SPTAN1			0	99	HQAFEAELHANADR			-0.0127342	1607.73	536.918	1607.74	536.922	3	11	23.1.1.4233.8	40.1491	0	-1
1	316.9	316.9	76.95	70.97	66.21	sp|Q13813-2|SPTA2_HUMAN	Isoform 2 of Spectrin alpha chain, brain OS=Homo sapiens GN=SPTAN1			0	99	HQAFEAELHANADR			0.0237002	1607.77	536.93	1607.74	536.922	3	12	2.1.1.4174.7	42.3692	0	-1
1	316.9	316.9	76.95	70.97	66.21	sp|Q13813-2|SPTA2_HUMAN	Isoform 2 of Spectrin alpha chain, brain OS=Homo sapiens GN=SPTAN1			0	99	HQAFEAELHANADR			-0.062444	1607.68	536.901	1607.74	536.922	3	13	64.1.1.1236.3	34.0131	0	-1
1	316.9	316.9	76.95	70.97	66.21	sp|Q13813-2|SPTA2_HUMAN	Isoform 2 of Spectrin alpha chain, brain OS=Homo sapiens GN=SPTAN1			0	99	HQAFEAELHANADR			-0.355745	1607.39	536.803	1607.74	536.922	3	13	9.1.1.4094.3	39.2405	0	-1
1	316.9	316.9	76.95	70.97	66.21	sp|Q13813-2|SPTA2_HUMAN	Isoform 2 of Spectrin alpha chain, brain OS=Homo sapiens GN=SPTAN1			0	98.59	HQAFEAELHANADR			-0.141633	1607.6	536.875	1607.74	536.922	3	12	28.1.1.4469.5	40.1414	0	-1
1	316.9	316.9	76.95	70.97	66.21	sp|Q13813-2|SPTA2_HUMAN	Isoform 2 of Spectrin alpha chain, brain OS=Homo sapiens GN=SPTAN1			0	97.47	HQAFEAELHANADR			0.826656	1608.57	537.197	1607.74	536.922	3	11	67.1.1.934.4	33.0568	0	-1
1	316.9	316.9	76.95	70.97	66.21	sp|Q13813-2|SPTA2_HUMAN	Isoform 2 of Spectrin alpha chain, brain OS=Homo sapiens GN=SPTAN1			0	94.31	HQAFEAELHANADR			-1.03109	1606.71	536.578	1607.74	536.922	3	12	8.1.1.3820.4	39.2848	0	-1
1	316.9	316.9	76.95	70.97	66.21	sp|Q13813-2|SPTA2_HUMAN	Isoform 2 of Spectrin alpha chain, brain OS=Homo sapiens GN=SPTAN1			0	89.87	HQAFEAELHANADR			0.878404	1608.62	537.215	1607.74	536.922	3	11	66.1.1.1981.5	33.9647	0	-1
1	316.9	316.9	76.95	70.97	66.21	sp|Q13813-2|SPTA2_HUMAN	Isoform 2 of Spectrin alpha chain, brain OS=Homo sapiens GN=SPTAN1			0	84.79	HQAFEAELHANADR			0.0129339	1607.76	536.926	1607.74	536.922	3	10	18.1.1.5176.3	41.336	0	-1
1	316.9	316.9	76.95	70.97	66.21	sp|Q13813-2|SPTA2_HUMAN	Isoform 2 of Spectrin alpha chain, brain OS=Homo sapiens GN=SPTAN1			0	81.04	HQAFEAELHANADR			0.0948763	1607.84	536.954	1607.74	536.922	3	10	24.1.1.4770.7	42.0228	0	-1
1	316.9	316.9	76.95	70.97	66.21	sp|Q13813-2|SPTA2_HUMAN	Isoform 2 of Spectrin alpha chain, brain OS=Homo sapiens GN=SPTAN1			0	68.95	HQAFEAELHANADR	Deamidated(N)@11		0.713486	1609.44	537.488	1608.73	537.25	3	11	19.1.1.4911.6	40.4608	0	-1
1	316.9	316.9	76.95	70.97	66.21	sp|Q13813-2|SPTA2_HUMAN	Isoform 2 of Spectrin alpha chain, brain OS=Homo sapiens GN=SPTAN1			0	66.67	HQAFEAELHANADR			-0.0952902	1607.65	536.89	1607.74	536.922	3	9	18.1.1.5200.4	42.3768	0	-1
1	316.9	316.9	76.95	70.97	66.21	sp|Q13813-2|SPTA2_HUMAN	Isoform 2 of Spectrin alpha chain, brain OS=Homo sapiens GN=SPTAN1			0	58.45	HQAFEAELHANADR			-0.464378	1607.28	536.767	1607.74	536.922	3	9	17.1.1.4767.7	41.7696	0	-1
1	316.9	316.9	76.95	70.97	66.21	sp|Q13813-2|SPTA2_HUMAN	Isoform 2 of Spectrin alpha chain, brain OS=Homo sapiens GN=SPTAN1			0	15.93	HQAFEAELHANADR			-0.216702	1607.53	536.85	1607.74	536.922	3	8	21.1.1.4590.8	41.4344	0	-1
1	316.9	316.9	76.95	70.97	66.21	sp|Q13813-2|SPTA2_HUMAN	Isoform 2 of Spectrin alpha chain, brain OS=Homo sapiens GN=SPTAN1			0	4.435	HQAFEAELHANADR			-0.0762082	1607.67	536.896	1607.74	536.922	3	7	20.1.1.4969.6	41.1344	0	-1
1	316.9	316.9	76.95	70.97	66.21	sp|Q13813-2|SPTA2_HUMAN	Isoform 2 of Spectrin alpha chain, brain OS=Homo sapiens GN=SPTAN1			0	0	HQAFEAELHANADR			-0.140942	1607.6	536.875	1607.74	536.922	3	6	3.1.1.3305.5	40.403	0	-1
1	316.9	316.9	76.95	70.97	66.21	sp|Q13813-2|SPTA2_HUMAN	Isoform 2 of Spectrin alpha chain, brain OS=Homo sapiens GN=SPTAN1			0	0	HQAFEAELHANADR			-1.13936	1606.6	536.542	1607.74	536.922	3	7	6.1.1.3972.4	39.9507	0	-1
1	316.9	316.9	76.95	70.97	66.21	sp|Q13813-2|SPTA2_HUMAN	Isoform 2 of Spectrin alpha chain, brain OS=Homo sapiens GN=SPTAN1			0	0	HQAFEAELHANADR			-0.111877	1607.63	536.885	1607.74	536.922	3	7	7.1.1.4171.5	40.5138	0	-1
1	316.9	316.9	76.95	70.97	66.21	sp|Q13813-2|SPTA2_HUMAN	Isoform 2 of Spectrin alpha chain, brain OS=Homo sapiens GN=SPTAN1			0	0	HQAFEAELHANADR			-0.109389	1607.63	536.885	1607.74	536.922	3	6	17.1.1.4920.7	45.9931	0	-1
1	316.9	316.9	76.95	70.97	66.21	sp|Q13813-2|SPTA2_HUMAN	Isoform 2 of Spectrin alpha chain, brain OS=Homo sapiens GN=SPTAN1			0	0	HQAFEAELHANADR	Deamidated(N)@11		-1.18735	1607.54	536.854	1608.73	537.25	3	8	18.1.1.5211.7	42.7395	0	-1
[truncated: 688,681+ more rows]
