# Supplementary material for: Applying mass spectrometry-based qualitative proteomics to human amygdaloid complex
Source: Front Cell Neurosci. 2014 Mar 20;8:80. doi: 10.3389/fncel.2014.00080 (PMC3960493; doi:10.3389/fncel.2014.00080)
Supplement: Supplementary file 4 [file DataSheet3.XLS]

## Sheet: Genetic Assoc DB
Category	List Total	Term	Count	%	PValue	Proteins
GENETIC ASSOCIATION_DATABASE	275	schizophrenia	46	3.5	0.0001	P10645, Q5VZ30, B3KVQ9, Q59EJ3, Q53G11, Q4JCQ8, P21964, Q546H9, Q53F18, Q5VTS9, Q6PUV4, A8YXX4, Q96JE9, Q5STM1, P80404, O43272, Q8IYQ9, P09488, Q86VA8, Q9BQE5, Q49A63, Q86XR1, Q59GF3, P63092, P17987, Q59FF4, Q8N3C8, Q9H0Q3, P60880, Q59GB4, Q59EX7, P02649, P09543, P09211, Q53H26, P04179, Q53FA3, Q04917, O43759, Q8TBI1, O95721, Q9NQC3, Q59FL6, P04271, Q6IB76, O00410
GENETIC ASSOCIATION_DATABASE	275	Parkinson's disease	30	2.3	4.6e-06	P09936, P26378, Q59EJ3, P21964, P05091, Q53G81, P30711, Q08257, Q6FHG5, P09488, P35270, Q49A63, P01023, Q99497, Q86XR1, Q4W5L2, P10636, P02649, P09211, P04179, Q6FGZ3, Q53FA3, P17600, Q6NS36, Q04917, P02792, P07339, Q8TBI1, Q6FGJ9, Q6IB76
GENETIC ASSOCIATION_DATABASE	275	neuropathy	5	0.4	0.0089	P30711, P04179, Q6FGZ3, P09488, Q53G81
GENETIC ASSOCIATION_DATABASE	275	motor neuron disease	4	0.3	0.041	P30711, P09211, P12036, P09488
