# Supplementary material for: Applying mass spectrometry-based qualitative proteomics to human amygdaloid complex
Source: Front Cell Neurosci. 2014 Mar 20;8:80. doi: 10.3389/fncel.2014.00080 (PMC3960493; doi:10.3389/fncel.2014.00080)
Supplement: Supplementary file 5 [file DataSheet4.XLS]

## Sheet: cell component
cellular localization
Term	Count	%	PROTEINS
GO:0005886~plasma membrane	316	26.3333	Q5VZ30, Q59HA5, P17655, Q7RU04, Q7Z3B1, P13591, Q59GA0, P21964, Q5W102, A4D2P1, P10114, P61764, P38606, Q15075, Q53HM8, P23396, Q86XR1, Q9Y6I3, Q9BUB1, Q9H3Z4, Q6FIC5, Q96FS1, B2ZZ89, Q9NP90, Q9H0Q3, Q8NCF7, A4QPA9, Q8N6I2, P61586, Q92930, P07237, Q9P1A6, P14415, O95782, P13796, P09497, P09496, Q6FHR0, Q5T0D9, O75078, P18206, P13473, P52565, P17252, Q4JCQ8, P04040, Q60FE2, P35609, Q9P121, Q9NZN3,…
GO:0005829~cytosol	296	24.6667	Q5VZ30, P04350, Q5VVD0, Q9H7Z7, P43034, Q59GA0, P21964, Q9UKG1, Q32Q12, Q6ICN0, P11142, A4D2P1, Q5VXV3, Q6FHQ6, P38606, Q5U0B2, Q15075, Q9UHL4, Q53HM8, P23396, P62263, Q04828, Q9UJU6, Q9BU08, Q9BUB1, P00352, B2ZZ89, Q53G99, Q9BR63, Q6J1Z9, P41250, A4QPA9, P28074, O43776, P36871, Q6NW36, P62258, O95782, Q5U0A0, Q96L92, P13796, Q6FG96, Q16851, A8K639, Q01813, P18206, O95140, P52565, P17252, Q9NQ66,…
GO:0005739~mitochondrion	257	21.4167	Q96TC7, O75964, Q86Y39, Q8IXI2, Q5H9R2, Q9H7Z7, O43181, P61764, Q6IAL5, P38606, O43488, Q53XZ9, P22695, Q9H3Z4, Q8TAS0, Q6FIC5, P41250, O00217, Q9H1K4, B2R4A9, Q59GB4, Q8NCF7, Q9UKU7, Q9NZJ7, P13073, P27144, Q9BV79, P62258, Q53F51, Q9BUT1, Q8N573, Q9BSK2, O60313, Q16836, P43155, O95140, P17252, Q4JCQ8, P04040, Q5VTS9, A8YXX4, Q6IRT1, Q6W3F3, O43272, Q6IBA0, O75489, P14927, P35613, Q4AEJ4, Q53T76,…
GO:0005856~cytoskeleton	224	18.6667	P04350, Q5VU66, Q96TC7, Q96H99, Q96KG9, P27816, Q9BR76, P11137, P43034, P78318, P23528, Q32Q12, Q15334, Q5U0B2, Q9UJU6, Q5T4S7, Q6FIC5, B2ZZ89, Q99426, Q53G99, B7Z3X6, Q59GB4, A4QPA9, Q0IIN1, Q03252, P28070, Q5RLJ0, P61586, Q9P1A6, P13796, Q5TZP7, Q9Y6G9, P18206, P52565, O95140, Q60FE2, P35609, Q96JE9, Q9NRH3, Q05193, Q5SU16, Q1HBJ4, O75083, Q02952, Q59G01, A4D177, P10636, P78559, P35612, Q9H492,…
GO:0005634~nucleus	138	11.5
GO:0031982~vesicle	132	11	Q5VZ30, Q6IB58, Q96KG9, Q12904, Q15286, Q6MZV5, P42262, P23526, Q99719, Q9UKG1, Q6ICN0, O75146, P11142, P61106, A4D2P1, P61764, Q7L1I2, Q9ULU8, Q9UHL4, Q9UNF0, O43707, Q53HM8, P49418, P31146, Q9H3Z4, Q6NVJ2, Q96GW7, Q59EK3, Q6FIC5, P41250, Q68CM6, O00499, Q6FGQ4, P08238, P62258, Q92930, P07237, Q59ER4, O95782, P09497, Q6FHR0, P09496, Q5T0D9, P13473, P04075, Q75ME0, Q5TB20, P35609, Q9NZN3, P30041,…
GO:0005794~Golgi apparatus	106	8.83333	Q59HA5, Q5VZ30, Q6IB58, P36405, Q12904, Q96KG9, Q9H7Z7, Q6MZV5, Q9H115, Q6ICN0, Q5W102, P61106, Q53F62, O43488, Q53YD8, Q86XR1, Q13153, Q53FF5, Q59EK3, Q5SQT9, Q53R19, Q6FHY4, A4QPA9, Q6FGQ4, P02649, O95782, Q6FHJ5, P49407, P09497, P09496, Q53QM2, P61026, P04040, A8YXX4, Q96JE9, Q9Y678, Q00610, Q59G01, P42345, Q9H3P7, Q59FF4, P35613, P49327, Q9Y371, P22059, Q92614, Q6FG91, Q5HYI5, P53618, P01112,…
GO:0005768~endosome	43	3.58333	P07355, Q96QK1, Q8TAC9, P13473, Q96T83, Q6FI54, Q9H444, Q9BXF6, Q5W0H4, Q6FGM0, Q9H269, Q9UKG1, Q9NZN3, P61106, Q9NRW7, O75886, Q08AM6, Q15075, Q53Y06, B2R5U3, P46108, Q5JPE4, B2R692, Q9UL25, Q92783, Q53S17, Q8N1B4, Q5U025, Q6FI44, P51149, P60880, Q5VIR6, P35240, P02649, O95630, Q53H26, P10809, Q96BM9, Q99963, Q9P2R3, Q96L92, Q6ZRJ8, O60784
GO:0005792~microsome	27	2.25	Q6IBS5, Q6NYC5, Q08209, P11137, P21964, P16615, Q9UKG1, Q32Q12, P16298, O95831, Q05CK9, B3KNS7, Q08AM6, Q5VV89, P55072, P37837, Q59ED7, Q8WXF7, Q9Y371, Q6IB11, Q53G71, P15531, Q5CAQ5, O60763, Q53GF9, O43169, Q6FGZ3, P07237, Q9Y277
GO:0005730~nucleolus	14	1.16667
GO:0005777~peroxisome	14	1.16667	P43155, Q96CN7, P00441, Q13011, Q9BTZ2, P04040, Q8N4Q0, P09110, P30044, Q6FHQ6, Q6FII1, Q6FGV9, O75381, Q9Y3D6
GO:0005788~endoplasmic reticulum lumen	13	1.08333	A8C1Z0, P13667, O95831, P30101, Q5CAQ5, P23284, P07237, P11021, Q99784, P30040, Q53G71, Q9BS26
Neuron-specific localization
Term	Count	%	PROTEINS
GO:0043005~neuron projection	79	6.58333	Q8TEY4, Q5VZ30, P04350, P09936, Q9UBB6, P42224, Q7Z3B1, Q14289, P02686, P17174, Q6NYC5, P13591, P11137, P43034, Q59GA0, Q9UBB4, P62136, Q5U058, A8CDT9, Q9UK22, O94856, Q00535, Q14194, Q9BPW0, P78357, Q99497, P25098, Q4W5L2, P46459, P30531, Q53G99, O60282, Q548C2, P60880, Q7Z2K8, Q59GB4, A4QPA9, Q17R51, P09972, Q6FGQ4, Q6AI31, P02649, Q7Z406, Q9HCH3, Q9P1A6, O60313, Q59FL6, P46821, P00918, P27105,…
GO:0045202~synapse	63	5.25	O95970, Q8TEY4, Q5VZ30, Q59GE1, Q14289, Q15811, P42262, Q99719, Q5U058, Q8NF91, O15079, Q7L1I2, Q9ULU8, Q00535, Q13424, P25098, P49418, Q6NVJ2, Q68DQ4, Q96GW7, Q6IS01, Q548C2, P60880, O00499, Q17R51, O94985, Q9ULB1, Q6FGQ4, Q6AI31, Q9P1A6, P17600, Q59FL6, P46821, Q53QM2, Q5T0D9, P27105, Q8IWE0, Q8TAC9, Q9UQ16, O00468, Q4JCQ8, Q75ME0, Q60FE2, Q9Y4G6, Q53F18, P08247, Q9Y639, O43761, Q86VA8, Q59G01,…
GO:0030424~axon	45	3.75	Q5VZ30, P27105, P04350, P09936, P42224, Q14289, P17174, P02686, P13591, Q9H269, Q5U058, P08670, Q1HBJ4, Q00535, O94856, Q6FHG5, Q59G01, P78357, Q99497, P25098, P10636, P62166, Q4W5L2, Q13509, Q8WXF7, Q8TAM6, Q59FF4, P30531, Q53G99, Q6FI44, Q548C2, A4QPA9, Q59GB4, Q17R51, Q69YG1, P09972, Q6FGQ4, Q7Z406, P12036, A0MZ66, Q59FL6, P46821, Q99250, P00918, P26232
GO:0043025~cell soma	36	3	P27105, P04350, P09936, Q6FHV6, Q7Z3B1, P00441, Q53G11, P02686, Q6NYC5, Q4JCQ8, P11137, Q9BPU6, P43034, Q9UBB4, Q9H269, P62136, Q5U0I6, Q1HBJ4, Q00535, Q6FHG5, P42345, O15240, Q14194, Q9BPW0, Q05639, Q8TAM6, Q6FI44, Q548C2, A4QPA9, Q59GB4, Q17R51, P02649, Q9HCH3, Q6FHA7, Q9H047, Q9NQC3, P46821
GO:0030425~dendrite	30	2.5	Q9UBB6, P42224, Q7Z3B1, Q9UQ16, P00441, Q6NYC5, Q4JCQ8, P11137, Q9BPU6, Q59GA0, Q9UBB4, P35609, Q9UK22, Q1HBJ4, Q00535, P42345, Q14194, P25098, P62166, P46459, Q6FI44, Q548C2, A4QPA9, Q59GB4, Q17R51, P02649, Q6FHA7, Q9P1A6, O60313, Q59FL6, P46821
GO:0019717~synaptosome	20	1.66667	Q4W5L2, P27105, Q6FHV6, Q59GE1, P17252, Q15811, P30531, Q15019, A6NJA2, Q75ME0, Q6FI44, P60880, Q99719, P08247, P20336, P80404, O15079, P09471, O95721, O15083, Q9UPA5
GO:0030426~growth cone	18	1.5	Q8TEY4, P10636, Q4W5L2, P80723, Q14289, Q59GA0, P43034, Q53H88, P60880, Q548C2, Q7Z2K8, Q59GB4, Q14155, A8CDT9, Q7Z406, Q00535, O15083, P46821
GO:0014069~postsynaptic density	12	1	P62166, Q9UQ16, Q6IS01, Q14289, Q6FHA7, Q9P1A6, P42262, Q548C2, Q53F18, D0PNI1, P46821, Q17R51
GO:0043197~dendritic spine	8	0.666667	Q9UQ16, Q9UK22, Q6FHA7, Q4JCQ8, Q59FL6, P25098, P35609, Q17R51
GO:0042734~presynaptic membrane	7	0.583333	P08247, Q9Y639, Q8IWE0, Q6AI31, O15083, Q59FL6, Q9ULB1
GO:0043198~dendritic shaft	5	0.416667	P46459, Q6NYC5, P11137, Q59FL6, P25098, Q17R51
GO:0043209~myelin sheath	5	0.416667	P04350, Q8TAM6, P02686, Q53HD1, A8K9L3
GO:0060053~neurofilament cytoskeleton	4	0.333333	P12036, Q9P1A6, B4DGY0, Q16352

## Sheet: nuclear fraction
Nuclear proteins	Nucleolar proteins
Q06830	P23786
Q14894	O43681
P28289	P62263
B7Z4W5	Q96FQ6
P34932	Q9NQE9
Q9H936	P62140
P36405	P26038
P11021	P51553
Q16698	O14980
P52597	P62136
Q16778	P19338
P61088	B4DU58
Q9UEW8	B7Z2D6
Q9UMS4	F5H335
Q12904
P13073
P54577
O95373
P54652
O95630
P48147
Q9Y230
P38919
Q03252
Q92905
P23396
P23528
O00629
P23786
O43681
Q13526
O43707
Q07021
Q05639
Q99471
Q9UKG1
P35270
P27348
P27361
P09936
Q9GZS3
Q9UPA5
P68036
P35998
Q9NZN3
P55072
Q00535
Q02156
Q02252
O75368
Q02338
P04792
P39687
P55786
P55795
Q99623
P06744
P14866
P49720
P49721
Q9C005
Q14118
P42345
P50453
O95721
Q9NS86
Q96QR8
Q96FQ6
Q6PI48
P30837
Q8TBX8
Q6UXN9
Q9H845
Q9UNW9
Q9NQE9
C9JJY3
P41208
Q93034
P10599
P62140
P0C0S5
P00441
Q02790
P04406
P16104
P09382
P29966
P26038
P09211
P51553
P13010
P49773
P17655
O75828
P17987
P12268
Q99426
Q16531
Q13049
O00186
P78371
Q99497
O14980
P25789
P04271
P50991
Q9H7Z7
O75116
D3DWY7
P63096
P17252
P10768
Q9UJC5
P15121
P43487
Q13177
Q16566
O14744
Q1KMD3
P61586
P62136
Q9Y266
P14923
P28070
P19338
E9PFF0
Q19VH1
Q9Y678
Q08211
B4DMB1
B4DU58
P14324
P62333
B4DF76
Q15119
F5H335
O60684
B4DSN3

## Sheet: POSITIVE GRAVY
Acc Num	Protein name		GRAVY INDEX
Q6NVC0	solute carrier family 25 (mitochondrial carrier; adenine nucleotide translocator), member 5; solute carrier family 25 (mitochondrial carrier; adenine nucleotide translocator), member 5 pseudogene 8	Homo sapiens	0.015
Q8NCF7	solute carrier family 25 (mitochondrial carrier; phosphate carrier), member 3	Homo sapiens	0.016
O43759	synaptogyrin 1	Homo sapiens	0.017
P06576	ATP synthase, H+ transporting, mitochondrial F1 complex, beta polypeptide	Homo sapiens	0.018
Q53X12	ATPase, H+ transporting, lysosomal V0 subunit a1	Homo sapiens	0.020
A8K401	prohibitin	Homo sapiens	0.024
Q6GMP0	gamma-glutamyltransferase 5	Homo sapiens	0.032
P27105	phosphatidylethanolamine binding protein 1	Homo sapiens	0.043
P27105	stomatin	Homo sapiens	0.043
P12235	solute carrier family 25 (mitochondrial carrier; adenine nucleotide translocator), member 4	Homo sapiens	0.059
Q14232	eukaryotic translation initiation factor 2B, subunit 1 alpha, 26kDa	Homo sapiens	0.074
Q53G11	serine racemase	Homo sapiens	0.088
Q7L1I2	synaptic vesicle glycoprotein 2B; hypothetical protein LOC100128403	Homo sapiens	0.093
P16615	ATPase, Ca++ transporting, cardiac muscle, slow twitch 2	Homo sapiens	0.097
Q5STM1	myelin oligodendrocyte glycoprotein	Homo sapiens	0.114
Q6IBH0	solute carrier family 25 (mitochondrial carrier; oxoglutarate carrier), member 11	Homo sapiens	0.117
Q92506	hydroxysteroid (17-beta) dehydrogenase 8	Homo sapiens	0.144
P21964	catechol-O-methyltransferase	Homo sapiens	0.160
Q9H0Q3	FXYD domain containing ion transport regulator 6	Homo sapiens	0.181
Q59GF3	aquaporin 4	Homo sapiens	0.213
Q6IBS9	hydroxysteroid (17-beta) dehydrogenase 10	Homo sapiens	0.233
O43761	synaptogyrin 3	Homo sapiens	0.241
Q9H313	tweety homolog 1 (Drosophila)	Homo sapiens	0.272
Q9H1V8	solute carrier family 6, member 17	Homo sapiens	0.341
Q4JCQ8	solute carrier family 1 (glial high affinity glutamate transporter), member 3	Homo sapiens	0.377
Q8TAC9	secretory carrier membrane protein 5	Homo sapiens	0.394
Q59FL6	solute carrier family 1 (glial high affinity glutamate transporter), member 2	Homo sapiens	0.424
P30531	solute carrier family 6 (neurotransmitter transporter, GABA), member 1	Homo sapiens	0.464
Q53F03	solute carrier family 1 (glutamate/neutral amino acid transporter), member 4	Homo sapiens	0.526
Q08722	CD47 molecule	Homo sapiens	0.599
