# Supplementary material for: Applying mass spectrometry-based qualitative proteomics to human amygdaloid complex
Source: Front Cell Neurosci. 2014 Mar 20;8:80. doi: 10.3389/fncel.2014.00080 (PMC3960493; doi:10.3389/fncel.2014.00080)
Supplement: Supplementary file 6 [file DataSheet5.XLS]

## Sheet: biological process HIGH p 0.01
Annotation Cluster 1	Enrichment Score: 22.23
Category	Term	Count	PValue	Proteins	List Total	Pop Hits	Pop Total	Fold Enrichment
GOTERM_BP_ALL	GO:0051234~establishment of localization	354	4e-24	O60502, Q5VVD0, O75964, Q96KG9, Q86Y39, Q8IXI2, Q5H9R2, Q9H7Z7, P43034, Q32Q12, Q9H115, O43181, P11142, A4D2P1, Q5VXV3, P61764, P38606, Q53F62, Q15334, Q15075, Q9BQE5, Q5JPE4, P22695, Q04828, Q9UJU6, Q9Y6I3, Q8TAS0, Q5SQT9, Q6FIC5, B2ZZ89, Q6J1Z9, Q9NP90, P41250, Q9H0Q3, Q9UKF7, Q9H1K4, O00217, B2R4A9, Q8NCF7, A4QPA9, Q8N6I2, Q9NZJ7, P62258, Q9BSK2, Q92930, B3KPN7, P14415, O95782, Q96L92, O60313,…	1158	2656	14116	1.6
GOTERM_BP_ALL	GO:0006810~transport	351	5.1e-24	O60502, Q5VVD0, O75964, Q96KG9, Q86Y39, Q8IXI2, Q5H9R2, Q9H7Z7, P43034, Q32Q12, Q9H115, O43181, P11142, A4D2P1, Q5VXV3, P61764, P38606, Q53F62, Q15334, Q15075, Q9BQE5, Q5JPE4, P22695, Q04828, Q9UJU6, Q9Y6I3, Q8TAS0, Q5SQT9, Q6FIC5, B2ZZ89, Q6J1Z9, Q9NP90, P41250, Q9H0Q3, Q9UKF7, Q9H1K4, O00217, B2R4A9, Q8NCF7, A4QPA9, Q8N6I2, Q9NZJ7, P62258, Q9BSK2, Q92930, B3KPN7, P14415, O95782, Q96L92, O60313,…	1158	2629	14116	1.6
GOTERM_BP_ALL	GO:0051179~localization	375	9.8e-21	O60502, Q5VVD0, O75964, Q96KG9, Q86Y39, Q8IXI2, Q5H9R2, Q9H7Z7, P43034, P23528, Q32Q12, Q9H115, O43181, P11142, A4D2P1, Q5VXV3, P61764, P38606, Q53F62, Q15334, Q15075, Q9BQE5, P98160, Q5JPE4, P22695, Q04828, Q9UJU6, Q9Y6I3, Q8TAS0, Q5SQT9, Q6FIC5, B2ZZ89, Q6J1Z9, Q9NP90, Q9H0Q3, P41250, Q9UKF7, Q9H1K4, O00217, B2R4A9, A4QPA9, Q8NCF7, Q8N6I2, Q9NZJ7, P62258, Q9BSK2, Q92930, B3KPN7, P14415, O95782,…	1158	2993	14116	1.5
Annotation Cluster 2	Enrichment Score: 21.68
Category	Term	Count	PValue	Proteins	List Total	Pop Hits	Pop Total	Fold Enrichment
GOTERM_BP_ALL	GO:0051649~establishment of localization in cell	158	2e-23	Q96QK1, O60502, P09936, Q5VVD0, Q96KG9, Q8IXI2, Q15286, Q2VPS2, P43034, Q6MZV5, Q6PUV4, Q99719, Q9H115, P61106, O75145, P11142, Q5VXV3, P61970, P61764, Q53F62, Q15334, Q9ULU8, Q15075, Q8IYQ9, B2R692, Q16543, Q59EK3, B2ZZ89, Q5SQT9, Q9NP90, P41250, Q68CM6, Q548C2, B2R4A9, Q6FHY4, A4QPA9, O60684, P02649, P62258, B3KPN7, O95782, O60313, Q6FHJ5, P49407, P63241, O60784, P09497, P09496, O00410, P60953,…	1158	852	14116	2.3
GOTERM_BP_ALL	GO:0051641~cellular localization	164	4.8e-22	Q96QK1, O60502, P09936, Q5VVD0, Q96KG9, Q8IXI2, Q15286, Q2VPS2, P43034, Q6MZV5, Q6PUV4, Q99719, Q9H115, P61106, O75145, P11142, A4D2P1, Q5VXV3, P61970, P61764, Q53F62, Q15334, Q9ULU8, Q15075, Q8IYQ9, B2R692, Q16543, Q59EK3, B2ZZ89, Q5SQT9, Q9NP90, P41250, Q68CM6, Q548C2, B2R4A9, Q6FHY4, A4QPA9, O60684, P02649, P62258, B3KPN7, O95782, O60313, Q6FHJ5, P49407, P63241, O60784, P09497, P09496, O00410,…	1158	928	14116	2.2
GOTERM_BP_ALL	GO:0046907~intracellular transport	130	8.9e-22	Q96QK1, P09936, O60502, Q5VVD0, Q96KG9, Q8IXI2, Q15286, Q2VPS2, P43034, Q6MZV5, Q9H115, P11142, P61106, Q5VXV3, P61970, Q53F62, Q15075, Q8IYQ9, B2R692, Q16543, Q59EK3, B2ZZ89, Q5SQT9, Q9NP90, B2R4A9, Q6FHY4, A4QPA9, O60684, P02649, P62258, O95782, O60313, Q6FHJ5, P49407, P63241, P09497, O60784, P09496, O00410, P39687, O95140, Q4JCQ8, Q75ME0, P43487, Q60FE2, P16615, Q5VTS9, Q15785, Q6I9V5, P27348,…	1158	657	14116	2.4
Annotation Cluster 3	Enrichment Score: 20.76
Category	Term	Count	PValue	Proteins	List Total	Pop Hits	Pop Total	Fold Enrichment
GOTERM_BP_ALL	GO:0006082~organic acid metabolic process	118	4.3e-22	Q5VZ30, Q7RU04, Q12904, P31153, Q9H7Z7, Q02252, O43175, Q6FHQ6, Q6IAL5, P09417, Q8IYQ7, Q04828, Q5T6L4, P49588, Q9BR63, Q13011, P41250, O43837, P54577, P48163, Q9UKU7, O43776, Q6FHZ0, Q9Y2S2, Q9BV79, Q6NVY1, P36871, Q9BUT1, A8K9T9, P07237, O75891, Q14914, Q16836, Q16851, Q6IBS5, P43155, A8K639, Q4JCQ8, A8YXX4, A8K9L3, P31040, O43272, B3KNS7, P60174, Q16798, B4DI73, P35613, Q59FF4, P49327, Q53T76,…	1158	560	14116	2.6
GOTERM_BP_ALL	GO:0019752~carboxylic acid metabolic process	116	2.3e-21	Q5VZ30, Q7RU04, Q12904, P31153, Q9H7Z7, Q02252, O43175, Q6FHQ6, Q6IAL5, P09417, Q8IYQ7, Q04828, Q5T6L4, P49588, Q9BR63, Q13011, P41250, O43837, P54577, P48163, Q9UKU7, O43776, Q6FHZ0, Q9Y2S2, Q9BV79, Q6NVY1, P36871, Q9BUT1, A8K9T9, P07237, O75891, Q14914, Q16836, Q16851, Q6IBS5, P43155, A8K639, Q4JCQ8, A8YXX4, A8K9L3, P31040, O43272, B3KNS7, P60174, Q16798, B4DI73, P35613, Q59FF4, P49327, Q53T76,…	1158	556	14116	2.5
GOTERM_BP_ALL	GO:0043436~oxoacid metabolic process	116	2.3e-21	Q5VZ30, Q7RU04, Q12904, P31153, Q9H7Z7, Q02252, O43175, Q6FHQ6, Q6IAL5, P09417, Q8IYQ7, Q04828, Q5T6L4, P49588, Q9BR63, Q13011, P41250, O43837, P54577, P48163, Q9UKU7, O43776, Q6FHZ0, Q9Y2S2, Q9BV79, Q6NVY1, P36871, Q9BUT1, A8K9T9, P07237, O75891, Q14914, Q16836, Q16851, Q6IBS5, P43155, A8K639, Q4JCQ8, A8YXX4, A8K9L3, P31040, O43272, B3KNS7, P60174, Q16798, B4DI73, P35613, Q59FF4, P49327, Q53T76,…	1158	556	14116	2.5
GOTERM_BP_ALL	GO:0042180~cellular ketone metabolic process	117	3.9e-21	Q5VZ30, Q7RU04, Q12904, P31153, Q9H7Z7, Q02252, O43175, Q6FHQ6, Q6IAL5, P09417, Q8IYQ7, Q04828, Q5T6L4, P49588, Q9BR63, Q13011, P41250, O43837, P54577, P48163, Q9UKU7, O43776, Q6FHZ0, Q9Y2S2, Q9BV79, Q6NVY1, P36871, Q9BUT1, A8K9T9, P07237, O75891, Q14914, Q16836, Q16851, Q6IBS5, P43155, A8K639, Q4JCQ8, P16152, A8YXX4, A8K9L3, P31040, O43272, B3KNS7, P60174, Q16798, B4DI73, P35613, Q59FF4, P49327,…	1158	567	14116	2.5
Annotation Cluster 4	Enrichment Score: 19.16
Category	Term	Count	PValue	Proteins	List Total	Pop Hits	Pop Total	Fold Enrichment
GOTERM_BP_ALL	GO:0045184~establishment of protein localization	143	2.7e-21	Q96QK1, O60502, Q5VVD0, Q15286, Q2VPS2, Q6MZV5, Q9H444, Q9BXF6, P42262, Q9H115, P61106, P61970, P61764, Q53F62, Q9ULU8, Q8IYQ9, O43707, Q5JPE4, B2R692, Q16543, Q59EK3, P46459, B2ZZ89, Q5SQT9, Q9NP90, Q68CM6, B2R4A9, Q6FHY4, O60684, Q6FGQ4, P62258, Q92930, B3KPN7, O95782, Q96L92, Q6FHJ5, P63241, O60784, P09497, Q6FHR0, P09496, O00410, P61026, O95140, Q75ME0, Q60FE2, Q9UPT5, Q15785, P13667, P27348,…	1158	769	14116	2.3
GOTERM_BP_ALL	GO:0015031~protein transport	141	8.5e-21	Q96QK1, O60502, Q5VVD0, Q15286, Q2VPS2, Q6MZV5, Q9H444, Q9BXF6, Q9H115, P61106, P61970, P61764, Q53F62, Q9ULU8, Q8IYQ9, O43707, Q5JPE4, B2R692, Q16543, Q59EK3, P46459, B2ZZ89, Q5SQT9, Q9NP90, Q68CM6, B2R4A9, Q6FHY4, O60684, Q6FGQ4, P62258, Q92930, B3KPN7, O95782, Q96L92, Q6FHJ5, P63241, O60784, P09497, Q6FHR0, P09496, O00410, P61026, O95140, Q75ME0, Q60FE2, Q9UPT5, Q15785, P13667, P27348, Q9Y678,…	1158	762	14116	2.3
GOTERM_BP_ALL	GO:0008104~protein localization	151	5.7e-19	Q96QK1, O60502, Q5VVD0, Q15286, Q2VPS2, Q6MZV5, Q9H444, Q9BXF6, P42262, Q9H115, P61106, P61970, P61764, Q53F62, Q9ULU8, Q8IYQ9, O43707, P98160, Q5JPE4, B2R692, Q16543, Q59EK3, P46459, B2ZZ89, Q5SQT9, Q9NP90, Q68CM6, B2R4A9, Q6FHY4, O60888, O60684, Q6FGQ4, P62258, Q92930, B3KPN7, O95782, Q96L92, Q6FHJ5, P63241, O60784, P09497, Q6FHR0, P09496, O00410, P60953, P61026, O95140, Q75ME0, Q9Y4G6, Q60FE2,…	1158	882	14116	2.1
GOTERM_BP_ALL	GO:0033036~macromolecule localization	172	1.7e-18	Q96QK1, O60502, Q5VVD0, Q2VPS2, Q15286, Q6MZV5, Q9H444, Q9BXF6, P42262, Q9H115, P61106, P61970, P61764, Q53F62, Q9ULU8, Q8IYQ9, Q9BQE5, O43707, P98160, Q5JPE4, Q04828, B2R692, Q16543, Q59EK3, P46459, P22626, B2ZZ89, Q5SQT9, Q9NP90, Q9UKF7, Q68CM6, B2R4A9, Q6FHY4, O60888, O60684, Q6FGQ4, P02649, P62258, Q92930, B3KPN7, O95782, Q96L92, Q6FHJ5, P63241, O60784, P09497, O00410, Q6FHR0, P09496, Q9NZD2,…	1158	1076	14116	1.9
Annotation Cluster 5	Enrichment Score: 13.18
Category	Term	Count	PValue	Proteins	List Total	Pop Hits	Pop Total	Fold Enrichment
GOTERM_BP_ALL	GO:0006886~intracellular protein transport	79	7e-15	O60502, Q5VVD0, P55060, Q2VPS2, Q08209, Q6MZV5, O14617, P31946, Q9H115, Q9NRW7, P61970, A6H8V0, Q8IYQ9, Q00535, P53680, Q9H0C7, O00629, Q16543, Q8IZ68, Q92974, Q92973, Q59EK3, B2ZZ89, Q5SQT9, Q6FHY4, B2R4A9, P06748, P38646, O60684, P53677, P62258, Q8NDP0, Q10567, O95782, Q549C5, P54920, P09497, P63241, O60784, P09496, O00410, Q6VY07, O95140, Q75ME0, Q9H269, P61981, Q96CV9, O96008, P16298, Q15785,…	1158	374	14116	2.6
GOTERM_BP_ALL	GO:0034613~cellular protein localization	81	1.6e-13	O60502, Q5VVD0, P55060, Q2VPS2, Q08209, Q6MZV5, O14617, P31946, Q9H115, Q9NRW7, P61970, A6H8V0, Q8IYQ9, Q00535, P53680, Q9H0C7, O00629, Q16543, Q8IZ68, Q92974, Q92973, Q59EK3, B2ZZ89, Q5SQT9, Q6FHY4, B2R4A9, P06748, P38646, O60684, P53677, P62258, Q8NDP0, Q10567, O95782, Q549C5, P54920, P09497, P63241, O60784, P09496, O00410, P60953, Q6VY07, O95140, Q75ME0, Q9H269, P61981, Q96CV9, O96008, P16298,…	1158	411	14116	2.4
GOTERM_BP_ALL	GO:0070727~cellular macromolecule localization	81	2.4e-13	O60502, Q5VVD0, P55060, Q2VPS2, Q08209, Q6MZV5, O14617, P31946, Q9H115, Q9NRW7, P61970, A6H8V0, Q8IYQ9, Q00535, P53680, Q9H0C7, O00629, Q16543, Q8IZ68, Q92974, Q92973, Q59EK3, B2ZZ89, Q5SQT9, Q6FHY4, B2R4A9, P06748, P38646, O60684, P53677, P62258, Q8NDP0, Q10567, O95782, Q549C5, P54920, P09497, P63241, O60784, P09496, O00410, P60953, Q6VY07, O95140, Q75ME0, Q9H269, P61981, Q96CV9, O96008, P16298,…	1158	414	14116	2.4
Annotation Cluster 6	Enrichment Score: 12.49
Category	Term	Count	PValue	Proteins	List Total	Pop Hits	Pop Total	Fold Enrichment
GOTERM_BP_ALL	GO:0031400~negative regulation of protein modification process	41	2.5e-15	P27105, P35998, Q6IAT9, O60502, P25789, P17252, Q6IBM2, Q99460, P31946, O00487, Q5VXV3, B3KUN1, Q15257, Q5RKT7, Q00535, Q5U0B2, P55036, Q86SZ7, Q6IBT1, Q4W5L2, Q53FT5, Q53FT8, Q6IBN0, Q14TF0, Q53GN6, P28074, A8K2M0, P35240, Q53YE8, P28070, O14818, Q6NW36, P62258, Q53GF5, Q5U0A0, P62333, Q6IB71, Q0VDC6, P49721, P49720, O00232	1158	119	14116	4.2
GOTERM_BP_ALL	GO:0032269~negative regulation of cellular protein metabolic process	47	1.7e-12	P27105, P35998, O60502, Q6IAT9, P25789, P17252, Q6IBM2, Q99460, P31946, O00487, Q5VXV3, B3KUN1, Q15257, Q5RKT7, Q00535, Q5U0B2, P55036, Q86SZ7, Q6IBT1, P38919, P01023, Q4W5L2, Q53FT5, Q53FT8, Q9NR50, Q6IBN0, Q14TF0, Q53GN6, Q53G71, Q14232, P28074, A8K2M0, P35240, Q53YE8, P28070, P08238, P62258, O14818, Q6NW36, Q53GF5, Q5U0A0, P62333, Q6IB71, Q0VDC6, P49721, P49720, O00232	1158	180	14116	3.2
GOTERM_BP_ALL	GO:0051248~negative regulation of protein metabolic process	47	7.4e-12	P27105, P35998, O60502, Q6IAT9, P25789, P17252, Q6IBM2, Q99460, P31946, O00487, Q5VXV3, B3KUN1, Q15257, Q5RKT7, Q00535, Q5U0B2, P55036, Q86SZ7, Q6IBT1, P38919, P01023, Q4W5L2, Q53FT5, Q53FT8, Q9NR50, Q6IBN0, Q14TF0, Q53GN6, Q53G71, Q14232, P28074, A8K2M0, P35240, Q53YE8, P28070, P08238, P62258, O14818, Q6NW36, Q53GF5, Q5U0A0, P62333, Q6IB71, Q0VDC6, P49721, P49720, O00232	1158	187	14116	3.1
Annotation Cluster 7	Enrichment Score: 12.18
Category	Term	Count	PValue	Proteins	List Total	Pop Hits	Pop Total	Fold Enrichment
GOTERM_BP_ALL	GO:0006519~cellular amino acid and derivative metabolic process	81	1.2e-17	Q5VZ30, P17812, Q13825, P19623, Q12904, P17174, P31153, Q02252, P43034, P21964, O43175, B1AKK2, Q9HCC0, Q16775, Q5JTZ9, P80404, P30711, Q6FHQ6, Q7L266, P09417, Q6FII1, Q8IYQ7, Q49A63, P16930, Q546Z2, Q4W5L2, Q5T6L4, Q9H479, P49588, P05089, Q9UI32, Q9BR63, P41250, P54577, Q6P0M4, Q9UKU7, Q6PI48, O43776, Q6NVY1, P04179, A8K9T9, P07237, Q6GMP0, Q6UWR7, P63241, Q9UHY7, P36969, A8K639, Q9H8E3, P14868,…	1158	352	14116	2.8
GOTERM_BP_ALL	GO:0044106~cellular amine metabolic process	65	1.5e-12	Q5VZ30, P17812, Q13825, P19623, Q12904, P17174, P31153, Q02252, P43034, P21964, O43175, B1AKK2, Q9HCC0, Q5JTZ9, Q7L266, P09417, Q8IYQ7, Q49A63, P16930, Q4W5L2, Q546Z2, Q5T6L4, Q9H479, P49588, P05089, Q9UI32, Q9BR63, P54577, P41250, Q6P0M4, Q9UKU7, Q6PI48, O43776, Q6NVY1, A8K9T9, Q6GMP0, Q6UWR7, Q9UHY7, A8K639, Q9H8E3, P14868, O95671, Q53G11, Q4JCQ8, B4DE10, Q546H9, Q8NCN5, A8YXX4, Q96RQ3, Q9Y2J8,…	1158	305	14116	2.6
GOTERM_BP_ALL	GO:0006520~cellular amino acid metabolic process	53	5.1e-12	P17812, Q5VZ30, Q13825, Q12904, P17174, P31153, Q02252, O43175, B1AKK2, Q9HCC0, Q5JTZ9, P09417, Q7L266, Q8IYQ7, P16930, Q546Z2, Q5T6L4, Q9H479, P49588, P05089, Q9UI32, Q9BR63, P54577, P41250, Q6P0M4, Q9UKU7, Q6PI48, O43776, Q6NVY1, A8K9T9, Q6GMP0, Q9UHY7, A8K639, P14868, Q9H8E3, Q53G11, Q4JCQ8, B4DE10, Q546H9, Q8NCN5, A8YXX4, Q96RQ3, Q9Y2J8, O43272, B4DI73, Q59FF4, Q14TF0, Q5HYE4, Q15046, P48637,…	1158	226	14116	2.9
GOTERM_BP_ALL	GO:0009308~amine metabolic process	70	2e-09	Q5VZ30, P17812, Q13825, P19623, Q12904, P17174, P31153, Q02252, P43034, P21964, O43175, B1AKK2, Q9HCC0, P80404, Q5JTZ9, Q7L266, P09417, Q8IYQ7, Q49A63, P16930, Q546Z2, Q4W5L2, Q5T6L4, Q9H479, P49588, P05089, Q9UI32, Q9BR63, P54577, P41250, Q6P0M4, Q14894, Q9UKU7, Q6PI48, O43776, Q6NVY1, A8K9T9, Q6GMP0, P07237, Q6UWR7, Q9UHY7, A8K639, Q9H8E3, P14868, O95671, Q53G11, Q4JCQ8, B4DE10, Q546H9, Q8NCN5,…	1158	400	14116	2.1
Annotation Cluster 8	Enrichment Score: 12.12
Category	Term	Count	PValue	Proteins	List Total	Pop Hits	Pop Total	Fold Enrichment
GOTERM_BP_ALL	GO:0055086~nucleobase, nucleoside and nucleotide metabolic process	69	8.2e-14	P17812, O60502, O75964, P31153, Q02252, P12268, Q32Q12, Q2VPA0, Q6FHQ6, P38606, P55263, Q53Y06, P05026, Q546Z2, Q9H0C7, Q8TAS0, P23634, O43837, O95989, P56385, P48163, P21281, Q6FHZ0, Q53GF8, A8K9T9, P14415, Q7Z4W1, Q53X12, Q6IBS5, A8K639, Q08ET0, P04075, Q9BY32, Q53FW2, P16615, P11908, P43490, Q9Y5K8, Q6FGX9, O95336, P22102, Q1HBJ4, P30049, Q6LET3, Q6PKC0, Q9Y6K8, P51553, Q6IB54, P60174, P37837,…	1158	316	14116	2.7
GOTERM_BP_ALL	GO:0006753~nucleoside phosphate metabolic process	63	2.3e-12	P17812, O60502, O75964, P12268, Q32Q12, Q2VPA0, Q6FHQ6, P38606, P55263, Q53Y06, P05026, Q546Z2, Q9H0C7, Q8TAS0, P23634, O43837, P56385, P48163, P21281, Q6FHZ0, Q53GF8, A8K9T9, Q7Z4W1, P14415, Q53X12, Q6IBS5, A8K639, Q08ET0, P04075, Q9BY32, Q53FW2, P16615, P11908, P43490, Q9Y5K8, Q6FGX9, O95336, P22102, P30049, Q6LET3, Q6PKC0, Q9Y6K8, P51553, Q6IB54, P60174, P37837, B2R6S5, Q14558, Q9UI12, P20020,…	1158	293	14116	2.6
GOTERM_BP_ALL	GO:0009117~nucleotide metabolic process	63	2.3e-12	P17812, O60502, O75964, P12268, Q32Q12, Q2VPA0, Q6FHQ6, P38606, P55263, Q53Y06, P05026, Q546Z2, Q9H0C7, Q8TAS0, P23634, O43837, P56385, P48163, P21281, Q6FHZ0, Q53GF8, A8K9T9, Q7Z4W1, P14415, Q53X12, Q6IBS5, A8K639, Q08ET0, P04075, Q9BY32, Q53FW2, P16615, P11908, P43490, Q9Y5K8, Q6FGX9, O95336, P22102, P30049, Q6LET3, Q6PKC0, Q9Y6K8, P51553, Q6IB54, P60174, P37837, B2R6S5, Q14558, Q9UI12, P20020,…	1158	293	14116	2.6
Annotation Cluster 9	Enrichment Score: 11.48
Category	Term	Count	PValue	Proteins	List Total	Pop Hits	Pop Total	Fold Enrichment
GOTERM_BP_ALL	GO:0051443~positive regulation of ubiquitin-protein ligase activity	31	4e-15	P35998, Q6IAT9, P25789, Q6IBM2, Q99460, O00487, P63208, Q13526, Q5RKT7, Q86SZ7, P55036, Q5U0B2, Q6IBT1, Q53FT5, Q53FT8, P61088, Q6IBN0, Q53GN6, P28074, A8K2M0, Q53YE8, P28070, O14818, Q6NW36, Q53GF5, Q5U0A0, P62333, Q6IB71, P49721, P49720, O00232	1158	70	14116	5.4
GOTERM_BP_ALL	GO:0051351~positive regulation of ligase activity	31	1.6e-14	P35998, Q6IAT9, P25789, Q6IBM2, Q99460, O00487, P63208, Q13526, Q5RKT7, Q86SZ7, P55036, Q5U0B2, Q6IBT1, Q53FT5, Q53FT8, P61088, Q6IBN0, Q53GN6, P28074, A8K2M0, Q53YE8, P28070, O14818, Q6NW36, Q53GF5, Q5U0A0, P62333, Q6IB71, P49721, P49720, O00232	1158	73	14116	5.2
GOTERM_BP_ALL	GO:0051437~positive regulation of ubiquitin-protein ligase activity during mitotic cell cycle	29	1.1e-13	P35998, Q6IAT9, P25789, Q6IBM2, Q99460, O00487, P63208, Q5RKT7, Q86SZ7, P55036, Q5U0B2, Q6IBT1, Q53FT5, Q53FT8, Q6IBN0, Q53GN6, P28074, A8K2M0, Q53YE8, P28070, O14818, Q6NW36, Q53GF5, Q5U0A0, P62333, Q6IB71, P49721, P49720, O00232	1158	68	14116	5.2
GOTERM_BP_ALL	GO:0051438~regulation of ubiquitin-protein ligase activity	31	1.3e-13	P35998, Q6IAT9, P25789, Q6IBM2, Q99460, O00487, P63208, Q13526, Q5RKT7, Q86SZ7, P55036, Q5U0B2, Q6IBT1, Q53FT5, Q53FT8, P61088, Q6IBN0, Q53GN6, P28074, A8K2M0, Q53YE8, P28070, O14818, Q6NW36, Q53GF5, Q5U0A0, P62333, Q6IB71, P49721, P49720, O00232	1158	78	14116	4.8
GOTERM_BP_ALL	GO:0031397~negative regulation of protein ubiquitination	30	1.9e-13	P35998, Q6IAT9, P25789, Q6IBM2, Q99460, O00487, Q5RKT7, Q00535, Q86SZ7, P55036, Q5U0B2, Q6IBT1, Q53FT5, Q53FT8, Q6IBN0, Q14TF0, Q53GN6, P28074, A8K2M0, Q53YE8, P28070, O14818, Q6NW36, Q53GF5, Q5U0A0, P62333, Q6IB71, P49721, P49720, O00232	1158	74	14116	4.9
GOTERM_BP_ALL	GO:0031398~positive regulation of protein ubiquitination	32	1.9e-13	P35998, Q6IAT9, P25789, Q6IBM2, Q99460, O00487, P63208, Q13526, Q5RKT7, Q5U0B2, Q86SZ7, P55036, Q6IBT1, Q53FT5, Q53FT8, P61088, Q6IBN0, Q53GN6, P28074, A8K2M0, Q53YE8, P28070, O14818, Q6NW36, Q53GF5, Q5U0A0, P62333, Q6IB71, Q0VDC6, P49721, P49720, O00232	1158	84	14116	4.6
GOTERM_BP_ALL	GO:0031396~regulation of protein ubiquitination	35	2.1e-13	P35998, Q6IAT9, P25789, Q6IBM2, Q99460, O00487, Q9UK22, P63208, Q5RKT7, Q13526, Q00535, Q5U0B2, Q86SZ7, P55036, Q6IBT1, Q53FT5, Q53FT8, P61088, Q6IBN0, Q14TF0, Q53GN6, P28074, A8K2M0, Q53YE8, P28070, O14818, Q6NW36, Q53GF5, Q5U0A0, P62333, Q6IB71, Q0VDC6, P49721, P49720, O00232	1158	100	14116	4.3
GOTERM_BP_ALL	GO:0031145~anaphase-promoting complex-dependent proteasomal ubiquitin-dependent protein catabolic process	28	2.4e-13	P35998, Q6IAT9, P25789, Q6IBM2, Q99460, O00487, Q5RKT7, Q86SZ7, P55036, Q5U0B2, Q6IBT1, Q53FT5, Q53FT8, Q6IBN0, Q53GN6, P28074, A8K2M0, Q53YE8, P28070, O14818, Q6NW36, Q53GF5, P62333, Q5U0A0, Q6IB71, P49721, P49720, O00232	1158	65	14116	5.3
GOTERM_BP_ALL	GO:0051436~negative regulation of ubiquitin-protein ligase activity during mitotic cell cycle	28	2.4e-13	P35998, Q6IAT9, P25789, Q6IBM2, Q99460, O00487, Q5RKT7, Q86SZ7, P55036, Q5U0B2, Q6IBT1, Q53FT5, Q53FT8, Q6IBN0, Q53GN6, P28074, A8K2M0, Q53YE8, P28070, O14818, Q6NW36, Q53GF5, P62333, Q5U0A0, Q6IB71, P49721, P49720, O00232	1158	65	14116	5.3
GOTERM_BP_ALL	GO:0051439~regulation of ubiquitin-protein ligase activity during mitotic cell cycle	29	4.1e-13	P35998, Q6IAT9, P25789, Q6IBM2, Q99460, O00487, P63208, Q5RKT7, Q86SZ7, P55036, Q5U0B2, Q6IBT1, Q53FT5, Q53FT8, Q6IBN0, Q53GN6, P28074, A8K2M0, Q53YE8, P28070, O14818, Q6NW36, Q53GF5, Q5U0A0, P62333, Q6IB71, P49721, P49720, O00232	1158	71	14116	5.0
GOTERM_BP_ALL	GO:0051340~regulation of ligase activity	31	4.2e-13	P35998, Q6IAT9, P25789, Q6IBM2, Q99460, O00487, P63208, Q13526, Q5RKT7, Q86SZ7, P55036, Q5U0B2, Q6IBT1, Q53FT5, Q53FT8, P61088, Q6IBN0, Q53GN6, P28074, A8K2M0, Q53YE8, P28070, O14818, Q6NW36, Q53GF5, Q5U0A0, P62333, Q6IB71, P49721, P49720, O00232	1158	81	14116	4.7
GOTERM_BP_ALL	GO:0051444~negative regulation of ubiquitin-protein ligase activity	28	5.8e-13	P35998, Q6IAT9, P25789, Q6IBM2, Q99460, O00487, Q5RKT7, Q86SZ7, P55036, Q5U0B2, Q6IBT1, Q53FT5, Q53FT8, Q6IBN0, Q53GN6, P28074, A8K2M0, Q53YE8, P28070, O14818, Q6NW36, Q53GF5, P62333, Q5U0A0, Q6IB71, P49721, P49720, O00232	1158	67	14116	5.1
GOTERM_BP_ALL	GO:0051352~negative regulation of ligase activity	28	5.8e-13	P35998, Q6IAT9, P25789, Q6IBM2, Q99460, O00487, Q5RKT7, Q86SZ7, P55036, Q5U0B2, Q6IBT1, Q53FT5, Q53FT8, Q6IBN0, Q53GN6, P28074, A8K2M0, Q53YE8, P28070, O14818, Q6NW36, Q53GF5, P62333, Q5U0A0, Q6IB71, P49721, P49720, O00232	1158	67	14116	5.1
GOTERM_BP_ALL	GO:0043161~proteasomal ubiquitin-dependent protein catabolic process	33	1.3e-11	P35998, Q6IAT9, P25789, Q6IBM2, Q99460, O00487, Q9UK22, Q5RKT7, Q5U0B2, Q86SZ7, P55036, Q6IBT1, P55072, Q53FT5, Q53FT8, Q6IBN0, Q53GN6, P28074, A8K2M0, Q5CAQ5, Q53YE8, Q8TAT6, P28070, O14818, Q6NW36, Q53S54, Q53GF5, Q5U0A0, P62333, Q6IB71, P49721, P49720, O00232	1158	102	14116	3.9
GOTERM_BP_ALL	GO:0010498~proteasomal protein catabolic process	33	1.3e-11	P35998, Q6IAT9, P25789, Q6IBM2, Q99460, O00487, Q9UK22, Q5RKT7, Q5U0B2, Q86SZ7, P55036, Q6IBT1, P55072, Q53FT5, Q53FT8, Q6IBN0, Q53GN6, P28074, A8K2M0, Q5CAQ5, Q53YE8, Q8TAT6, P28070, O14818, Q6NW36, Q53S54, Q53GF5, Q5U0A0, P62333, Q6IB71, P49721, P49720, O00232	1158	102	14116	3.9
GOTERM_BP_ALL	GO:0051247~positive regulation of protein metabolic process	45	4.4e-07	P35998, O60502, Q6IAT9, P25789, Q14289, P17252, Q6IBM2, Q99460, O00487, Q15257, P63208, Q5RKT7, Q13526, Q1HBJ4, Q5U0B2, P55036, Q86SZ7, Q6IBT1, P42345, Q53FT5, Q53FT8, P61088, Q6IBN0, Q14TF0, Q53GN6, P28074, A8K2M0, Q53YE8, P02649, P28070, O14818, Q6NW36, Q86U78, Q59ER4, Q53GF5, Q5U0A0, P62333, Q6IB71, P02790, Q0VDC6, P49721, P49720, Q13049, P63241, O00232	1158	243	14116	2.3
GOTERM_BP_ALL	GO:0032270~positive regulation of cellular protein metabolic process	43	9e-07	P35998, O60502, Q6IAT9, P25789, Q14289, P17252, Q6IBM2, Q99460, O00487, Q15257, P63208, Q5RKT7, Q13526, Q1HBJ4, Q5U0B2, P55036, Q86SZ7, Q6IBT1, P42345, Q53FT5, Q53FT8, P61088, Q6IBN0, Q14TF0, Q53GN6, P28074, A8K2M0, Q53YE8, P02649, P28070, O14818, Q6NW36, Q86U78, Q53GF5, Q5U0A0, P62333, Q6IB71, P02790, Q0VDC6, P49721, P49720, P63241, O00232	1158	233	14116	2.2
GOTERM_BP_ALL	GO:0031401~positive regulation of protein modification process	37	1.1e-06	P35998, Q6IAT9, P25789, P17252, Q6IBM2, Q99460, O00487, P63208, Q15257, Q5RKT7, Q13526, Q5U0B2, P55036, Q86SZ7, Q6IBT1, P42345, Q53FT5, Q53FT8, P61088, Q6IBN0, Q53GN6, P28074, A8K2M0, Q53YE8, P28070, O14818, Q6NW36, Q86U78, Q53GF5, Q5U0A0, P62333, P02790, Q6IB71, Q0VDC6, P49721, P49720, O00232	1158	187	14116	2.4
Annotation Cluster 10	Enrichment Score: 9.78
Category	Term	Count	PValue	Proteins	List Total	Pop Hits	Pop Total	Fold Enrichment
GOTERM_BP_ALL	GO:0006461~protein complex assembly	89	6.3e-12	P04350, O14745, Q9UHD8, P12931, P55060, Q14289, P31946, A8K6V3, P17858, O43181, Q2VPA0, Q6ICN0, A4D2P1, Q9Y512, Q15334, Q53GE2, Q8IYQ9, Q00535, Q99784, P08758, Q9BPW0, P53680, Q04828, Q53YD8, Q86XR1, O00186, Q92973, P02675, P17987, P30531, O00217, Q6FHY4, Q4LE54, A4QPA9, O60888, P06748, Q7LD69, P09972, Q6AI31, P10809, P08237, P04179, Q549C5, Q0VDC6, O00410, Q16181, Q4L233, P27105, P34932, Q16698,…	1158	505	14116	2.1
GOTERM_BP_ALL	GO:0070271~protein complex biogenesis	89	6.3e-12	P04350, O14745, Q9UHD8, P12931, P55060, Q14289, P31946, A8K6V3, P17858, O43181, Q2VPA0, Q6ICN0, A4D2P1, Q9Y512, Q15334, Q53GE2, Q8IYQ9, Q00535, Q99784, P08758, Q9BPW0, P53680, Q04828, Q53YD8, Q86XR1, O00186, Q92973, P02675, P17987, P30531, O00217, Q6FHY4, Q4LE54, A4QPA9, O60888, P06748, Q7LD69, P09972, Q6AI31, P10809, P08237, P04179, Q549C5, Q0VDC6, O00410, Q16181, Q4L233, P27105, P34932, Q16698,…	1158	505	14116	2.1
GOTERM_BP_ALL	GO:0022607~cellular component assembly	129	9.1e-11	P04350, Q9UHD8, Q14289, P43034, Q59GA0, P17858, O43181, Q2VPA0, Q6ICN0, P0C0S5, A4D2P1, Q5VXV3, Q15334, Q8IYQ9, Q99784, P08758, O43707, P62263, Q53YD8, Q04828, Q86XR1, P31146, Q59EK7, P17987, P30531, O00217, Q6FHY4, A4QPA9, O60888, Q7LD69, P02649, P08237, P61586, A8K4I2, P13796, O00410, Q4L233, P34932, P18206, Q01813, P60953, Q9UQ16, Q6IBS9, O00468, P04040, Q9Y4G6, P35609, Q9NRH3, Q1HE25, P52907,…	1158	887	14116	1.8
GOTERM_BP_ALL	GO:0065003~macromolecular complex assembly	100	2.8e-09	P04350, Q9UHD8, Q14289, P17858, Q2VPA0, O43181, Q6ICN0, P0C0S5, Q5VXV3, A4D2P1, Q15334, Q8IYQ9, Q99784, P08758, P62263, Q53YD8, Q04828, Q86XR1, Q59EK7, P17987, P30531, O00217, Q6FHY4, A4QPA9, O60888, Q7LD69, P02649, P08237, A8K4I2, O00410, Q4L233, P34932, Q01813, Q6IBS9, O00468, P04040, P35609, Q9NRH3, P52907, Q5SU16, Q6LET3, O75381, Q6IBA0, P55072, P02671, Q13509, Q6FGD7, Q5TC12, P14923, P07814,…	1158	665	14116	1.8
GOTERM_BP_ALL	GO:0043933~macromolecular complex subunit organization	103	1.1e-08	P04350, Q9UHD8, Q14289, P17858, Q2VPA0, O43181, Q6ICN0, P0C0S5, Q5VXV3, A4D2P1, Q15334, Q8IYQ9, Q99784, P08758, P62263, Q53YD8, Q04828, Q86XR1, Q59EK7, P17987, P30531, O00217, Q6FHY4, A4QPA9, O60888, Q7LD69, P02649, P08237, A8K4I2, O00410, Q4L233, P34932, Q01813, Q6IBS9, O00468, P04040, P35609, Q9NRH3, P52907, Q5SU16, Q6LET3, O75381, Q6IBA0, P55072, P02671, Q13509, Q6FGD7, Q5TC12, P14923, P07814,…	1158	710	14116	1.8
Annotation Cluster 11	Enrichment Score: 9.39
Category	Term	Count	PValue	Proteins	List Total	Pop Hits	Pop Total	Fold Enrichment
GOTERM_BP_ALL	GO:0009109~coenzyme catabolic process	16	1.5e-10	Q6IBS5, B1ANK7, P48735, O43837, P31040, Q2TB59, P11177, Q6FHZ0, Q6FHQ6, Q6IAL5, Q53GF8, Q96I99, O75891, Q0QEY7, P51553, P21399	1158	26	14116	7.5
GOTERM_BP_ALL	GO:0006099~tricarboxylic acid cycle	15	2.3e-10	Q6IBS5, B1ANK7, P48735, O43837, P31040, P11177, Q6FHZ0, Q2TB59, Q6FHQ6, Q6IAL5, Q53GF8, Q96I99, Q0QEY7, P51553, P21399	1158	23	14116	7.9
GOTERM_BP_ALL	GO:0046356~acetyl-CoA catabolic process	15	2.3e-10	Q6IBS5, B1ANK7, P48735, O43837, P31040, P11177, Q6FHZ0, Q2TB59, Q6FHQ6, Q6IAL5, Q53GF8, Q96I99, Q0QEY7, P51553, P21399	1158	23	14116	7.9
GOTERM_BP_ALL	GO:0051187~cofactor catabolic process	17	3.5e-10	Q6IBS5, B1ANK7, P48735, O43837, P53004, P31040, Q2TB59, P11177, Q6FHZ0, Q6FHQ6, Q6IAL5, Q53GF8, Q96I99, O75891, Q0QEY7, P51553, P21399	1158	31	14116	6.7
GOTERM_BP_ALL	GO:0006084~acetyl-CoA metabolic process	16	4e-09	Q6IBS5, B1ANK7, P48735, O43837, P31040, Q2TB59, P11177, Q6FHZ0, Q6FHQ6, Q6IAL5, Q7Z5G3, Q53GF8, Q96I99, Q0QEY7, P51553, P21399	1158	31	14116	6.3
Annotation Cluster 12	Enrichment Score: 9.34
Category	Term	Count	PValue	Proteins	List Total	Pop Hits	Pop Total	Fold Enrichment
GOTERM_BP_ALL	GO:0046164~alcohol catabolic process	29	1.8e-11	P04406, Q8N335, Q6FHV6, Q01813, P06733, P04075, Q00796, P21964, P46926, P17858, O95336, Q49A63, Q546Z2, P37837, P60174, Q6FHU2, A8K4W6, B7Z5E3, P06744, Q02218, P19367, Q9ULD0, P09972, Q6FHZ0, P11177, P36871, P08237, P14618, Q5U077	1158	81	14116	4.4
GOTERM_BP_ALL	GO:0006007~glucose catabolic process	24	4.5e-11	Q546Z2, Q6FHV6, P60174, P37837, P04406, Q6FHU2, Q01813, A8K4W6, P04075, P06733, B7Z5E3, P06744, Q02218, P19367, Q9ULD0, P17858, P09972, Q6FHZ0, P11177, O95336, P36871, P08237, P14618, Q5U077	1158	58	14116	5.0
GOTERM_BP_ALL	GO:0006096~glycolysis	21	1.8e-10	Q6FHV6, P60174, P04406, Q6FHU2, Q01813, A8K4W6, P04075, P06733, B7Z5E3, P06744, Q02218, P19367, Q9ULD0, P17858, P09972, P11177, Q6FHZ0, P36871, P08237, P14618, Q5U077	1158	47	14116	5.4
GOTERM_BP_ALL	GO:0044275~cellular carbohydrate catabolic process	28	3.7e-10	Q8N335, Q6FHV6, P04406, Q01813, P06733, P04075, Q00796, P46926, P17858, O95336, P11216, Q546Z2, P37837, P60174, Q6FHU2, A8K4W6, B7Z5E3, P06744, Q02218, P19367, Q9ULD0, P09972, Q6FHZ0, P11177, P36871, P08237, P14618, Q5U077	1158	85	14116	4.0
GOTERM_BP_ALL	GO:0046365~monosaccharide catabolic process	25	8.3e-10	Q6FHV6, P04406, Q01813, P06733, P04075, P46926, P17858, O95336, Q546Z2, P37837, P60174, Q6FHU2, A8K4W6, B7Z5E3, P06744, Q02218, P19367, Q9ULD0, P09972, Q6FHZ0, P11177, P36871, P08237, P14618, Q5U077	1158	71	14116	4.3
GOTERM_BP_ALL	GO:0019320~hexose catabolic process	24	2.5e-09	Q546Z2, Q6FHV6, P60174, P37837, P04406, Q6FHU2, Q01813, A8K4W6, P04075, P06733, B7Z5E3, P06744, Q02218, P19367, Q9ULD0, P17858, P09972, Q6FHZ0, P11177, O95336, P36871, P08237, P14618, Q5U077	1158	69	14116	4.2
GOTERM_BP_ALL	GO:0016052~carbohydrate catabolic process	29	3.4e-08	P04406, Q8N335, Q6FHV6, Q01813, P06733, P04075, Q00796, P46926, P17858, O95336, P11216, Q546Z2, P37837, P60174, Q6FHU2, A8K4W6, B7Z5E3, P06744, Q02218, P19367, Q9ULD0, P09972, Q6FHZ0, P11177, P36871, P08237, P14550, P14618, Q5U077	1158	109	14116	3.2
Annotation Cluster 13	Enrichment Score: 8.84
Category	Term	Count	PValue	Proteins	List Total	Pop Hits	Pop Total	Fold Enrichment
GOTERM_BP_ALL	GO:0006006~glucose metabolic process	40	9.3e-11	Q16851, P04406, Q6FHV6, Q01813, Q12904, Q00796, P06733, P04075, Q546H9, Q6PCE3, P17858, P62136, O95336, Q15119, P11216, P11498, Q546Z2, P37837, P60174, Q6FHU2, P62140, A8K4W6, B7Z5E3, Q53T76, P06744, Q02218, P19367, Q9ULD0, P09972, Q6IB91, Q6FHZ0, P11177, P36871, P08237, Q96G03, Q7Z4W1, P14550, P14618, Q5U077, B4DXG6	1158	153	14116	3.2
GOTERM_BP_ALL	GO:0005996~monosaccharide metabolic process	47	3.3e-09	Q16851, P04406, O60502, Q6FHV6, Q01813, Q12904, Q00796, P06733, P04075, Q546H9, Q6PCE3, P46926, Q53FW2, P17858, P62136, O95336, Q15119, P11216, P11498, Q546Z2, P37837, P60174, Q6FHU2, Q9H479, P62140, A8K4W6, B7Z5E3, Q53T76, P06744, Q02218, Q13630, Q9Y303, P19367, Q9ULD0, P09972, Q6IB91, P11177, Q6FHZ0, P36871, P08237, Q96G03, P14550, Q7Z4W1, P14618, Q68EM8, Q5U077, B4DXG6	1158	222	14116	2.6
GOTERM_BP_ALL	GO:0019318~hexose metabolic process	42	9.4e-09	Q16851, P04406, Q6FHV6, Q01813, Q12904, Q00796, P06733, P04075, Q546H9, Q6PCE3, P17858, P62136, O95336, Q15119, P11216, P11498, Q546Z2, P37837, P60174, Q6FHU2, P62140, A8K4W6, B7Z5E3, Q53T76, P06744, Q02218, Q13630, P19367, Q9ULD0, P09972, Q6IB91, Q6FHZ0, P11177, P36871, P08237, Q96G03, Q7Z4W1, P14550, P14618, Q68EM8, Q5U077, B4DXG6	1158	192	14116	2.7
Annotation Cluster 14	Enrichment Score: 8.60
Category	Term	Count	PValue	Proteins	List Total	Pop Hits	Pop Total	Fold Enrichment
GOTERM_BP_ALL	GO:0022904~respiratory electron transport chain	26	9.5e-12	O14561, Q5H9R2, Q4JCQ8, O00483, Q546H9, O43678, Q9BTT5, O43181, Q7Z518, P31040, Q6IBC4, Q6IB89, Q9Y6M9, Q6IBA0, Q0QEY7, Q4W5L2, O75489, P14927, Q567R0, O00217, A8K761, Q7LD69, P31930, P04179, Q6IB76, O75306	1158	64	14116	5.0
GOTERM_BP_ALL	GO:0042773~ATP synthesis coupled electron transport	21	7.2e-09	Q4W5L2, O14561, O75489, P14927, Q567R0, Q5H9R2, O00483, O00217, A8K761, O43678, Q9BTT5, O43181, Q7LD69, Q7Z518, Q6IBC4, P31930, Q6IB89, Q9Y6M9, Q6IBA0, O75306, Q6IB76	1158	56	14116	4.6
GOTERM_BP_ALL	GO:0042775~mitochondrial ATP synthesis coupled electron transport	21	7.2e-09	Q4W5L2, O14561, O75489, P14927, Q567R0, Q5H9R2, O00483, O00217, A8K761, O43678, Q9BTT5, O43181, Q7LD69, Q7Z518, Q6IBC4, P31930, Q6IB89, Q9Y6M9, Q6IBA0, O75306, Q6IB76	1158	56	14116	4.6
GOTERM_BP_ALL	GO:0006120~mitochondrial electron transport, NADH to ubiquinone	17	8.1e-08	O14561, O75489, Q5H9R2, O00217, O00483, A8K761, O43678, Q9BTT5, O43181, Q7LD69, Q7Z518, Q6IBC4, Q6IB89, Q9Y6M9, Q6IBA0, O75306, Q6IB76	1158	42	14116	4.9
Annotation Cluster 15	Enrichment Score: 7.84
Category	Term	Count	PValue	Proteins	List Total	Pop Hits	Pop Total	Fold Enrichment
GOTERM_BP_ALL	GO:0009260~ribonucleotide biosynthetic process	37	8.5e-12	P17812, A8K639, O75964, Q08ET0, P04075, P12268, Q53FW2, P16615, Q32Q12, P11908, Q9Y5K8, P22102, P38606, P30049, P55263, Q53Y06, Q9Y6K8, P05026, Q9H0C7, Q6IB54, B2R6S5, P23634, Q8TAS0, Q9UI12, P56385, P20020, Q9Y2Q0, P21281, P15531, P06576, P22234, Q7Z4Y4, P48047, A8K9T9, P14415, P25705, O75947, Q53X12	1158	124	14116	3.6
GOTERM_BP_ALL	GO:0009259~ribonucleotide metabolic process	39	1e-10	P17812, A8K639, O75964, Q08ET0, P04075, P12268, Q53FW2, P16615, Q32Q12, P11908, Q2VPA0, Q6FGX9, Q9Y5K8, P22102, P38606, P30049, P55263, Q53Y06, Q9Y6K8, P05026, Q9H0C7, Q6IB54, B2R6S5, P23634, Q8TAS0, Q9UI12, P56385, P20020, Q9Y2Q0, P21281, P15531, P06576, P22234, Q7Z4Y4, P48047, A8K9T9, P14415, P25705, O75947, Q53X12	1158	147	14116	3.2
GOTERM_BP_ALL	GO:0009152~purine ribonucleotide biosynthetic process	33	6.6e-10	A8K639, O75964, Q08ET0, P04075, P12268, Q53FW2, P16615, Q32Q12, Q9Y5K8, P22102, P38606, P30049, Q53Y06, Q9Y6K8, P05026, Q9H0C7, Q6IB54, P23634, Q8TAS0, P56385, Q9UI12, P20020, Q9Y2Q0, P21281, P15531, P06576, P22234, Q7Z4Y4, P48047, A8K9T9, P14415, P25705, O75947, Q53X12	1158	117	14116	3.4
GOTERM_BP_ALL	GO:0009165~nucleotide biosynthetic process	42	3.5e-09	P17812, A8K639, O75964, Q08ET0, P04075, P12268, Q53FW2, P16615, Q32Q12, P11908, P43490, Q9Y5K8, P22102, P38606, P30049, Q6LET3, P55263, Q53Y06, Q9Y6K8, P05026, Q9H0C7, Q6IB54, B2R6S5, P23634, Q8TAS0, Q14558, Q9UI12, P56385, P20020, P48163, Q9Y2Q0, P21281, P15531, Q8N7G1, P06576, P22234, Q7Z4Y4, P48047, A8K9T9, P14415, P25705, O75947, Q53X12	1158	186	14116	2.8
GOTERM_BP_ALL	GO:0009150~purine ribonucleotide metabolic process	35	3.8e-09	A8K639, O75964, Q08ET0, P04075, P12268, Q53FW2, P16615, Q32Q12, Q2VPA0, Q6FGX9, Q9Y5K8, P22102, P38606, P30049, Q53Y06, Q9Y6K8, P05026, Q9H0C7, Q6IB54, P23634, Q8TAS0, P56385, Q9UI12, P20020, Q9Y2Q0, P21281, P15531, P06576, P22234, Q7Z4Y4, P48047, A8K9T9, P14415, P25705, O75947, Q53X12	1158	138	14116	3.1
GOTERM_BP_ALL	GO:0034654~nucleobase, nucleoside, nucleotide and nucleic acid biosynthetic process	42	1.1e-08	P17812, A8K639, O75964, Q08ET0, P04075, P12268, Q53FW2, P16615, Q32Q12, P11908, P43490, Q9Y5K8, P22102, P38606, P30049, Q6LET3, P55263, Q53Y06, Q9Y6K8, P05026, Q9H0C7, Q6IB54, B2R6S5, P23634, Q8TAS0, Q14558, Q9UI12, P56385, P20020, P48163, Q9Y2Q0, P21281, P15531, Q8N7G1, P06576, P22234, Q7Z4Y4, P48047, A8K9T9, P14415, P25705, O75947, Q53X12	1158	193	14116	2.7
GOTERM_BP_ALL	GO:0034404~nucleobase, nucleoside and nucleotide biosynthetic process	42	1.1e-08	P17812, A8K639, O75964, Q08ET0, P04075, P12268, Q53FW2, P16615, Q32Q12, P11908, P43490, Q9Y5K8, P22102, P38606, P30049, Q6LET3, P55263, Q53Y06, Q9Y6K8, P05026, Q9H0C7, Q6IB54, B2R6S5, P23634, Q8TAS0, Q14558, Q9UI12, P56385, P20020, P48163, Q9Y2Q0, P21281, P15531, Q8N7G1, P06576, P22234, Q7Z4Y4, P48047, A8K9T9, P14415, P25705, O75947, Q53X12	1158	193	14116	2.7
GOTERM_BP_ALL	GO:0006164~purine nucleotide biosynthetic process	35	2.6e-08	A8K639, O75964, Q08ET0, P04075, P12268, Q53FW2, P16615, Q32Q12, Q9Y5K8, P22102, P38606, P30049, Q6LET3, P55263, Q53Y06, Q9Y6K8, P05026, Q9H0C7, Q6IB54, P23634, Q8TAS0, P56385, Q9UI12, P20020, Q9Y2Q0, P21281, P15531, P06576, P22234, Q7Z4Y4, P48047, A8K9T9, P14415, P25705, O75947, Q53X12	1158	148	14116	2.9
GOTERM_BP_ALL	GO:0009142~nucleoside triphosphate biosynthetic process	28	3e-08	P17812, O75964, Q08ET0, P04075, P16615, Q32Q12, Q9Y5K8, P38606, P30049, P55263, Q53Y06, P05026, Q9H0C7, Q6IB54, P23634, Q8TAS0, P56385, Q9UI12, P20020, Q9Y2Q0, P21281, P15531, P06576, Q7Z4Y4, P48047, P25705, P14415, O75947, Q53X12	1158	102	14116	3.3
GOTERM_BP_ALL	GO:0009144~purine nucleoside triphosphate metabolic process	31	3.3e-08	O60502, O75964, Q08ET0, P04075, P16615, Q32Q12, Q2VPA0, Q6FGX9, Q9Y5K8, P38606, P30049, P55263, Q53Y06, Q9Y6K8, P05026, Q9H0C7, Q6IB54, P23634, Q8TAS0, P56385, Q9UI12, P20020, Q9Y2Q0, P21281, P15531, P06576, Q7Z4Y4, P48047, P25705, P14415, O75947, Q53X12	1158	122	14116	3.1
GOTERM_BP_ALL	GO:0009141~nucleoside triphosphate metabolic process	32	5.1e-08	P17812, O60502, O75964, Q08ET0, P04075, P16615, Q32Q12, Q2VPA0, Q6FGX9, Q9Y5K8, P38606, P30049, P55263, Q53Y06, Q9Y6K8, P05026, Q9H0C7, Q6IB54, P23634, Q8TAS0, P56385, Q9UI12, P20020, Q9Y2Q0, P21281, P15531, P06576, Q7Z4Y4, P48047, P25705, P14415, O75947, Q53X12	1158	131	14116	3.0
GOTERM_BP_ALL	GO:0009199~ribonucleoside triphosphate metabolic process	30	5.7e-08	P17812, O75964, Q08ET0, P04075, P16615, Q32Q12, Q2VPA0, Q6FGX9, Q9Y5K8, P38606, P30049, Q53Y06, Q9Y6K8, P05026, Q9H0C7, Q6IB54, P23634, Q8TAS0, P56385, Q9UI12, P20020, Q9Y2Q0, P21281, P15531, P06576, Q7Z4Y4, P48047, P25705, P14415, O75947, Q53X12	1158	118	14116	3.1
GOTERM_BP_ALL	GO:0046034~ATP metabolic process	28	5.9e-08	O75964, Q08ET0, P04075, P16615, Q2VPA0, Q9Y5K8, Q6FGX9, P38606, P30049, Q53Y06, Q9Y6K8, P05026, Q9H0C7, Q6IB54, P23634, Q8TAS0, P56385, Q9UI12, P20020, Q9Y2Q0, P21281, P06576, Q7Z4Y4, P48047, P25705, P14415, O75947, Q53X12	1158	105	14116	3.3
GOTERM_BP_ALL	GO:0009201~ribonucleoside triphosphate biosynthetic process	27	6.5e-08	P17812, O75964, Q08ET0, P04075, P16615, Q32Q12, Q9Y5K8, P38606, P30049, Q53Y06, P05026, Q9H0C7, Q6IB54, P23634, Q8TAS0, P56385, Q9UI12, P20020, Q9Y2Q0, P21281, P15531, P06576, Q7Z4Y4, P48047, P25705, P14415, O75947, Q53X12	1158	99	14116	3.3
GOTERM_BP_ALL	GO:0009145~purine nucleoside triphosphate biosynthetic process	27	6.5e-08	O75964, Q08ET0, P04075, P16615, Q32Q12, Q9Y5K8, P38606, P30049, P55263, Q53Y06, P05026, Q9H0C7, Q6IB54, P23634, Q8TAS0, P56385, Q9UI12, P20020, Q9Y2Q0, P21281, P15531, P06576, Q7Z4Y4, P48047, P25705, P14415, O75947, Q53X12	1158	99	14116	3.3
GOTERM_BP_ALL	GO:0006163~purine nucleotide metabolic process	39	1.1e-07	A8K639, O60502, O75964, Q08ET0, P04075, P12268, Q53FW2, P16615, Q32Q12, Q2VPA0, Q6FGX9, Q9Y5K8, P22102, P38606, P30049, Q6LET3, P55263, Q53Y06, Q9Y6K8, P05026, Q9H0C7, Q6IB54, P23634, Q8TAS0, Q9UI12, P56385, P20020, Q9Y2Q0, P21281, P15531, P06576, P22234, Q7Z4Y4, P48047, A8K9T9, Q96IN2, P14415, P25705, O75947, Q53X12	1158	186	14116	2.6
GOTERM_BP_ALL	GO:0006754~ATP biosynthetic process	25	1.2e-07	O75964, Q08ET0, P04075, P16615, Q9Y5K8, P38606, P30049, Q53Y06, P05026, Q9H0C7, Q6IB54, Q8TAS0, P23634, P56385, Q9UI12, P20020, Q9Y2Q0, P21281, P06576, Q7Z4Y4, P48047, P25705, P14415, O75947, Q53X12	1158	89	14116	3.4
GOTERM_BP_ALL	GO:0009205~purine ribonucleoside triphosphate metabolic process	29	1.7e-07	O75964, Q08ET0, P04075, P16615, Q32Q12, Q2VPA0, Q6FGX9, Q9Y5K8, P38606, P30049, Q53Y06, Q9Y6K8, P05026, Q9H0C7, Q6IB54, P23634, Q8TAS0, P56385, Q9UI12, P20020, Q9Y2Q0, P21281, P15531, P06576, Q7Z4Y4, P48047, P25705, P14415, O75947, Q53X12	1158	117	14116	3.0
GOTERM_BP_ALL	GO:0009206~purine ribonucleoside triphosphate biosynthetic process	26	2.1e-07	O75964, Q08ET0, P04075, P16615, Q32Q12, Q9Y5K8, P38606, P30049, Q53Y06, P05026, Q9H0C7, Q6IB54, P23634, Q8TAS0, P56385, Q9UI12, P20020, Q9Y2Q0, P21281, P15531, P06576, Q7Z4Y4, P48047, P25705, P14415, O75947, Q53X12	1158	98	14116	3.2
Annotation Cluster 16	Enrichment Score: 7.62
Category	Term	Count	PValue	Proteins	List Total	Pop Hits	Pop Total	Fold Enrichment
GOTERM_BP_ALL	GO:0050804~regulation of synaptic transmission	34	9.8e-09	O95970, P27105, Q8IWE0, Q9UBB6, Q9UQB3, Q08209, Q4JCQ8, Q75ME0, P42262, P61981, P04899, P16298, Q9Y639, P08247, O75145, P61764, Q5RKT7, Q00535, Q6FHG5, O15240, Q4W5L2, Q96GW7, Q59FF4, P30531, Q68CM6, Q6FI44, Q548C2, P20336, P02649, Q86U78, Q04917, O43759, P01116, P46821, P01112	1158	136	14116	3.0
GOTERM_BP_ALL	GO:0051969~regulation of transmission of nerve impulse	35	2.2e-08	O95970, P27105, Q8IWE0, Q9UBB6, Q9UQB3, Q08209, Q4JCQ8, Q75ME0, P42262, P61981, P04899, P16298, Q9Y639, P08247, O75145, P61764, Q5RKT7, Q00535, Q6FHG5, O15240, Q4W5L2, Q96GW7, Q59FF4, P30531, Q68CM6, Q6FI44, Q548C2, P20336, P02649, Q53H26, Q86U78, Q04917, O43759, P01116, P46821, P01112	1158	147	14116	2.9
GOTERM_BP_ALL	GO:0031644~regulation of neurological system process	35	6.2e-08	O95970, P27105, Q8IWE0, Q9UBB6, Q9UQB3, Q08209, Q4JCQ8, Q75ME0, P42262, P61981, P04899, P16298, Q9Y639, P08247, O75145, P61764, Q5RKT7, Q00535, Q6FHG5, O15240, Q4W5L2, Q96GW7, Q59FF4, P30531, Q68CM6, Q6FI44, Q548C2, P20336, P02649, Q53H26, Q86U78, Q04917, O43759, P01116, P46821, P01112	1158	153	14116	2.8
Annotation Cluster 17	Enrichment Score: 6.60
Category	Term	Count	PValue	Proteins	List Total	Pop Hits	Pop Total	Fold Enrichment
GOTERM_BP_ALL	GO:0030832~regulation of actin filament length	21	7.1e-08	Q53QM2, P31146, B0YJ88, P35612, B2ZZ89, Q5U025, O15020, Q53R19, Q53GB6, P23528, P11277, P60981, Q13813, Q9P1U1, Q8N8M3, P52907, A4D2P1, P47756, Q53GE2, P42345, Q2LE71	1158	63	14116	4.1
GOTERM_BP_ALL	GO:0032956~regulation of actin cytoskeleton organization	25	1.2e-07	Q53QM2, P23528, Q53GB6, P52907, A4D2P1, Q53GE2, P42345, Q6DCA5, P31146, B0YJ88, P35612, B2ZZ89, O15020, Q5U025, Q53R19, P11277, P60981, Q13813, Q8N8M3, Q9P1U1, P35240, P47756, P61586, Q2LE71, Q1ZYL5	1158	89	14116	3.4
GOTERM_BP_ALL	GO:0008064~regulation of actin polymerization or depolymerization	20	2.1e-07	Q53QM2, P31146, B0YJ88, P35612, B2ZZ89, Q5U025, O15020, Q53R19, Q53GB6, P23528, P11277, P60981, Q13813, Q9P1U1, P52907, A4D2P1, P47756, Q53GE2, P42345, Q2LE71	1158	61	14116	4.0
GOTERM_BP_ALL	GO:0032970~regulation of actin filament-based process	25	2.4e-07	Q53QM2, P23528, Q53GB6, P52907, A4D2P1, Q53GE2, P42345, Q6DCA5, P31146, B0YJ88, P35612, B2ZZ89, O15020, Q5U025, Q53R19, P11277, P60981, Q13813, Q8N8M3, Q9P1U1, P35240, P47756, P61586, Q2LE71, Q1ZYL5	1158	92	14116	3.3
GOTERM_BP_ALL	GO:0032271~regulation of protein polymerization	21	2.9e-07	P10636, Q53QM2, P31146, Q4L233, B0YJ88, P35612, B2ZZ89, Q5U025, O15020, Q53R19, Q53GB6, P11277, Q13813, Q9P1U1, P52907, A4D2P1, P47756, Q53GE2, P42345, Q2LE71, P46821	1158	68	14116	3.8
GOTERM_BP_ALL	GO:0043254~regulation of protein complex assembly	24	6.3e-07	Q53QM2, Q4L233, P60953, Q53GB6, P52907, A4D2P1, P61764, Q53GE2, P42345, P10636, P31146, B0YJ88, P35612, B2ZZ89, O15020, Q5U025, Q53R19, Q68CM6, P11277, Q13813, Q9P1U1, P47756, P10909, Q2LE71, P46821	1158	90	14116	3.3
GOTERM_BP_ALL	GO:0030833~regulation of actin filament polymerization	18	7.7e-07	Q53QM2, P31146, B0YJ88, P35612, B2ZZ89, O15020, Q5U025, Q53R19, Q53GB6, P11277, Q13813, Q9P1U1, P52907, A4D2P1, P47756, Q53GE2, P42345, Q2LE71	1158	54	14116	4.1
Annotation Cluster 18	Enrichment Score: 6.52
Category	Term	Count	PValue	Proteins	List Total	Pop Hits	Pop Total	Fold Enrichment
GOTERM_BP_ALL	GO:0015986~ATP synthesis coupled proton transport	17	3.6e-08	Q9H0C7, Q6IB54, O75964, Q8TAS0, Q08ET0, P56385, Q9UI12, P21281, P06576, Q9Y5K8, P38606, P48047, P30049, P25705, Q53Y06, O75947, Q53X12	1158	40	14116	5.2
GOTERM_BP_ALL	GO:0015985~energy coupled proton transport, down electrochemical gradient	17	3.6e-08	Q9H0C7, Q6IB54, O75964, Q8TAS0, Q08ET0, P56385, Q9UI12, P21281, P06576, Q9Y5K8, P38606, P48047, P30049, P25705, Q53Y06, O75947, Q53X12	1158	40	14116	5.2
GOTERM_BP_ALL	GO:0034220~ion transmembrane transport	17	9.3e-07	Q9H0C7, Q6IB54, O75964, Q8TAS0, Q08ET0, P56385, Q9UI12, P21281, P06576, Q9Y5K8, P38606, P48047, P30049, P25705, Q53Y06, O75947, Q53X12	1158	49	14116	4.2
GOTERM_BP_ALL	GO:0015992~proton transport	19	1.1e-06	Q9H0C7, Q6IB54, Q6NVJ2, O75964, Q8TAS0, Q08ET0, P56385, Q9UI12, P21281, P06576, Q2TB59, Q9Y5K8, P38606, P48047, P30049, P25705, Q53Y06, O75947, Q53X12	1158	61	14116	3.8
GOTERM_BP_ALL	GO:0006818~hydrogen transport	19	1.8e-06	Q9H0C7, Q6IB54, Q6NVJ2, O75964, Q8TAS0, Q08ET0, P56385, Q9UI12, P21281, P06576, Q2TB59, Q9Y5K8, P38606, P48047, P30049, P25705, Q53Y06, O75947, Q53X12	1158	63	14116	3.7
Annotation Cluster 19	Enrichment Score: 6.45
Category	Term	Count	PValue	Proteins	List Total	Pop Hits	Pop Total	Fold Enrichment
GOTERM_BP_ALL	GO:0006418~tRNA aminoacylation for protein translation	17	3.5e-07	Q9H8E3, P49588, P14868, B4DI73, Q12904, Q9BR63, P54577, B4DE10, P41250, Q6P0M4, Q6PI48, O43776, Q5HYE4, Q15046, Q5JTZ9, P07814, P23381	1158	46	14116	4.5
GOTERM_BP_ALL	GO:0043039~tRNA aminoacylation	17	3.5e-07	Q9H8E3, P49588, P14868, B4DI73, Q12904, Q9BR63, P54577, B4DE10, P41250, Q6P0M4, Q6PI48, O43776, Q5HYE4, Q15046, Q5JTZ9, P07814, P23381	1158	46	14116	4.5
GOTERM_BP_ALL	GO:0043038~amino acid activation	17	3.5e-07	Q9H8E3, P49588, P14868, B4DI73, Q12904, Q9BR63, P54577, B4DE10, P41250, Q6P0M4, Q6PI48, O43776, Q5HYE4, Q15046, Q5JTZ9, P07814, P23381	1158	46	14116	4.5
Annotation Cluster 20	Enrichment Score: 5.24
Category	Term	Count	PValue	Proteins	List Total	Pop Hits	Pop Total	Fold Enrichment
GOTERM_BP_ALL	GO:0043603~cellular amide metabolic process	19	2.6e-07	Q6IBS5, Q546Z2, Q5T6L4, P60174, P37837, P05089, Q59FF4, O43837, P48163, Q8N7G1, Q96RQ3, Q6FHZ0, P43490, O95336, Q6FHQ6, Q53GF8, Q7Z4W1, Q5U077, P51553	1158	56	14116	4.1
GOTERM_BP_ALL	GO:0046496~nicotinamide nucleotide metabolic process	15	1.7e-06	Q6IBS5, Q546Z2, P37837, P60174, O43837, P48163, Q8N7G1, P43490, Q6FHZ0, Q6FHQ6, O95336, Q53GF8, Q7Z4W1, Q5U077, P51553	1158	40	14116	4.6
GOTERM_BP_ALL	GO:0006769~nicotinamide metabolic process	15	1.7e-06	Q6IBS5, Q546Z2, P37837, P60174, O43837, P48163, Q8N7G1, P43490, Q6FHZ0, Q6FHQ6, O95336, Q53GF8, Q7Z4W1, Q5U077, P51553	1158	40	14116	4.6
GOTERM_BP_ALL	GO:0009820~alkaloid metabolic process	15	2.4e-06	Q6IBS5, Q546Z2, P37837, P60174, O43837, P48163, Q8N7G1, P43490, Q6FHZ0, Q6FHQ6, O95336, Q53GF8, Q7Z4W1, Q5U077, P51553	1158	41	14116	4.5
GOTERM_BP_ALL	GO:0019362~pyridine nucleotide metabolic process	15	3.4e-06	Q6IBS5, Q546Z2, P37837, P60174, O43837, P48163, Q8N7G1, P43490, Q6FHZ0, Q6FHQ6, O95336, Q53GF8, Q7Z4W1, Q5U077, P51553	1158	42	14116	4.4
GOTERM_BP_ALL	GO:0006733~oxidoreduction coenzyme metabolic process	15	5.2e-05	Q6IBS5, Q546Z2, P37837, P60174, O43837, P48163, Q8N7G1, P43490, Q6FHZ0, Q6FHQ6, O95336, Q53GF8, Q7Z4W1, Q5U077, P51553	1158	52	14116	3.5
GOTERM_BP_ALL	GO:0019748~secondary metabolic process	17	0.00058	Q6IBS5, Q546Z2, P60174, P37837, Q53Y51, O43837, P48163, Q8N7G1, Q6IRT1, P43490, Q6FHZ0, O95336, Q6FHQ6, Q53GF8, Q7Z4W1, Q5U077, P51553	1158	79	14116	2.6
Annotation Cluster 21	Enrichment Score: 5.13
Category	Term	Count	PValue	Proteins	List Total	Pop Hits	Pop Total	Fold Enrichment
GOTERM_BP_ALL	GO:0007268~synaptic transmission	54	5.5e-08	Q5VZ30, Q59GE1, Q2VPS2, P02686, Q08209, P21964, P43034, P42262, Q99719, Q15818, P21796, P61106, O75145, P80404, O15079, Q00535, O14594, Q49A63, Q99497, P49418, Q4W5L2, Q6IS01, P30531, P60880, Q9ULB1, Q53F03, Q6AI31, Q6FGQ4, P02649, P17600, Q9P1A6, Q59FL6, Q9Y277, P27105, P17252, O00468, Q4JCQ8, Q75ME0, Q546H9, Q53F18, Q53G81, A8K9L3, P16298, B9EKV4, Q5RKT7, Q1HBJ4, Q86VA8, Q9UPA5, A6NJA2, Q16566,…	1158	298	14116	2.2
GOTERM_BP_ALL	GO:0019226~transmission of nerve impulse	57	8.8e-07	Q5VZ30, Q59GE1, Q2VPS2, P02686, Q08209, P21964, P43034, P42262, Q99719, Q15818, P21796, P61106, O75145, P80404, O15079, Q00535, Q49A63, O14594, Q99497, P49418, Q4W5L2, Q9Y4W6, Q6IS01, P30531, P60880, Q9ULB1, Q53F03, Q6FGQ4, Q6AI31, P02649, P17600, Q9P1A6, Q59FL6, Q9Y277, P27105, P00441, P17252, O00468, Q4JCQ8, Q75ME0, Q546H9, Q53F18, Q53G81, A8K9L3, P16298, B9EKV4, Q5RKT7, B3KNS7, Q1HBJ4, Q86VA8,…	1158	350	14116	2.0
GOTERM_BP_ALL	GO:0007267~cell-cell signaling	67	0.0083	Q5VZ30, Q99517, Q59GE1, Q12904, Q2VPS2, P02686, Q08209, P43034, P21964, P42262, Q99719, Q15818, P21796, Q6ICN0, O75145, Q6FIE9, P61106, P80404, O15079, Q00535, Q49A63, O14594, Q99497, P49418, Q4W5L2, Q6IS01, P30531, O95989, Q548C2, P60880, Q9ULB1, Q53F03, Q6FGQ4, Q6AI31, P02649, P10599, P17600, Q9P1A6, Q59FL6, Q9Y277, P27105, P17252, O00468, Q4JCQ8, Q75ME0, Q546H9, Q53F18, Q53G81, A8K9L3, P16298,…	1158	600	14116	1.4
Annotation Cluster 22	Enrichment Score: 4.75
Category	Term	Count	PValue	Proteins	List Total	Pop Hits	Pop Total	Fold Enrichment
GOTERM_BP_ALL	GO:0043242~negative regulation of protein complex disassembly	15	2.4e-06	P10636, B0YJ88, Q92974, P35612, P78559, B2ZZ89, Q6NYC5, P27816, O15020, P11137, P11277, Q13813, P52907, P47756, Q53GE2, P46821	1158	41	14116	4.5
GOTERM_BP_ALL	GO:0051494~negative regulation of cytoskeleton organization	16	2.4e-05	P10636, P31146, B0YJ88, Q92974, P35612, P78559, B2ZZ89, Q6NYC5, P27816, O15020, P11137, P11277, Q13813, P52907, P47756, Q53GE2, P46821	1158	55	14116	3.5
GOTERM_BP_ALL	GO:0010639~negative regulation of organelle organization	19	9.1e-05	P10636, Q4W5L2, P31146, B0YJ88, Q92974, P78559, P35612, B2ZZ89, Q6NYC5, P27816, O15020, P11137, P11277, P06748, Q13813, P52907, Q5VXV3, P47756, Q53GE2, P46821	1158	82	14116	2.8
Annotation Cluster 23	Enrichment Score: 4.15
Category	Term	Count	PValue	Proteins	List Total	Pop Hits	Pop Total	Fold Enrichment
GOTERM_BP_ALL	GO:0042981~regulation of apoptosis	98	6e-05	Q8TEY4, Q5VVD0, Q59EJ3, P50583, P23528, Q5W0H4, Q32Q12, A4D2P1, O43707, P08758, P23396, Q96GF2, Q86XR1, Q05639, Q9H3Z4, P49588, Q2YDC2, Q9NZJ7, Q6FGQ4, P02649, P62258, P09211, P61586, P63241, Q2TSD2, P52565, P17252, P04040, P35609, Q6W3F3, Q1HE25, P30044, O43272, Q76LA1, Q5SU16, Q1HBJ4, P09382, P11021, P55072, P30101, O75489, P50453, Q59FF4, Q9Y371, Q14TF0, Q14155, Q5CAQ5, B3KT21, O95630, Q86U78,…	1158	804	14116	1.5
GOTERM_BP_ALL	GO:0010941~regulation of cell death	99	6.5e-05	Q8TEY4, Q5VVD0, Q59EJ3, P50583, P23528, Q5W0H4, Q32Q12, A4D2P1, P08758, O43707, P23396, Q96GF2, Q86XR1, Q05639, Q9H3Z4, P49588, Q2YDC2, Q9NZJ7, Q6FGQ4, P02649, P62258, P09211, P61586, P63241, Q2TSD2, P52565, P17252, P04040, P35609, Q6W3F3, Q1HE25, P30044, O43272, Q76LA1, Q5SU16, Q1HBJ4, P09382, P11021, P55072, P30101, O75489, P50453, Q59FF4, Q9Y371, Q14TF0, Q14155, P12235, Q5CAQ5, B3KT21, O95630,…	1158	815	14116	1.5
GOTERM_BP_ALL	GO:0043067~regulation of programmed cell death	98	9e-05	Q8TEY4, Q5VVD0, Q59EJ3, P50583, P23528, Q5W0H4, Q32Q12, A4D2P1, O43707, P08758, P23396, Q96GF2, Q86XR1, Q05639, Q9H3Z4, P49588, Q2YDC2, Q9NZJ7, Q6FGQ4, P02649, P62258, P09211, P61586, P63241, Q2TSD2, P52565, P17252, P04040, P35609, Q6W3F3, Q1HE25, P30044, O43272, Q76LA1, Q5SU16, Q1HBJ4, P09382, P11021, P55072, P30101, O75489, P50453, Q59FF4, Q9Y371, Q14TF0, Q14155, Q5CAQ5, B3KT21, O95630, Q86U78,…	1158	812	14116	1.5
Annotation Cluster 24	Enrichment Score: 3.71
Category	Term	Count	PValue	Proteins	List Total	Pop Hits	Pop Total	Fold Enrichment
GOTERM_BP_ALL	GO:0006796~phosphate metabolic process	112	0.00018	Q59HA5, O75964, Q14289, Q96KG9, Q6NYC5, Q5H9R2, P11137, O00483, P23528, Q6IBG4, Q32Q12, O43181, P11274, P38606, Q53Y06, P36507, P22695, Q9UJU6, Q13153, Q8TAS0, B2ZZ89, O00217, Q548C2, A4QPA9, Q7LD69, Q6IQ43, Q6IB76, Q16851, Q59EH3, Q08ET0, P17252, B7Z6Q4, P14621, Q9Y243, Q8TDJ5, Q15119, Q06124, P30049, Q1HBJ4, Q6IB89, Q8N8I9, P42345, Q6IBA0, Q8IW76, O75489, P14927, Q13332, Q53T76, P27361, O00743,…	1158	973	14116	1.4
GOTERM_BP_ALL	GO:0006793~phosphorus metabolic process	112	0.00018	Q59HA5, O75964, Q14289, Q96KG9, Q6NYC5, Q5H9R2, P11137, O00483, P23528, Q6IBG4, Q32Q12, O43181, P11274, P38606, Q53Y06, P36507, P22695, Q9UJU6, Q13153, Q8TAS0, B2ZZ89, O00217, Q548C2, A4QPA9, Q7LD69, Q6IQ43, Q6IB76, Q16851, Q59EH3, Q08ET0, P17252, B7Z6Q4, P14621, Q9Y243, Q8TDJ5, Q15119, Q06124, P30049, Q1HBJ4, Q6IB89, Q8N8I9, P42345, Q6IBA0, Q8IW76, O75489, P14927, Q13332, Q53T76, P27361, O00743,…	1158	973	14116	1.4
GOTERM_BP_ALL	GO:0016310~phosphorylation	95	0.00021	Q59HA5, O75964, Q96KG9, Q14289, Q5H9R2, Q6NYC5, P11137, O00483, P23528, Q32Q12, O43181, P11274, P38606, Q53Y06, P36507, P22695, Q9UJU6, Q13153, Q8TAS0, B2ZZ89, O00217, Q548C2, A4QPA9, Q7LD69, Q6IB76, Q16851, P17252, Q08ET0, Q9Y243, Q8TDJ5, Q15119, Q06124, P30049, Q1HBJ4, Q6IB89, P42345, Q8N8I9, Q6IBA0, Q8IW76, O75489, P14927, P27361, P06576, P31930, O75116, O75306, O14561, Q9UEW8, P42224, P12931,…	1158	800	14116	1.4
Annotation Cluster 25	Enrichment Score: 3.65
Category	Term	Count	PValue	Proteins	List Total	Pop Hits	Pop Total	Fold Enrichment
GOTERM_BP_ALL	GO:0031175~neuron projection development	41	5.4e-05	Q8TEY4, P09936, Q14289, P17252, Q6NYC5, Q9UQB8, P11137, Q9BPU6, P43034, O43175, Q9UBB4, Q5U058, O15075, A1L306, A4D2P1, P61764, Q5RKT7, Q06124, Q00535, Q6LET3, O94856, Q59G01, Q15483, Q9Y4W6, Q8WXF7, Q53G99, Q15019, Q68CM6, B4DGY0, O60282, P60880, A4QPA9, Q7Z2K8, Q9ULB1, P20336, P09543, Q58F15, P09471, P10909, O60331, P46821, P04271, P26232	1158	256	14116	2.0
GOTERM_BP_ALL	GO:0032990~cell part morphogenesis	41	5.4e-05	Q8TEY4, P09936, O95140, P17252, Q9UQB8, Q9BPU6, P43034, Q5U058, O15075, A1L306, A4D2P1, P61764, Q5RKT7, Q06124, O00429, Q00535, Q6LET3, O94856, Q59G01, Q15483, Q9Y4W6, Q8WXF7, Q4AEJ4, Q53G99, B4DGY0, Q68CM6, P60880, O60282, A4QPA9, Q9ULB1, P20336, A4D1U3, P09543, Q58F15, P10909, O60331, O60313, P46821, P04271, Q2UVF2, P26232, Q9Y3D6	1158	256	14116	2.0
GOTERM_BP_ALL	GO:0000904~cell morphogenesis involved in differentiation	38	0.00019	Q8TEY4, P09936, P00441, P17252, Q9UQB8, Q9BPU6, Q4JCQ8, P43034, Q60FE2, Q5U058, O15075, A1L306, A4D2P1, P61764, Q9Y3I0, Q5RKT7, Q06124, Q00535, Q6LET3, O94856, P11047, Q59G01, Q15483, Q9Y4W6, Q8WXF7, Q53G99, B4DGY0, Q68CM6, P60880, O60282, Q9ULB1, P20336, P09543, Q53S54, Q58F15, O60331, P46821, P04271, P26232	1158	244	14116	1.9
GOTERM_BP_ALL	GO:0048667~cell morphogenesis involved in neuron differentiation	34	0.00019	Q8TEY4, P09936, P00441, P17252, Q9UQB8, Q4JCQ8, Q9BPU6, P43034, Q5U058, O15075, A1L306, A4D2P1, P61764, Q5RKT7, Q06124, Q00535, Q6LET3, O94856, Q59G01, Q15483, Q9Y4W6, Q8WXF7, Q53G99, B4DGY0, Q68CM6, P60880, O60282, Q9ULB1, P20336, P09543, Q58F15, O60331, P46821, P04271, P26232	1158	209	14116	2.0
GOTERM_BP_ALL	GO:0048812~neuron projection morphogenesis	34	0.00028	Q8TEY4, P09936, P17252, Q9UQB8, Q9BPU6, P43034, Q5U058, O15075, A1L306, A4D2P1, P61764, Q5RKT7, Q06124, Q00535, O94856, Q6LET3, Q59G01, Q15483, Q9Y4W6, Q8WXF7, Q53G99, B4DGY0, Q68CM6, P60880, O60282, A4QPA9, Q9ULB1, P20336, P09543, Q58F15, P10909, O60331, P46821, P04271, P26232	1158	213	14116	1.9
GOTERM_BP_ALL	GO:0007409~axonogenesis	31	0.00049	Q8TEY4, P09936, P17252, Q9UQB8, Q9BPU6, P43034, Q5U058, O15075, A4D2P1, A1L306, P61764, Q5RKT7, Q06124, Q00535, O94856, Q59G01, Q15483, Q9Y4W6, Q8WXF7, Q53G99, B4DGY0, Q68CM6, P60880, O60282, Q9ULB1, P20336, P09543, Q58F15, O60331, P46821, P04271, P26232	1158	193	14116	2.0
GOTERM_BP_ALL	GO:0048858~cell projection morphogenesis	35	0.0017	Q8TEY4, P09936, P17252, Q9UQB8, Q9BPU6, P43034, Q5U058, O15075, A1L306, A4D2P1, P61764, Q5RKT7, Q06124, Q00535, Q6LET3, O94856, Q59G01, Q15483, Q9Y4W6, Q8WXF7, Q53G99, B4DGY0, Q68CM6, P60880, O60282, A4QPA9, Q9ULB1, P20336, P09543, Q58F15, P10909, O60331, P46821, P04271, Q2UVF2, P26232	1158	245	14116	1.7
Annotation Cluster 26	Enrichment Score: 3.44
Category	Term	Count	PValue	Proteins	List Total	Pop Hits	Pop Total	Fold Enrichment
GOTERM_BP_ALL	GO:0030834~regulation of actin filament depolymerization	11	3e-05	P52907, B0YJ88, P35612, P47756, B2ZZ89, Q53GE2, O15020, P23528, P11277, P60981, Q13813	1158	27	14116	5.0
GOTERM_BP_ALL	GO:0051693~actin filament capping	9	0.00022	P52907, B0YJ88, P35612, P47756, B2ZZ89, Q53GE2, O15020, P11277, Q13813	1158	22	14116	5.0
GOTERM_BP_ALL	GO:0031333~negative regulation of protein complex assembly	11	0.00028	P52907, B0YJ88, P35612, P60953, P47756, B2ZZ89, Q53GE2, P10909, O15020, P11277, Q13813	1158	34	14116	3.9
GOTERM_BP_ALL	GO:0030835~negative regulation of actin filament depolymerization	9	0.00044	P52907, B0YJ88, P35612, P47756, B2ZZ89, Q53GE2, O15020, P11277, Q13813	1158	24	14116	4.6
GOTERM_BP_ALL	GO:0030837~negative regulation of actin filament polymerization	9	0.0014	P52907, B0YJ88, P35612, P47756, B2ZZ89, Q53GE2, O15020, P11277, Q13813	1158	28	14116	3.9
GOTERM_BP_ALL	GO:0032272~negative regulation of protein polymerization	9	0.0018	P52907, B0YJ88, P35612, P47756, B2ZZ89, Q53GE2, O15020, P11277, Q13813	1158	29	14116	3.8
Annotation Cluster 27	Enrichment Score: 3.42
Category	Term	Count	PValue	Proteins	List Total	Pop Hits	Pop Total	Fold Enrichment
GOTERM_BP_ALL	GO:0060548~negative regulation of cell death	50	0.00029	Q59EJ3, Q53GY1, Q15811, Q5TZZ9, P23528, Q5W0H4, Q32Q12, P08758, P32119, Q86XR1, Q05639, Q4W5L2, Q9H3Z4, Q6LES2, P49588, P38646, P06748, Q6FGQ4, P02649, P09211, P10809, P04179, P61586, P10909, P04792, P00441, Q5T6G6, P52565, P04040, P30044, Q5RKT7, P11021, Q6FHL9, P50453, Q59FF4, Q04760, P13010, P13521, Q9Y371, P07203, Q14TF0, P12235, P15531, Q5CAQ5, O95630, Q86U78, Q5TZN6, Q92614, P01116, D0PNI1,…	1158	360	14116	1.7
GOTERM_BP_ALL	GO:0043066~negative regulation of apoptosis	49	0.00036	Q59EJ3, Q53GY1, Q15811, Q5TZZ9, P23528, Q5W0H4, Q32Q12, P08758, P32119, Q86XR1, Q05639, Q4W5L2, Q9H3Z4, Q6LES2, P49588, P38646, P06748, Q6FGQ4, P02649, P09211, P10809, P04179, P61586, P10909, P04792, P00441, Q5T6G6, P52565, P04040, P30044, Q5RKT7, P11021, Q6FHL9, P50453, Q59FF4, Q04760, P13010, P13521, Q9Y371, P07203, Q14TF0, P15531, Q5CAQ5, O95630, Q86U78, Q5TZN6, Q92614, P01116, D0PNI1, P01112	1158	354	14116	1.7
GOTERM_BP_ALL	GO:0043069~negative regulation of programmed cell death	49	0.00051	Q59EJ3, Q53GY1, Q15811, Q5TZZ9, P23528, Q5W0H4, Q32Q12, P08758, P32119, Q86XR1, Q05639, Q4W5L2, Q9H3Z4, Q6LES2, P49588, P38646, P06748, Q6FGQ4, P02649, P09211, P10809, P04179, P61586, P10909, P04792, P00441, Q5T6G6, P52565, P04040, P30044, Q5RKT7, P11021, Q6FHL9, P50453, Q59FF4, Q04760, P13010, P13521, Q9Y371, P07203, Q14TF0, P15531, Q5CAQ5, O95630, Q86U78, Q5TZN6, Q92614, P01116, D0PNI1, P01112	1158	359	14116	1.7
Annotation Cluster 28	Enrichment Score: 2.78
Category	Term	Count	PValue	Proteins	List Total	Pop Hits	Pop Total	Fold Enrichment
GOTERM_BP_ALL	GO:0006635~fatty acid beta-oxidation	10	0.00027	P43155, Q16698, P23786, Q9BUT1, P30084, P55084, Q547S8, Q13011, P09110, Q5T4U5	1158	28	14116	4.4
GOTERM_BP_ALL	GO:0009062~fatty acid catabolic process	10	0.002	P43155, Q16698, P23786, Q9BUT1, P30084, P55084, Q547S8, Q13011, P09110, Q5T4U5	1158	36	14116	3.4
GOTERM_BP_ALL	GO:0019395~fatty acid oxidation	10	0.0036	P43155, Q16698, P23786, Q9BUT1, P30084, P55084, Q547S8, Q13011, P09110, Q5T4U5	1158	39	14116	3.1
GOTERM_BP_ALL	GO:0034440~lipid oxidation	10	0.0036	P43155, Q16698, P23786, Q9BUT1, P30084, P55084, Q547S8, Q13011, P09110, Q5T4U5	1158	39	14116	3.1
Annotation Cluster 29	Enrichment Score: 2.73
Category	Term	Count	PValue	Proteins	List Total	Pop Hits	Pop Total	Fold Enrichment
GOTERM_BP_ALL	GO:0022406~membrane docking	10	0.00062	Q53GW1, O00186, P61764, O15079, Q9NRW7, Q6NUR7, P26038, Q75ME0, Q68CM6, P60880, Q6PUV4	1158	31	14116	3.9
GOTERM_BP_ALL	GO:0006904~vesicle docking during exocytosis	8	0.0024	Q53GW1, O00186, P61764, O15079, Q9NRW7, Q75ME0, Q68CM6, P60880, Q6PUV4	1158	24	14116	4.1
GOTERM_BP_ALL	GO:0048278~vesicle docking	8	0.004	Q53GW1, O00186, P61764, O15079, Q9NRW7, Q75ME0, Q68CM6, P60880, Q6PUV4	1158	26	14116	3.8
Annotation Cluster 30	Enrichment Score: 2.65
Category	Term	Count	PValue	Proteins	List Total	Pop Hits	Pop Total	Fold Enrichment
GOTERM_BP_ALL	GO:0009161~ribonucleoside monophosphate metabolic process	9	0.00061	P11908, A8K639, P22234, P22102, Q7Z4Y4, A8K9T9, P55263, P12268, Q53FW2	1158	25	14116	4.4
GOTERM_BP_ALL	GO:0009167~purine ribonucleoside monophosphate metabolic process	7	0.0043	A8K639, P22234, P22102, Q7Z4Y4, A8K9T9, P12268, Q53FW2	1158	20	14116	4.3
GOTERM_BP_ALL	GO:0009126~purine nucleoside monophosphate metabolic process	7	0.0043	A8K639, P22234, P22102, Q7Z4Y4, A8K9T9, P12268, Q53FW2	1158	20	14116	4.3
Annotation Cluster 31	Enrichment Score: 2.64
Category	Term	Count	PValue	Proteins	List Total	Pop Hits	Pop Total	Fold Enrichment
GOTERM_BP_ALL	GO:0006606~protein import into nucleus	17	0.0015	Q9H0C7, O00629, P30101, Q92973, P55060, B2ZZ89, Q59FF4, Q08209, P16298, O60684, O95373, P61970, Q6IN77, O14980, Q1HBJ4, Q8IYQ9, O00410	1158	86	14116	2.4
GOTERM_BP_ALL	GO:0051170~nuclear import	17	0.0019	Q9H0C7, O00629, P30101, Q92973, P55060, B2ZZ89, Q59FF4, Q08209, P16298, O60684, O95373, P61970, Q6IN77, O14980, Q1HBJ4, Q8IYQ9, O00410	1158	88	14116	2.4
GOTERM_BP_ALL	GO:0034504~protein localization in nucleus	17	0.0039	Q9H0C7, O00629, P30101, Q92973, P55060, B2ZZ89, Q59FF4, Q08209, P16298, O60684, O95373, P61970, Q6IN77, O14980, Q1HBJ4, Q8IYQ9, O00410	1158	94	14116	2.2
Annotation Cluster 32	Enrichment Score: 2.51
Category	Term	Count	PValue	Proteins	List Total	Pop Hits	Pop Total	Fold Enrichment
GOTERM_BP_ALL	GO:0009057~macromolecule catabolic process	89	0.0013	Q16531, Q13825, O60502, Q6IAT9, P09936, Q59EJ3, Q99460, Q93034, A4D105, P61077, O00487, O95831, Q2VPA0, P13489, Q9UK22, Q86SZ7, Q5U0B2, Q00535, Q96GF2, Q6IQ30, Q53FT5, Q9Y4W6, Q5R371, P68036, Q53FT8, Q5T4S7, P22314, Q96FW1, Q93008, Q53GN6, P28074, A8K2M0, Q6FGQ4, P02649, Q8TAT6, P28070, O14818, Q6NW36, Q53S54, Q53GF5, Q59ER4, Q5U0A0, Q6IB71, Q9BZV1, Q0VDC6, Q9P0J7, Q13049, P35998, Q9C0C9, P25789,…	1158	781	14116	1.4
GOTERM_BP_ALL	GO:0044265~cellular macromolecule catabolic process	83	0.0016	Q16531, Q13825, Q6IAT9, P09936, Q59EJ3, Q99460, Q93034, A4D105, P61077, O00487, O95831, Q2VPA0, P13489, Q9UK22, Q86SZ7, Q5U0B2, Q96GF2, Q6IQ30, Q53FT5, Q5R371, P68036, Q53FT8, Q5T4S7, P22314, Q96FW1, Q93008, Q53GN6, P28074, A8K2M0, Q6FGQ4, P02649, Q8TAT6, P28070, O14818, Q6NW36, Q53S54, Q53GF5, Q59ER4, Q5U0A0, Q6IB71, Q9BZV1, Q9P0J7, Q13049, P35998, Q9C0C9, P25789, Q5T6G6, P00441, Q6IBM2, Q59GS0,…	1158	725	14116	1.4
GOTERM_BP_ALL	GO:0019941~modification-dependent protein catabolic process	67	0.0031	Q16531, P09936, Q6IAT9, Q99460, Q93034, P61077, O00487, Q2VPA0, Q9UK22, Q5U0B2, Q86SZ7, Q53FT5, Q5R371, P68036, Q53FT8, Q5T4S7, P22314, Q96FW1, Q93008, Q53GN6, P28074, A8K2M0, Q8TAT6, P28070, Q6NW36, Q53S54, O14818, Q53GF5, Q59ER4, Q5U0A0, Q6IB71, Q9BZV1, Q9P0J7, Q13049, P35998, Q9C0C9, P25789, Q6IBM2, Q59GS0, Q9GZZ9, P46736, P45974, P63208, Q5RKT7, Q6UWE0, P55036, Q6IBT1, Q13404, P55072, A0AVT1,…	1158	574	14116	1.4
GOTERM_BP_ALL	GO:0043632~modification-dependent macromolecule catabolic process	67	0.0031	Q16531, P09936, Q6IAT9, Q99460, Q93034, P61077, O00487, Q2VPA0, Q9UK22, Q5U0B2, Q86SZ7, Q53FT5, Q5R371, P68036, Q53FT8, Q5T4S7, P22314, Q96FW1, Q93008, Q53GN6, P28074, A8K2M0, Q8TAT6, P28070, Q6NW36, Q53S54, O14818, Q53GF5, Q59ER4, Q5U0A0, Q6IB71, Q9BZV1, Q9P0J7, Q13049, P35998, Q9C0C9, P25789, Q6IBM2, Q59GS0, Q9GZZ9, P46736, P45974, P63208, Q5RKT7, Q6UWE0, P55036, Q6IBT1, Q13404, P55072, A0AVT1,…	1158	574	14116	1.4
GOTERM_BP_ALL	GO:0030163~protein catabolic process	71	0.0039	Q16531, P09936, Q6IAT9, Q99460, Q93034, P61077, O00487, Q2VPA0, Q9UK22, Q5U0B2, Q86SZ7, Q53FT5, Q9Y4W6, Q5R371, P68036, Q53FT8, Q5T4S7, P22314, Q96FW1, Q93008, Q53GN6, P28074, A8K2M0, Q6FGQ4, Q8TAT6, P28070, Q6NW36, Q53S54, O14818, Q53GF5, Q59ER4, Q5U0A0, Q6IB71, Q9BZV1, Q9P0J7, Q13049, P35998, Q9C0C9, P25789, Q6IBM2, Q59GS0, Q60FE2, Q9GZZ9, P46736, P45974, P63208, Q5RKT7, Q6UWE0, P55036, Q6IBT1,…	1158	622	14116	1.4
GOTERM_BP_ALL	GO:0051603~proteolysis involved in cellular protein catabolic process	68	0.0056	Q16531, P09936, Q6IAT9, Q99460, Q93034, P61077, O00487, Q2VPA0, Q9UK22, Q5U0B2, Q86SZ7, Q53FT5, Q5R371, P68036, Q53FT8, Q5T4S7, P22314, Q96FW1, Q93008, Q53GN6, P28074, A8K2M0, Q8TAT6, P28070, Q6NW36, Q53S54, O14818, Q53GF5, Q59ER4, Q5U0A0, Q6IB71, Q9BZV1, Q9P0J7, Q13049, P35998, Q9C0C9, P25789, Q6IBM2, Q59GS0, Q60FE2, Q9GZZ9, P46736, P45974, P63208, Q5RKT7, Q6UWE0, P55036, Q6IBT1, Q13404, P55072,…	1158	600	14116	1.4
GOTERM_BP_ALL	GO:0044257~cellular protein catabolic process	68	0.0063	Q16531, P09936, Q6IAT9, Q99460, Q93034, P61077, O00487, Q2VPA0, Q9UK22, Q5U0B2, Q86SZ7, Q53FT5, Q5R371, P68036, Q53FT8, Q5T4S7, P22314, Q96FW1, Q93008, Q53GN6, P28074, A8K2M0, Q8TAT6, P28070, Q6NW36, Q53S54, O14818, Q53GF5, Q59ER4, Q5U0A0, Q6IB71, Q9BZV1, Q9P0J7, Q13049, P35998, Q9C0C9, P25789, Q6IBM2, Q59GS0, Q60FE2, Q9GZZ9, P46736, P45974, P63208, Q5RKT7, Q6UWE0, P55036, Q6IBT1, Q13404, P55072,…	1158	603	14116	1.4
Annotation Cluster 33	Enrichment Score: 2.36
Category	Term	Count	PValue	Proteins	List Total	Pop Hits	Pop Total	Fold Enrichment
GOTERM_BP_ALL	GO:0010975~regulation of neuron projection development	15	0.0014	P10636, Q53QM2, P52565, P02686, Q59GA0, Q53HB8, O15031, Q548C2, Q53HD1, P02649, O43157, P61586, Q04917, Q9NQC3, P46821	1158	70	14116	2.6
GOTERM_BP_ALL	GO:0050770~regulation of axonogenesis	12	0.0059	P10636, P02649, O43157, P61586, P02686, P52565, Q53HB8, Q59GA0, O15031, Q9NQC3, P46821, Q53HD1	1158	57	14116	2.6
GOTERM_BP_ALL	GO:0010769~regulation of cell morphogenesis involved in differentiation	14	0.0093	Q53QM2, P10636, P52565, P02686, Q59GA0, Q53HB8, O15031, Q53HD1, P02649, O43157, P61586, Q04917, Q9NQC3, P46821	1158	77	14116	2.2
Annotation Cluster 34	Enrichment Score: 2.35
Category	Term	Count	PValue	Proteins	List Total	Pop Hits	Pop Total	Fold Enrichment
GOTERM_BP_ALL	GO:0043092~L-amino acid import	5	0.0024	Q59FF4, P30531, Q4JCQ8, Q59FL6, P12235	1158	8	14116	7.6
GOTERM_BP_ALL	GO:0043090~amino acid import	5	0.0024	Q59FF4, P30531, Q4JCQ8, Q59FL6, P12235	1158	8	14116	7.6
GOTERM_BP_ALL	GO:0015800~acidic amino acid transport	6	0.0074	Q59FF4, P30531, Q4JCQ8, Q9H936, Q59FL6, P12235	1158	16	14116	4.6
GOTERM_BP_ALL	GO:0051938~L-glutamate import	4	0.0091	Q59FF4, Q4JCQ8, Q59FL6, P12235	1158	6	14116	8.1
Annotation Cluster 35	Enrichment Score: 2.26
Category	Term	Count	PValue	Proteins	List Total	Pop Hits	Pop Total	Fold Enrichment
GOTERM_BP_ALL	GO:0009180~purine ribonucleoside diphosphate biosynthetic process	4	0.0048	P06576, P30049, P25705, Q9Y6K8	1158	5	14116	9.8
GOTERM_BP_ALL	GO:0006172~ADP biosynthetic process	4	0.0048	P06576, P30049, P25705, Q9Y6K8	1158	5	14116	9.8
GOTERM_BP_ALL	GO:0009136~purine nucleoside diphosphate biosynthetic process	4	0.0048	P06576, P30049, P25705, Q9Y6K8	1158	5	14116	9.8
GOTERM_BP_ALL	GO:0009188~ribonucleoside diphosphate biosynthetic process	4	0.0048	P06576, P30049, P25705, Q9Y6K8	1158	5	14116	9.8
GOTERM_BP_ALL	GO:0046031~ADP metabolic process	4	0.0091	P06576, P30049, P25705, Q9Y6K8	1158	6	14116	8.1
Annotation Cluster 36	Enrichment Score: 2.22
Category	Term	Count	PValue	Proteins	List Total	Pop Hits	Pop Total	Fold Enrichment
GOTERM_BP_ALL	GO:0019319~hexose biosynthetic process	9	0.0028	P11498, Q6IB91, Q6FHV6, P60174, P36871, Q00796, Q53T76, P06744, Q13630	1158	31	14116	3.5
GOTERM_BP_ALL	GO:0046165~alcohol biosynthetic process	10	0.0084	P11498, Q6IB91, Q6FHV6, P60174, P36871, P17174, Q00796, Q53T76, P06744, Q13630	1158	44	14116	2.8
GOTERM_BP_ALL	GO:0046364~monosaccharide biosynthetic process	9	0.009	P11498, Q6IB91, Q6FHV6, P60174, P36871, Q00796, Q53T76, P06744, Q13630	1158	37	14116	3.0
Annotation Cluster 37	Enrichment Score: 2.08
Category	Term	Count	PValue	Proteins	List Total	Pop Hits	Pop Total	Fold Enrichment
GOTERM_BP_ALL	GO:0007026~negative regulation of microtubule depolymerization	6	0.0074	P10636, Q92974, P78559, Q6NYC5, P11137, P27816, P46821	1158	16	14116	4.6
GOTERM_BP_ALL	GO:0031114~regulation of microtubule depolymerization	6	0.0074	P10636, Q92974, P78559, Q6NYC5, P11137, P27816, P46821	1158	16	14116	4.6
GOTERM_BP_ALL	GO:0031111~negative regulation of microtubule polymerization or depolymerization	6	0.0099	P10636, Q92974, P78559, Q6NYC5, P11137, P27816, P46821	1158	17	14116	4.3

## Sheet: Legend
Enrichment score:	It ranks the biological significance of gene groups based on overall EASE scores of all enriched annotation terms. It is the geometric mean of all the enrichment p-values of each annotated term in the group
Count:	Number of proteins for the corresponding term
%:	Percentage (involved proteins / total proteins)
p-value:	The threshold of EASE Score, a modified Fisher Exact P-Value, for protein-enrichment analysis. It ranges from 0 to 1. Fisher Exact P-Value = 0 represents perfect enrichment. Usually P-Value is equal or smaller than 0.05 to be considered strongly enriched in the annotation categories. In our case, we have considered a p-value < 0.01.
List Total:	number of proteins in our query list mapped to any protein set in this ontology
Pop Hits:	number of proteins annotated to this protein set on the background list
Pop Total:	number of proteins on the background list mapped to any protein set in this ontology
