# Supplementary material for: Applying mass spectrometry-based qualitative proteomics to human amygdaloid complex
Source: Front Cell Neurosci. 2014 Mar 20;8:80. doi: 10.3389/fncel.2014.00080 (PMC3960493; doi:10.3389/fncel.2014.00080)
Supplement: Supplementary file 7 [file DataSheet6.XLS]

## Sheet: KEGG Pathways
Category	Term	Count	PValue	Proteins	List Total	Pop Hits	Pop Total	Fold Enrichment
KEGG_PATHWAY	hsa00190:Oxidative phosphorylation	52	1.6e-15	O14561, O75964, Q86Y39, Q5H9R2, Q6FGA0, O00483, Q15181, O43181, Q6IBC4, P38606, Q53Y06, Q9Y6M9, P22695, Q9H0C7, P47985, Q6NVJ2, P08574, Q8TAS0, P56385, O00217, A8K761, P21281, Q7LD69, P13073, Q6IB76, Q53X12, Q08ET0, O43678, Q9BTT5, P15954, P31040, Q7Z518, Q9Y5K8, P30049, Q6IB89, Q53YB7, Q6IBA0, Q0QEY7, Q6IB54, O75489, P14854, P14927, Q567R0, Q9H008, P20674, Q9UI12, P06576, P31930, P48047, P25705,…	621	130	5085	3.3
KEGG_PATHWAY	hsa05012:Parkinson's disease	51	3.8e-15	O14561, P09936, Q59GE1, Q5H9R2, Q6FGA0, O00483, Q99719, P21796, O43181, Q6IBC4, Q9Y6M9, P22695, Q99497, Q4W5L2, P47985, P68036, P08574, Q8TAS0, P22314, O00217, A8K761, Q7LD69, P13073, Q6IB76, Q9Y277, Q08ET0, P45880, Q6NVC0, O43678, Q9BTT5, P15954, P31040, Q7Z518, Q6I9V5, P30049, Q6IB89, Q53YB7, Q6IBA0, Q0QEY7, Q6IB54, O75489, P14854, P14927, Q567R0, P20674, P12235, P06576, P31930, P48047, P25705,…	621	128	5085	3.3
KEGG_PATHWAY	hsa00280:Valine, leucine and isoleucine degradation	28	1.1e-14	P24752, Q13825, Q6IBS9, Q02252, P30837, P05091, Q96RQ3, Q9HCC0, P05165, P80404, Q59GV0, B9EKV4, Q6IBC0, Q53XZ9, P49419, Q546Z2, P11182, Q59GW6, P09110, Q9UKU7, Q5T4U5, Q6NVY1, Q5SQN6, P30084, P55809, P22033, P55084, Q16836	621	44	5085	5.2
KEGG_PATHWAY	hsa05010:Alzheimer's disease	57	5.4e-14	Q8TEY4, P17655, O14561, P04406, Q5H9R2, Q08209, Q6FGA0, O00483, O43181, Q6IBC4, Q00535, Q53H37, Q9Y6M9, P22695, P47985, Q4W5L2, P08574, Q8TAS0, O00217, A8K761, Q7LD69, P13073, P02649, Q6IB76, Q6IBS9, Q9NQ66, Q08ET0, O43678, P16615, P16298, Q9BTT5, P15954, P31040, Q7Z518, Q1HBJ4, P30049, Q6IB89, Q53YB7, Q6IBA0, Q0QEY7, P10636, Q6IB54, O75489, P14854, P14927, Q567R0, P50148, P20674, P27361, P07384,…	621	163	5085	2.9
KEGG_PATHWAY	hsa05016:Huntington's disease	60	1.2e-13	O14561, Q5H9R2, Q6FGA0, O00483, P21796, O43181, Q6IBC4, Q9Y6M9, P53680, P22695, P47985, P08574, Q8TAS0, O00217, A8K761, Q7LD69, P13073, P04179, O95782, Q6IB76, P09497, Q9Y277, P09496, P00441, Q08ET0, Q9NQ66, P45880, Q6NVC0, Q53H88, O43678, P15954, Q9BTT5, P31040, Q7Z518, Q6I9V5, O94973, P30049, Q6IB89, Q00610, Q53YB7, Q6IBA0, Q0QEY7, Q6IB54, O75489, P14854, P14927, Q59FF4, Q567R0, P50148, P20674,…	621	180	5085	2.7
KEGG_PATHWAY	hsa03050:Proteasome	26	9.8e-12	P35998, Q6IAT9, P25789, Q6IBM2, Q99460, O00487, Q86SZ7, P55036, Q6IBT1, Q53FT5, Q53FT8, Q6IBN0, Q53GN6, P28074, A8K2M0, Q53YE8, P28070, O14818, Q6NW36, Q53GF5, P62333, Q5U0A0, Q6IB71, P49721, P49720, O00232	621	47	5085	4.5
KEGG_PATHWAY	hsa00010:Glycolysis / Gluconeogenesis	27	1.3e-09	Q6FHV6, P04406, Q01813, P06733, P04075, P30837, P05091, P17858, Q6IRT1, Q7Z5G3, B9EKV4, P49419, P60174, Q6FHU2, A8K4W6, B7Z5E3, P06744, P19367, P09972, Q6IB91, P11177, P36871, P08237, Q96G03, P14550, P14618, Q5U077	621	60	5085	3.7
KEGG_PATHWAY	hsa00640:Propanoate metabolism	19	2.5e-09	P24752, B7Z5E3, Q02252, Q59GW6, P30837, Q5T4U5, P05091, P05165, P80404, Q6NVY1, Q7Z5G3, Q59GV0, Q6IAL5, B9EKV4, P30084, Q96I99, P22033, Q5U077, P49419	621	32	5085	4.9
KEGG_PATHWAY	hsa00620:Pyruvate metabolism	21	5.1e-09	P24752, P11498, Q16798, B7Z5E3, Q04760, Q59GW6, P48163, P30837, P05091, P14621, Q6IB91, P11177, Q16775, Q6FHZ0, Q7Z5G3, B9EKV4, P15121, P14618, Q5T945, Q5U077, P49419	621	40	5085	4.3
KEGG_PATHWAY	hsa00020:Citrate cycle (TCA cycle)	18	1.2e-08	Q6IBS5, P11498, B1ANK7, P48735, O43837, Q02218, Q9ULD0, P31040, Q6IB91, P11177, Q6FHZ0, Q6FHQ6, Q6IAL5, Q53GF8, Q96I99, Q0QEY7, P51553, P21399	621	31	5085	4.8
KEGG_PATHWAY	hsa00650:Butanoate metabolism	16	3.3e-06	Q5VZ30, P24752, Q59GW6, Q546H9, P30837, P05091, Q02338, P11177, P80404, B9EKV4, Q6IBC0, Q9BUT1, P30084, P55809, Q16836, P49419	621	34	5085	3.9
KEGG_PATHWAY	hsa00480:Glutathione metabolism	19	1.1e-05	Q0D2I8, P19623, P00390, P48735, P07203, Q14TF0, O75223, O95831, P48637, P30711, Q6FHQ6, P09211, Q6FII1, Q6GMP0, P09488, Q6FGJ9, P28838, Q5VV89, P36969	621	50	5085	3.1
KEGG_PATHWAY	hsa04144:Endocytosis	43	2.9e-05	Q9NR46, P60953, P12931, Q9UQ16, Q59EJ3, Q6FI54, Q9H444, Q9BXF6, Q6FGM0, Q9NZN3, Q05193, P11142, Q9NRW7, O94973, Q53F62, O75886, O00429, Q15075, P78356, Q00610, B2R5U3, P53680, P25098, Q9Y6I3, Q92783, Q5U025, P54652, Q9Y371, Q6FI44, Q6DN90, O95630, Q59FC3, Q99962, Q99963, Q53FA3, Q59ER4, O95782, O60331, P49407, P09497, P09496, P01112, Q6FHR0	621	184	5085	1.9
KEGG_PATHWAY	hsa00030:Pentose phosphate pathway	12	7.2e-05	P11908, P09972, P37837, Q01813, P36871, O95336, P08237, Q96G03, P04075, P06744, Q53FW2, P17858	621	25	5085	3.9
KEGG_PATHWAY	hsa00051:Fructose and mannose metabolism	14	9.3e-05	Q9Y5P6, P60174, Q01813, P04075, Q00796, P34949, Q13630, P19367, P17858, P09972, P08237, Q6FIE5, P15121, Q8N8I9	621	34	5085	3.4
KEGG_PATHWAY	hsa04530:Tight junction	33	0.00011	Q66LE6, P60953, P12931, Q96H99, P17252, Q60FE2, P04899, P35609, Q02156, Q9Y2T4, Q9Y243, Q1HE25, Q53X45, B3KUN1, Q9Y2J2, Q15334, O43707, P63096, Q9P0L0, Q9H4G0, Q5U5J2, Q9BX67, Q53G99, P05771, Q5SRQ6, Q13813, P20337, Q7Z406, P61586, Q6MZU1, P01116, P01112, P26232	621	134	5085	2
KEGG_PATHWAY	hsa04720:Long-term potentiation	21	0.00011	Q8IWE0, Q5SWX3, P62140, P17252, Q9NQ66, P50148, Q08209, P27361, P05771, P42262, Q16566, A4QPA9, P62136, P16298, Q5U0C3, Q1HBJ4, Q53H37, P01116, P36507, P01112, A4D2J9	621	68	5085	2.5
KEGG_PATHWAY	hsa00330:Arginine and proline metabolism	18	0.00011	Q5T6L4, P12277, P19623, P05089, P17174, Q9UI32, P30837, A8YXX4, P04181, P05091, O43272, P12532, B9EKV4, Q8TBI1, P30038, P28838, Q49A63, P49419	621	53	5085	2.8
KEGG_PATHWAY	hsa04666:Fc gamma R-mediated phagocytosis	26	0.00012	Q9UQ16, P60953, P17252, P23528, Q53GB6, Q02156, Q05193, Q9Y243, A4D2P1, P29966, Q1HBJ4, O00429, P78356, P46108, P49418, Q13153, Q86VQ2, Q5U025, P27361, Q53R19, P05771, A4QPA9, Q92558, O60331, Q2LE71, Q549N0	621	95	5085	2.2
KEGG_PATHWAY	hsa00970:Aminoacyl-tRNA biosynthesis	15	0.00021	Q9H8E3, P49588, P14868, Q9BR63, P54577, B4DE10, P41250, Q6P0M4, Q6PI48, Q5HYE4, Q15046, O43776, P07814, Q5JTZ9, P23381	621	41	5085	3.0
KEGG_PATHWAY	hsa00380:Tryptophan metabolism	14	0.0006	P24752, Q59GW6, P04040, Q02218, P30837, Q9ULD0, P05091, B9EKV4, P30084, Q8TBI1, Q16836, Q49A63, P49419, P23381	621	40	5085	2.9
KEGG_PATHWAY	hsa00071:Fatty acid metabolism	14	0.0006	P24752, Q59GW6, P09110, P30837, Q5T4U5, P05091, Q6IRT1, B9EKV4, Q5SQN6, P23786, P30084, P55084, Q16836, P49419	621	40	5085	2.9
KEGG_PATHWAY	hsa00410:beta-Alanine metabolism	10	0.00064	Q5VZ30, P80404, Q6NVY1, P19623, B9EKV4, P30084, P49419, Q5T4U5, P30837, P05091	621	22	5085	3.7
KEGG_PATHWAY	hsa04520:Adherens junction	21	0.00067	Q59EH3, P18206, P60953, P12931, Q9BX66, Q5U5J2, Q96FS1, Q9UQB8, Q86VQ2, Q53G99, P27361, Q5SRQ6, P35609, Q1HE25, Q92558, A4D2P1, P61586, Q1HBJ4, O43707, Q6MZU1, P26232	621	77	5085	2.2
KEGG_PATHWAY	hsa04810:Regulation of actin cytoskeleton	43	0.0011	Q99517, P18206, P60953, Q6NUR7, Q53Y44, Q9UQB8, Q60FE2, P23528, B1GX77, Q53GB6, P35609, Q8TBX8, P62136, Q1HE25, A4D2P1, Q53X45, Q1HBJ4, P78356, O43707, P36507, P46108, B0YJ88, P62140, Q13153, P26038, Q53G99, Q53R19, P27361, Q13177, A4QPA9, Q14155, Q92558, Q7Z406, Q59FC3, P61586, O75116, Q9Y2A7, Q2LE71, P01116, O60331, Q549N0, Q13683, P01112	621	215	5085	1.6
KEGG_PATHWAY	hsa04730:Long-term depression	19	0.0012	Q8N652, P63092, P17252, Q9NQ66, P50148, P27361, P05771, P42262, A4QPA9, Q17R51, P04899, B3KUN1, P09471, Q1HBJ4, P01116, Q59FM5, P36507, P63096, P01112	621	69	5085	2.3
KEGG_PATHWAY	hsa04540:Gap junction	22	0.0019	P04350, Q13509, P63092, P12931, P17252, Q9NQ66, P50148, P27361, P05771, A4QPA9, P04899, Q6ICN0, Q5SU16, Q9BVA1, Q1HBJ4, Q13885, Q6MZU1, P01116, Q59FM5, P36507, P63096, P01112	621	89	5085	2.0
KEGG_PATHWAY	hsa05020:Prion diseases	12	0.0021	Q59EJ3, Q5T960, P00441, P02747, Q1HBJ4, P13591, P27361, P11047, P11021, P36507, A4QPA9, Q86XR1	621	35	5085	2.8
KEGG_PATHWAY	hsa00072:Synthesis and degradation of ketone bodies	6	0.0022	P24752, Q02338, Q6IBC0, Q9BUT1, P55809, Q59GW6	621	9	5085	5.5
KEGG_PATHWAY	hsa04722:Neurotrophin signaling pathway	27	0.0035	Q8IWE0, P60953, P52565, P31946, P61981, Q6ICN0, Q9Y243, P27348, A4D2P1, Q06124, Q5U0C3, Q1HBJ4, Q53H37, P36507, P46108, A4D2J9, Q5SWX3, P27361, Q548C2, A4QPA9, Q16566, P62258, P61586, Q04917, P01116, D0PNI1, P01112	621	124	5085	1.8
KEGG_PATHWAY	hsa00520:Amino sugar and nucleotide sugar metabolism	13	0.0051	Q16851, Q9Y5P6, P06744, P34949, Q13630, P46926, Q9Y303, P19367, Q9UHQ9, P36871, Q96G03, Q8N8I9, Q53GF0	621	44	5085	2.4
