# Supplementary material for: Applying mass spectrometry-based qualitative proteomics to human amygdaloid complex
Source: Front Cell Neurosci. 2014 Mar 20;8:80. doi: 10.3389/fncel.2014.00080 (PMC3960493; doi:10.3389/fncel.2014.00080)
Supplement: Supplementary file 8 [file DataSheet7.XLS]

## Sheet: Molecular function Functional a
Annotation Cluster 1	Enrichment Score: 26.49
Category	Term	Count	PValue	Proteins	List Total	Pop Hits	Pop Total	Fold Enrichment
GOTERM_MF_ALL	GO:0000166~nucleotide binding	335	2.4e-32	Q59HA5, P04350, P26378, Q96KG9, Q8IXI2, O43175, Q32Q12, P61077, P11142, A4D2P1, P10114, Q6FHQ6, Q6IAL5, P38606, Q53XZ9, Q96GF2, Q9BU08, Q9BUB1, P49588, Q5SQT9, Q53G99, Q9BR63, Q9NP90, P54577, P41250, A4QPA9, Q9UKU7, P27144, O43776, Q5JQF8, Q6NW36, P61586, A8K9T9, Q9BUT1, Q92930, O60313, Q6FHR0, P35998, Q9Y6G9, A8K639, Q01813, Q2TSD2, O95140, P17252, P04040, Q60FE2, A8YXX4, Q8TBX8, Q9NZN3, Q9NRH3,…	1228	2245	15143	1.8
GOTERM_MF_ALL	GO:0017076~purine nucleotide binding	284	2.7e-26	Q59HA5, P04350, Q96KG9, Q8IXI2, Q32Q12, P61077, P11142, A4D2P1, P10114, Q6IAL5, P38606, Q53XZ9, Q96GF2, Q9BU08, Q9BUB1, P49588, Q5SQT9, Q53G99, Q9BR63, Q9NP90, P54577, P41250, A4QPA9, Q9UKU7, P27144, O43776, Q6NW36, P61586, A8K9T9, Q92930, O60313, Q6FHR0, P35998, Q9Y6G9, A8K639, Q01813, O95140, P17252, Q60FE2, A8YXX4, Q8TBX8, Q9NZN3, Q9NRH3, Q05193, Q8TDJ5, Q5SU16, B3KNS7, Q1HBJ4, P11021, Q92900,…	1228	1918	15143	1.8
GOTERM_MF_ALL	GO:0032555~purine ribonucleotide binding	272	4e-25	Q59HA5, P04350, Q96KG9, Q8IXI2, Q32Q12, P61077, P11142, A4D2P1, P10114, Q6IAL5, P38606, Q96GF2, Q9BU08, Q9BUB1, P49588, Q5SQT9, Q53G99, Q9BR63, Q9NP90, P54577, P41250, A4QPA9, P27144, O43776, Q6NW36, P61586, A8K9T9, Q92930, O60313, Q6FHR0, P35998, Q9Y6G9, A8K639, Q01813, O95140, P17252, Q60FE2, A8YXX4, Q9NZN3, Q8TBX8, Q9NRH3, Q05193, Q8TDJ5, Q5SU16, B3KNS7, Q1HBJ4, P11021, Q92900, P55072, Q8IW76,…	1228	1836	15143	1.8
GOTERM_MF_ALL	GO:0032553~ribonucleotide binding	272	4e-25	Q59HA5, P04350, Q96KG9, Q8IXI2, Q32Q12, P61077, P11142, A4D2P1, P10114, Q6IAL5, P38606, Q96GF2, Q9BU08, Q9BUB1, P49588, Q5SQT9, Q53G99, Q9BR63, Q9NP90, P54577, P41250, A4QPA9, P27144, O43776, Q6NW36, P61586, A8K9T9, Q92930, O60313, Q6FHR0, P35998, Q9Y6G9, A8K639, Q01813, O95140, P17252, Q60FE2, A8YXX4, Q9NZN3, Q8TBX8, Q9NRH3, Q05193, Q8TDJ5, Q5SU16, B3KNS7, Q1HBJ4, P11021, Q92900, P55072, Q8IW76,…	1228	1836	15143	1.8
Annotation Cluster 2	Enrichment Score: 19.88
Category	Term	Count	PValue	Proteins	List Total	Pop Hits	Pop Total	Fold Enrichment
GOTERM_MF_ALL	GO:0005525~GTP binding	89	9e-21	P04350, P61204, Q9UHD8, Q59GE1, P36405, Q8IXI2, Q15286, P50583, Q99719, Q32Q12, P11233, P61106, P18085, Q9NS86, A4D2P1, P10114, Q6IAL5, Q6NZ61, Q96I99, Q5U0C3, Q59FM5, P63096, Q96GF2, Q53HR5, Q53YD8, Q05639, B2R692, O95057, P63092, O43236, Q9UL25, P49411, Q5SQT9, Q15019, Q9NP90, P61018, Q9H0U4, P61019, Q14232, P27144, Q96BM9, P61586, Q92930, O60313, O00194, Q6IBU0, Q6FHR0, Q16181, P60953, Q9UQ16,…	1228	372	15143	3
GOTERM_MF_ALL	GO:0032561~guanyl ribonucleotide binding	90	1.6e-20	P04350, P61204, Q9UHD8, Q59GE1, P36405, Q8IXI2, Q15286, P50583, Q99719, Q32Q12, P11233, P61106, P18085, Q9NS86, A4D2P1, P10114, Q6IAL5, Q6NZ61, Q96I99, Q5U0C3, Q59FM5, P63096, Q96GF2, Q53HR5, Q53YD8, Q05639, B2R692, O95057, P63092, O43236, Q9UL25, P49411, Q5SQT9, Q15019, Q9NP90, P61018, Q9H0U4, P61019, Q14232, P27144, Q96BM9, P61586, Q92930, O60313, O00194, Q6IBU0, Q6FHR0, Q16181, P60953, Q9UQ16,…	1228	382	15143	2.9
GOTERM_MF_ALL	GO:0019001~guanyl nucleotide binding	90	1.6e-20	P04350, P61204, Q9UHD8, Q59GE1, P36405, Q8IXI2, Q15286, P50583, Q99719, Q32Q12, P11233, P61106, P18085, Q9NS86, A4D2P1, P10114, Q6IAL5, Q6NZ61, Q96I99, Q5U0C3, Q59FM5, P63096, Q96GF2, Q53HR5, Q53YD8, Q05639, B2R692, O95057, P63092, O43236, Q9UL25, P49411, Q5SQT9, Q15019, Q9NP90, P61018, Q9H0U4, P61019, Q14232, P27144, Q96BM9, P61586, Q92930, O60313, O00194, Q6IBU0, Q6FHR0, Q16181, P60953, Q9UQ16,…	1228	382	15143	2.9
Annotation Cluster 3	Enrichment Score: 19.64
Category	Term	Count	PValue	Proteins	List Total	Pop Hits	Pop Total	Fold Enrichment
GOTERM_MF_ALL	GO:0016818~hydrolase activity, acting on acid anhydrides, in phosphorus-containing anhydrides	140	7.9e-21	P04350, Q9UHD8, Q59GX6, O75964, Q15286, Q9Y230, P50583, Q99719, Q2VPA0, P11142, P61106, A4D2P1, P10114, Q53X45, P38606, Q5U0C3, Q53Y06, Q96GF2, Q05639, B2R692, Q96FJ2, Q6NVJ2, O95057, P23634, Q8TAS0, P49411, P46459, Q5SQT9, O95989, O60282, Q86VX4, Q6NW36, Q96BM9, P61586, Q92930, P14415, O60313, Q6IBU0, Q6FHR0, P35998, Q9Y6G9, P60953, Q9UQ16, Q08ET0, O95140, Q9BY32, Q60FE2, P16615, Q9NZN3, P14621,…	1228	760	15143	2.3
GOTERM_MF_ALL	GO:0016817~hydrolase activity, acting on acid anhydrides	140	1.3e-20	P04350, Q9UHD8, Q59GX6, O75964, Q15286, Q9Y230, P50583, Q99719, Q2VPA0, P11142, P61106, A4D2P1, P10114, Q53X45, P38606, Q5U0C3, Q53Y06, Q96GF2, Q05639, B2R692, Q96FJ2, Q6NVJ2, O95057, P23634, Q8TAS0, P49411, P46459, Q5SQT9, O95989, O60282, Q86VX4, Q6NW36, Q96BM9, P61586, Q92930, P14415, O60313, Q6IBU0, Q6FHR0, P35998, Q9Y6G9, P60953, Q9UQ16, Q08ET0, O95140, Q9BY32, Q60FE2, P16615, Q9NZN3, P14621,…	1228	764	15143	2.3
GOTERM_MF_ALL	GO:0016462~pyrophosphatase activity	139	1.5e-20	P04350, Q9UHD8, Q59GX6, O75964, Q15286, Q9Y230, P50583, Q99719, Q2VPA0, P11142, P61106, A4D2P1, P10114, Q53X45, P38606, Q5U0C3, Q53Y06, Q96GF2, Q05639, B2R692, Q96FJ2, Q6NVJ2, O95057, P23634, Q8TAS0, P49411, P46459, Q5SQT9, O95989, O60282, Q86VX4, Q6NW36, Q96BM9, P61586, Q92930, P14415, O60313, Q6IBU0, Q6FHR0, P35998, Q9Y6G9, P60953, Q9UQ16, Q08ET0, O95140, Q9BY32, Q60FE2, P16615, Q9NZN3, Q9NRH3,…	1228	757	15143	2.3
GOTERM_MF_ALL	GO:0017111~nucleoside-triphosphatase activity	133	1.8e-19	P04350, Q9UHD8, Q59GX6, O75964, Q15286, Q9Y230, Q99719, Q2VPA0, P11142, P61106, A4D2P1, P10114, Q53X45, P38606, Q5U0C3, Q53Y06, Q96GF2, Q05639, B2R692, Q96FJ2, Q6NVJ2, O95057, P23634, Q8TAS0, P49411, P46459, Q5SQT9, O60282, Q86VX4, Q6NW36, Q96BM9, P61586, Q92930, P14415, O60313, Q6IBU0, Q6FHR0, P35998, Q9Y6G9, P60953, Q9UQ16, Q08ET0, O95140, Q60FE2, P16615, Q9NZN3, Q9NRH3, Q9H078, Q05193, Q5SU16,…	1228	728	15143	2.3
Annotation Cluster 4	Enrichment Score: 11.45
Category	Term	Count	PValue	Proteins	List Total	Pop Hits	Pop Total	Fold Enrichment
GOTERM_MF_ALL	GO:0001882~nucleoside binding	212	2.6e-13	Q59HA5, Q96KG9, Q32Q12, P61077, P11142, Q6IAL5, P38606, Q53XZ9, Q9BU08, Q9BUB1, P49588, Q53G99, Q9BR63, P41250, P54577, A4QPA9, Q9UKU7, P27144, O43776, Q6NW36, A8K9T9, P35998, A8K639, Q9Y6G9, Q01813, P17252, Q60FE2, A8YXX4, Q9NZN3, Q8TBX8, Q8TDJ5, B3KNS7, Q1HBJ4, P11021, Q92900, P55072, Q8IW76, P61088, Q9NP72, P27361, P20020, P19367, Q5T4U5, P61086, P06576, Q5CAQ5, P07814, Q96IN2, P14618, P01116,…	1228	1612	15143	1.6
GOTERM_MF_ALL	GO:0001883~purine nucleoside binding	210	4.5e-13	Q59HA5, Q96KG9, Q32Q12, P61077, P11142, Q6IAL5, P38606, Q53XZ9, Q9BU08, Q9BUB1, P49588, Q53G99, Q9BR63, P41250, P54577, A4QPA9, Q9UKU7, P27144, O43776, Q6NW36, A8K9T9, P35998, A8K639, Q9Y6G9, Q01813, P17252, Q60FE2, A8YXX4, Q9NZN3, Q8TBX8, Q8TDJ5, B3KNS7, Q1HBJ4, P11021, Q92900, P55072, Q8IW76, P61088, Q9NP72, P27361, P20020, P19367, Q5T4U5, P61086, P06576, Q5CAQ5, P07814, Q96IN2, P14618, P01116,…	1228	1601	15143	1.6
GOTERM_MF_ALL	GO:0030554~adenyl nucleotide binding	205	2.2e-12	Q59HA5, Q96KG9, Q32Q12, P61077, P11142, P38606, Q53XZ9, Q9BU08, Q9BUB1, P49588, Q9BR63, Q53G99, P41250, P54577, A4QPA9, Q9UKU7, O43776, P27144, Q6NW36, A8K9T9, P35998, A8K639, Q9Y6G9, Q01813, P17252, Q60FE2, A8YXX4, Q9NZN3, Q8TBX8, Q8TDJ5, B3KNS7, Q1HBJ4, P11021, Q92900, P55072, Q8IW76, P61088, Q9NP72, P27361, P20020, P19367, Q5T4U5, P61086, P06576, Q5CAQ5, P07814, Q96IN2, P14618, O60331, P23381,…	1228	1577	15143	1.6
GOTERM_MF_ALL	GO:0032559~adenyl ribonucleotide binding	193	2.5e-11	Q59HA5, Q96KG9, Q32Q12, P61077, P11142, P38606, Q9BU08, Q9BUB1, P49588, Q9BR63, Q53G99, P41250, P54577, A4QPA9, O43776, P27144, Q6NW36, A8K9T9, P35998, A8K639, Q9Y6G9, Q01813, P17252, Q60FE2, A8YXX4, Q9NZN3, Q8TBX8, Q8TDJ5, B3KNS7, Q1HBJ4, P11021, Q92900, P55072, Q8IW76, P61088, Q9NP72, P27361, P20020, P19367, P61086, Q5CAQ5, P06576, P07814, Q96IN2, P14618, O60331, P23381, Q9UEW8, Q3LXA3, O15075,…	1228	1497	15143	1.6
GOTERM_MF_ALL	GO:0005524~ATP binding	189	7.9e-11	Q59HA5, Q59GX6, Q59EJ3, Q96KG9, Q14289, P31153, Q9Y230, Q32Q12, P17858, P61077, Q2VPA0, A5YM72, P11142, P11274, P38606, Q8IYQ7, P36507, Q53HV2, Q9BU08, Q5T6L4, P68036, Q13153, Q59EK6, P23634, P49588, P17987, P46459, Q53G99, Q9BR63, P54577, P41250, Q548C2, O60282, A4QPA9, Q86VX4, P27144, O43776, P08238, O00764, P08237, Q6NW36, A8K9T9, Q53QM2, P35998, A8K639, P34932, Q9Y6G9, Q01813, P17252, Q60FE2,…	1228	1477	15143	1.6
Annotation Cluster 5	Enrichment Score: 9.69
Category	Term	Count	PValue	Proteins	List Total	Pop Hits	Pop Total	Fold Enrichment
GOTERM_MF_ALL	GO:0015078~hydrogen ion transmembrane transporter activity	31	7.4e-12	O75964, Q96T83, Q08ET0, Q6FGA0, P15954, Q9Y5K8, Q5JTJ3, P38606, P30049, Q53Y06, Q53YB7, Q9H0C7, P47985, Q6IB54, Q6NVJ2, P14854, Q8TAS0, P14927, Q567R0, P20674, P56385, Q9UI12, P21281, P13073, P06576, Q2TB59, P31930, P48047, P25705, O75947, Q53X12	1228	90	15143	4.2
GOTERM_MF_ALL	GO:0015077~monovalent inorganic cation transmembrane transporter activity	31	4.2e-10	O75964, Q96T83, Q08ET0, Q6FGA0, P15954, Q9Y5K8, Q5JTJ3, P38606, P30049, Q53Y06, Q53YB7, Q9H0C7, P47985, Q6IB54, Q6NVJ2, P14854, Q8TAS0, P14927, Q567R0, P20674, P56385, Q9UI12, P21281, P13073, P06576, Q2TB59, P31930, P48047, P25705, O75947, Q53X12	1228	104	15143	3.7
GOTERM_MF_ALL	GO:0022890~inorganic cation transmembrane transporter activity	37	2.6e-09	O75964, Q96T83, Q08ET0, Q6FGA0, P16615, P15954, Q9Y5K8, Q5JTJ3, P38606, P30049, Q53Y06, Q53YB7, P47985, Q4W5L2, Q9H0C7, Q6IB54, Q6NVJ2, P14854, P23634, Q8TAS0, P14927, Q567R0, P20674, P56385, Q9UI12, P20020, P21281, Q9H313, P13073, P06576, Q2TB59, P31930, Q53H26, P48047, P25705, O75947, Q53X12	1228	151	15143	3
Annotation Cluster 6	Enrichment Score: 8.02
Category	Term	Count	PValue	Proteins	List Total	Pop Hits	Pop Total	Fold Enrichment
GOTERM_MF_ALL	GO:0016655~oxidoreductase activity, acting on NADH or NADPH, quinone or similar compound as acceptor	20	2.9e-09	O14561, O75489, Q5H9R2, O00217, O00483, A8K761, O43678, Q9BTT5, Q53G81, O43181, Q7LD69, Q7Z518, Q6IBC4, Q9UI09, Q08257, Q6IB89, Q9Y6M9, Q6IBA0, O75306, Q6IB76	1228	49	15143	5
GOTERM_MF_ALL	GO:0003954~NADH dehydrogenase activity	18	1.4e-08	O14561, O75489, Q5H9R2, O00217, O00483, A8K761, O43678, Q9BTT5, O43181, Q7LD69, Q7Z518, Q6IBC4, Q9UI09, Q6IB89, Q9Y6M9, Q6IBA0, O75306, Q6IB76	1228	43	15143	5.2
GOTERM_MF_ALL	GO:0050136~NADH dehydrogenase (quinone) activity	18	1.4e-08	O14561, O75489, Q5H9R2, O00217, O00483, A8K761, O43678, Q9BTT5, O43181, Q7LD69, Q7Z518, Q6IBC4, Q9UI09, Q6IB89, Q9Y6M9, Q6IBA0, O75306, Q6IB76	1228	43	15143	5.2
GOTERM_MF_ALL	GO:0008137~NADH dehydrogenase (ubiquinone) activity	18	1.4e-08	O14561, O75489, Q5H9R2, O00217, O00483, A8K761, O43678, Q9BTT5, O43181, Q7LD69, Q7Z518, Q6IBC4, Q9UI09, Q6IB89, Q9Y6M9, Q6IBA0, O75306, Q6IB76	1228	43	15143	5.2
Annotation Cluster 7	Enrichment Score: 6.37
Category	Term	Count	PValue	Proteins	List Total	Pop Hits	Pop Total	Fold Enrichment
GOTERM_MF_ALL	GO:0016875~ligase activity, forming carbon-oxygen bonds	17	4.2e-07	Q9H8E3, P49588, P14868, B4DI73, Q9BR63, P54577, B4DE10, P41250, Q6P0M4, Q6PI48, O43776, Q5HYE4, Q15046, Q5JTZ9, P07814, Q8N1G4, P23381	1228	47	15143	4.5
GOTERM_MF_ALL	GO:0004812~aminoacyl-tRNA ligase activity	17	4.2e-07	Q9H8E3, P49588, P14868, B4DI73, Q9BR63, P54577, B4DE10, P41250, Q6P0M4, Q6PI48, O43776, Q5HYE4, Q15046, Q5JTZ9, P07814, Q8N1G4, P23381	1228	47	15143	4.5
GOTERM_MF_ALL	GO:0016876~ligase activity, forming aminoacyl-tRNA and related compounds	17	4.2e-07	Q9H8E3, P49588, P14868, B4DI73, Q9BR63, P54577, B4DE10, P41250, Q6P0M4, Q6PI48, O43776, Q5HYE4, Q15046, Q5JTZ9, P07814, Q8N1G4, P23381	1228	47	15143	4.5
Annotation Cluster 8	Enrichment Score: 4.61
Category	Term	Count	PValue	Proteins	List Total	Pop Hits	Pop Total	Fold Enrichment
GOTERM_MF_ALL	GO:0019829~cation-transporting ATPase activity	18	4.9e-10	Q9H0C7, Q6IB54, P23634, Q8TAS0, O43681, Q08ET0, Q9UI12, P20020, Q9Y2Q0, P16615, P21281, P06576, Q9Y5K8, P38606, P48047, P30049, P25705, Q53Y06	1228	36	15143	6.2
GOTERM_MF_ALL	GO:0042625~ATPase activity, coupled to transmembrane movement of ions	21	1.1e-06	Q9H0C7, Q6IB54, Q6NVJ2, P23634, Q8TAS0, O43681, Q08ET0, Q9UI12, P20020, Q9Y2Q0, P16615, P21281, P06576, Q9Y5K8, P38606, P48047, P30049, P25705, P14415, Q53Y06, P05026	1228	74	15143	3.5
GOTERM_MF_ALL	GO:0015399~primary active transmembrane transporter activity	23	0.00029	Q9H0C7, Q4W5L2, Q6IB54, Q6NVJ2, P23634, Q8TAS0, O43681, Q9UPE4, Q08ET0, Q9UI12, P20020, Q9Y2Q0, P16615, P21281, P06576, Q9Y5K8, P38606, P48047, P30049, P25705, P14415, Q53Y06, P05026	1228	122	15143	2.3
GOTERM_MF_ALL	GO:0015405~P-P-bond-hydrolysis-driven transmembrane transporter activity	23	0.00029	Q9H0C7, Q4W5L2, Q6IB54, Q6NVJ2, P23634, Q8TAS0, O43681, Q9UPE4, Q08ET0, Q9UI12, P20020, Q9Y2Q0, P16615, P21281, P06576, Q9Y5K8, P38606, P48047, P30049, P25705, P14415, Q53Y06, P05026	1228	122	15143	2.3
GOTERM_MF_ALL	GO:0042626~ATPase activity, coupled to transmembrane movement of substances	21	0.00043	Q9H0C7, Q6IB54, Q6NVJ2, P23634, Q8TAS0, O43681, Q08ET0, Q9UI12, P20020, Q9Y2Q0, P16615, P21281, P06576, Q9Y5K8, P38606, P48047, P30049, P25705, P14415, Q53Y06, P05026	1228	109	15143	2.4
GOTERM_MF_ALL	GO:0043492~ATPase activity, coupled to movement of substances	21	0.00049	Q9H0C7, Q6IB54, Q6NVJ2, P23634, Q8TAS0, O43681, Q08ET0, Q9UI12, P20020, Q9Y2Q0, P16615, P21281, P06576, Q9Y5K8, P38606, P48047, P30049, P25705, P14415, Q53Y06, P05026	1228	110	15143	2.4
GOTERM_MF_ALL	GO:0016820~hydrolase activity, acting on acid anhydrides, catalyzing transmembrane movement of substances	21	0.00055	Q9H0C7, Q6IB54, Q6NVJ2, P23634, Q8TAS0, O43681, Q08ET0, Q9UI12, P20020, Q9Y2Q0, P16615, P21281, P06576, Q9Y5K8, P38606, P48047, P30049, P25705, P14415, Q53Y06, P05026	1228	111	15143	2.3
Annotation Cluster 9	Enrichment Score: 2.34
Category	Term	Count	PValue	Proteins	List Total	Pop Hits	Pop Total	Fold Enrichment
GOTERM_MF_ALL	GO:0016864~intramolecular oxidoreductase activity, transposing S-S bonds	5	0.0039	P13667, P30101, P07237, P30040, Q9BS26	1228	9	15143	6.9
GOTERM_MF_ALL	GO:0003756~protein disulfide isomerase activity	5	0.0039	P13667, P30101, P07237, P30040, Q9BS26	1228	9	15143	6.9
GOTERM_MF_ALL	GO:0016862~intramolecular oxidoreductase activity, interconverting keto- and enol-groups	5	0.0061	P13667, P30101, P07237, P30040, Q9BS26	1228	10	15143	6.2
Annotation Cluster 10	Enrichment Score: 1.74
Category	Term	Count	PValue	Proteins	List Total	Pop Hits	Pop Total	Fold Enrichment
GOTERM_MF_ALL	GO:0070061~fructose binding	4	0.0088	Q01813, P08237, P04075, P17858	1228	6	15143	8.2
GOTERM_MF_ALL	GO:0003872~6-phosphofructokinase activity	3	0.019	Q01813, P08237, P17858	1228	3	15143	12
GOTERM_MF_ALL	GO:0070095~fructose-6-phosphate binding	3	0.035	Q01813, P08237, P17858	1228	4	15143	9.2
Annotation Cluster 11	Enrichment Score: 1.64
Category	Term	Count	PValue	Proteins	List Total	Pop Hits	Pop Total	Fold Enrichment
GOTERM_MF_ALL	GO:0016676~oxidoreductase activity, acting on heme group of donors, oxygen as acceptor	7	0.022	P13073, P14854, Q5JTJ3, P20674, Q6FGA0, Q53YB7, P15954	1228	28	15143	3.1
GOTERM_MF_ALL	GO:0016675~oxidoreductase activity, acting on heme group of donors	7	0.022	P13073, P14854, Q5JTJ3, P20674, Q6FGA0, Q53YB7, P15954	1228	28	15143	3.1
GOTERM_MF_ALL	GO:0004129~cytochrome-c oxidase activity	7	0.022	P13073, P14854, Q5JTJ3, P20674, Q6FGA0, Q53YB7, P15954	1228	28	15143	3.1
GOTERM_MF_ALL	GO:0015002~heme-copper terminal oxidase activity	7	0.022	P13073, P14854, Q5JTJ3, P20674, Q6FGA0, Q53YB7, P15954	1228	28	15143	3.1
Annotation Cluster 12	Enrichment Score: 1.61
Category	Term	Count	PValue	Proteins	List Total	Pop Hits	Pop Total	Fold Enrichment
GOTERM_MF_ALL	GO:0016681~oxidoreductase activity, acting on diphenols and related substances as donors, cytochrome as acceptor	4	0.022	P47985, P31930, P14927, Q567R0	1228	8	15143	6.2
GOTERM_MF_ALL	GO:0008121~ubiquinol-cytochrome-c reductase activity	4	0.022	P47985, P31930, P14927, Q567R0	1228	8	15143	6.2
GOTERM_MF_ALL	GO:0016679~oxidoreductase activity, acting on diphenols and related substances as donors	4	0.031	P47985, P31930, P14927, Q567R0	1228	9	15143	5.5
