# Supplementary material for: Applying mass spectrometry-based qualitative proteomics to human amygdaloid complex
Source: Front Cell Neurosci. 2014 Mar 20;8:80. doi: 10.3389/fncel.2014.00080 (PMC3960493; doi:10.3389/fncel.2014.00080)
Supplement: Supplementary file 9 [file DataSheet8.XLS]

## Sheet: Reactome analysis
p-value < 0.01
Un-adjusted probability of seeing N or more genes in this Event by chance	Number of genes in your query which map to this Event	Total number of genes involved in this Event	Identifier of this Event	Name of this Event	Submitted identifiers mapping to this Event
2.3e-30	271	1486	REACT_111217	Metabolism	P09211, P63096, P55809, P35052, P00918, P09488, Q6IBT1, Q0QEY7, Q53XM7, P31321, P08574, Q6IB54, P12532, Q9NX14, Q53FT5,P24752, Q96GW7, Q6NVY1, A0N071, Q13825, P14618, A5D8W8, P11177, P10599, P48163, Q5T4U5, Q9UI32, O75964, O95336, Q6J1Z9,Q53GF5, Q9BS45, Q5U077, Q75ME0, Q6LET3, Q6FGV9, P49327, P20674, P07203, Q53GN6, Q96KP4, Q5VV89, O60331, P31930, P23786,P53004, Q8TAS0, Q9Y6K8, Q0D2I8, Q8WWI5, P1…
8.5e-30	63	131	REACT_111083	The citric acid (TCA) cycle and respiratory electron transport	O43181, Q53YB7, P48047, O43678, Q02218, P31930, Q8N465, Q6FHZ0, Q0QEY7, Q8TAS0, Q96I99, P25705, P14927, P08574, Q6IB54,Q9NX14, P51553, Q53GF8, Q9Y6M9, Q5H9R2, P48735, Q08ET0, P47985, Q6IB89, Q547S8, Q6IB76, P11177, O75947, O00217, Q9UI09,O14561, Q6IBA0, Q15119, P22695, P30049, Q8NCN5, Q86Y39, O00483, Q53XN3, Q5SB08, P56385, Q2TB59, O75306, Q9BTT5, O75964,Q7Z518, Q6IBS5, Q6IAL5, P31040, Q6FGA0, O4…
1.9e-21	45	94	REACT_6305	Respiratory electron transport, ATP synthesis by chemiosmotic coupling, and heat production by uncoupling proteins.	O43181, Q53YB7, P48047, O43678, P31930, Q0QEY7, Q8TAS0, P25705, P14927, P08574, Q6IB54, Q9NX14, Q9Y6M9, Q5H9R2, Q08ET0,P47985, Q6IB89, Q547S8, Q6IB76, O75947, O00217, Q9UI09, O14561, Q6IBA0, P22695, P30049, Q86Y39, O00483, Q53XN3, P56385,Q5SB08, O75306, Q9BTT5, O75964, Q7Z518, P31040, Q6FGA0, P14854, Q7LD69, Q6IBC4, O75489, P20674, P15954, P06576, P13073
3.3e-19	62	185	REACT_13	Metabolism of amino acids and derivatives	Q99460, Q6IBN0, P23526, P16930, P04181, Q02218, P55036, P28070, Q9UHY7, Q6IB71, Q6IBT1, P05089, Q53FT8, P12532, P35998,Q53FT5, P24752, P49720, O00232, P11182, Q86SZ7, Q53G81, Q96RQ3, Q6NVY1, Q02252, Q13825, P31153, Q5T6L4, Q53XZ9, Q5U0B2,Q5T945, Q6NW36, P28074, P30038, O43272, Q6IBS9, Q5U0A0, Q9HCC0, P25789, Q6IAT9, Q9UI32, Q6IBS5, Q546Z2, P17174, P62333,Q5SQN6, P19623, P49419, Q53GF5, O00487, Q5…
4.1e-18	31	54	REACT_25325	Destabilization of mRNA by AUF1 (hnRNP D0)	Q99460, Q6IBN0, Q5U0B2, Q6NW36, P28074, P55036, P28070, Q6IB71, Q6IBT1, Q14103, P11142, Q5U0A0, P11940, P25789, Q6IAT9,Q53FT8, P35998, P62333, Q53FT5, Q53GF5, O00487, Q53YE8, P04792, O00232, P49720, Q86SZ7, O14818, Q6IBM2, P49721, Q5RKT7,Q53GN6
8.5e-17	38	86	REACT_24994	Regulation of mRNA Stability by Proteins that Bind AU-rich Elements	O14980, Q99460, Q6IBN0, P55036, P28070, Q6IB71, Q6IBT1, P11142, P11940, Q53FT8, P17252, P35998, Q53FT5, P04792, O00232,P49720, Q86SZ7, Q5VXV3, Q5U0B2, Q6NW36, P28074, P39687, Q92973, Q14103, Q5U0A0, P25789, Q6IAT9, P62333, Q53GF5, P31946,O00487, Q53YE8, Q92945, O14818, P49721, Q6IBM2, Q53GN6, Q5RKT7
1.3e-16	27	45	REACT_25343	Destruction of AUF1 and mRNA	Q99460, Q6IBN0, Q5U0B2, Q6NW36, P28074, P55036, P28070, Q6IB71, Q6IBT1, Q14103, Q5U0A0, P25789, Q6IAT9, Q53FT8, P35998,P62333, Q53FT5, Q53GF5, O00487, Q53YE8, P49720, O00232, Q86SZ7, O14818, Q6IBM2, P49721, Q53GN6
2.1e-16	28	49	REACT_13413	Proteasome mediated degradation of PAK-2p34	Q13177, Q99460, Q6IBN0, Q5U0B2, Q6NW36, P28074, P55036, P28070, Q6IB71, Q6IBT1, Q5U0A0, P25789, Q6IAT9, Q53FT8, P35998,P62333, Q53FT5, Q53GF5, O00487, Q53YE8, P49720, O00232, Q86SZ7, O14818, Q6IBM2, P49721, Q53GN6, Q5RKT7
2.1e-16	28	49	REACT_13464	Regulation of activated PAK-2p34 by proteasome mediated degradation	Q13177, Q99460, Q6IBN0, Q5U0B2, Q6NW36, P28074, P55036, P28070, Q6IB71, Q6IBT1, Q5U0A0, P25789, Q6IAT9, Q53FT8, P35998,P62333, Q53FT5, Q53GF5, O00487, Q53YE8, P49720, O00232, Q86SZ7, O14818, Q6IBM2, P49721, Q53GN6, Q5RKT7
2.9e-16	35	76	REACT_22393	Respiratory electron transport	O43181, Q53YB7, O43678, P31930, Q0QEY7, P14927, P08574, Q9NX14, Q9Y6M9, Q5H9R2, P47985, Q6IB89, Q547S8, Q6IB76, O00217,Q9UI09, O14561, Q6IBA0, P22695, O00483, Q86Y39, Q53XN3, Q5SB08, O75306, Q9BTT5, Q7Z518, P31040, Q6FGA0, P14854, O75489,Q6IBC4, Q7LD69, P20674, P15954, P13073
8.1e-16	26	44	REACT_111172	Proteasomal clevage of exogenous antigen	Q99460, Q6IBN0, Q5U0B2, Q6NW36, P28074, P55036, P28070, Q6IB71, Q6IBT1, Q5U0A0, P25789, Q6IAT9, Q53FT8, P35998, P62333,Q53FT5, Q53GF5, O00487, Q53YE8, P49720, O00232, Q86SZ7, O14818, Q6IBM2, P49721, Q53GN6
1.3e-15	27	48	REACT_75871	Proteasomal cleavage of substrate	Q99460, Q6IBN0, Q5U0B2, Q6NW36, P28074, P55036, P28070, Q6IB71, Q6IBT1, Q5U0A0, P25789, Q6IAT9, Q53FT8, P35998, P62333,Q53FT5, Q53GF5, O00487, Q53YE8, P49720, O00232, Q86SZ7, O14818, Q6IBM2, P49721, Q53GN6, Q5RKT7
1.3e-15	27	48	REACT_111104	Proteasomal cleavage of substrate	Q99460, Q6IBN0, Q5U0B2, Q6NW36, P28074, P55036, P28070, Q6IB71, Q6IBT1, Q5U0A0, P25789, Q6IAT9, Q53FT8, P35998, P62333,Q53FT5, Q53GF5, O00487, Q53YE8, P49720, O00232, Q86SZ7, O14818, Q6IBM2, P49721, Q53GN6, Q5RKT7
1.7e-15	28	52	REACT_9031	Vpu mediated degradation of CD4	Q99460, Q6IBN0, Q5U0B2, Q6NW36, P28074, P55036, P28070, Q6IB71, Q6IBT1, Q5U0A0, P25789, Q6IAT9, Q53FT8, P35998, P62333,Q53FT5, Q53GF5, O00487, Q53YE8, P49720, O00232, P63208, Q86SZ7, O14818, Q6IBM2, P49721, Q53GN6, Q5RKT7
1.7e-15	28	52	REACT_9018	Degradation of ubiquitinated CD4	Q99460, Q6IBN0, Q5U0B2, Q6NW36, P28074, P55036, P28070, Q6IB71, Q6IBT1, Q5U0A0, P25789, Q6IAT9, Q53FT8, P35998, P62333,Q53FT5, Q53GF5, O00487, Q53YE8, P49720, O00232, P63208, Q86SZ7, O14818, Q6IBM2, P49721, Q53GN6, Q5RKT7
2.5e-15	27	49	REACT_1471	Ubiquitinated geminin is degraded by the proteasome	Q99460, Q6IBN0, Q5U0B2, Q6NW36, P28074, P55036, P28070, Q6IB71, Q6IBT1, Q5U0A0, P25789, Q6IAT9, Q53FT8, P35998, P62333,Q53FT5, Q53GF5, O00487, Q53YE8, P49720, O00232, Q86SZ7, O14818, Q6IBM2, P49721, Q53GN6, Q5RKT7
2.5e-15	27	49	REACT_480	Ubiquitinated Orc1 is degraded by the proteasome	Q99460, Q6IBN0, Q5U0B2, Q6NW36, P28074, P55036, P28070, Q6IB71, Q6IBT1, Q5U0A0, P25789, Q6IAT9, Q53FT8, P35998, P62333,Q53FT5, Q53GF5, O00487, Q53YE8, P49720, O00232, Q86SZ7, O14818, Q6IBM2, P49721, Q53GN6, Q5RKT7
2.5e-15	27	49	REACT_1210	Ubiquitinated Cdc6 is degraded by the proteasome	Q99460, Q6IBN0, Q5U0B2, Q6NW36, P28074, P55036, P28070, Q6IB71, Q6IBT1, Q5U0A0, P25789, Q6IAT9, Q53FT8, P35998, P62333,Q53FT5, Q53GF5, O00487, Q53YE8, P49720, O00232, Q86SZ7, O14818, Q6IBM2, P49721, Q53GN6, Q5RKT7
2.5e-15	27	49	REACT_873	Proteolytic degradation of ubiquitinated-Cdc25A	Q99460, Q6IBN0, Q5U0B2, Q6NW36, P28074, P55036, P28070, Q6IB71, Q6IBT1, Q5U0A0, P25789, Q6IAT9, Q53FT8, P35998, P62333,Q53FT5, Q53GF5, O00487, Q53YE8, P49720, O00232, Q86SZ7, O14818, Q6IBM2, P49721, Q53GN6, Q5RKT7
2.5e-15	27	49	REACT_2142	Proteasome mediated degradation of Cyclin D1	Q99460, Q6IBN0, Q5U0B2, Q6NW36, P28074, P55036, P28070, Q6IB71, Q6IBT1, Q5U0A0, P25789, Q6IAT9, Q53FT8, P35998, P62333,Q53FT5, Q53GF5, O00487, Q53YE8, P49720, O00232, Q86SZ7, O14818, Q6IBM2, P49721, Q53GN6, Q5RKT7
2.5e-15	27	49	REACT_13505	Proteasome mediated degradation of PAK-2p34	Q99460, Q6IBN0, Q5U0B2, Q6NW36, P28074, P55036, P28070, Q6IB71, Q6IBT1, Q5U0A0, P25789, Q6IAT9, Q53FT8, P35998, P62333,Q53FT5, Q53GF5, O00487, Q53YE8, P49720, O00232, Q86SZ7, O14818, Q6IBM2, P49721, Q53GN6, Q5RKT7
2.5e-15	27	49	REACT_20637	Proteasome mediated degradation of COP1	Q99460, Q6IBN0, Q5U0B2, Q6NW36, P28074, P55036, P28070, Q6IB71, Q6IBT1, Q5U0A0, P25789, Q6IAT9, Q53FT8, P35998, P62333,Q53FT5, Q53GF5, O00487, Q53YE8, P49720, O00232, Q86SZ7, O14818, Q6IBM2, P49721, Q53GN6, Q5RKT7
5.0e-15	27	50	REACT_1221	CDK-mediated phosphorylation and removal of Cdc6	Q99460, Q6IBN0, Q5U0B2, Q6NW36, P28074, P55036, P28070, Q6IB71, Q6IBT1, Q5U0A0, P25789, Q6IAT9, Q53FT8, P35998, P62333,Q53FT5, Q53GF5, O00487, Q53YE8, P49720, O00232, Q86SZ7, O14818, Q6IBM2, P49721, Q53GN6, Q5RKT7
5.0e-15	27	50	REACT_4	Ubiquitin-dependent degradation of Cyclin D1	Q99460, Q6IBN0, Q5U0B2, Q6NW36, P28074, P55036, P28070, Q6IB71, Q6IBT1, Q5U0A0, P25789, Q6IAT9, Q53FT8, P35998, P62333,Q53FT5, Q53GF5, O00487, Q53YE8, P49720, O00232, Q86SZ7, O14818, Q6IBM2, P49721, Q53GN6, Q5RKT7
5.0e-15	27	50	REACT_938	Ubiquitin-dependent degradation of Cyclin D	Q99460, Q6IBN0, Q5U0B2, Q6NW36, P28074, P55036, P28070, Q6IB71, Q6IBT1, Q5U0A0, P25789, Q6IAT9, Q53FT8, P35998, P62333,Q53FT5, Q53GF5, O00487, Q53YE8, P49720, O00232, Q86SZ7, O14818, Q6IBM2, P49721, Q53GN6, Q5RKT7
5.0e-15	27	50	REACT_13565	Regulation of ornithine decarboxylase (ODC)	Q99460, Q6IBN0, Q5U0B2, Q6NW36, P28074, P55036, P28070, Q6IB71, Q6IBT1, Q5U0A0, P25789, Q6IAT9, Q53FT8, P35998, P62333,Q53FT5, Q53GF5, O00487, Q53YE8, P49720, O00232, Q86SZ7, O14818, Q53G81, Q6IBM2, P49721, Q53GN6
6.2e-15	28	54	REACT_6821	SCF-beta-TrCP mediated degradation of Emi1	Q99460, Q6IBN0, Q5U0B2, Q6NW36, P28074, P55036, P28070, Q6IB71, Q6IBT1, Q5U0A0, P25789, Q6IAT9, Q53FT8, P35998, P62333,Q53FT5, Q53GF5, O00487, Q53YE8, P49720, O00232, P63208, Q86SZ7, O14818, Q6IBM2, P49721, Q53GN6, Q5RKT7
6.2e-15	28	54	REACT_6878	SCF-mediated degradation of Emi1	Q99460, Q6IBN0, Q5U0B2, Q6NW36, P28074, P55036, P28070, Q6IB71, Q6IBT1, Q5U0A0, P25789, Q6IAT9, Q53FT8, P35998, P62333,Q53FT5, Q53GF5, O00487, Q53YE8, P49720, O00232, P63208, Q86SZ7, O14818, Q6IBM2, P49721, Q53GN6, Q5RKT7
6.2e-15	28	54	REACT_9453	Vif-mediated degradation of APOBEC3G	Q99460, Q93034, Q6IBN0, Q5U0B2, Q6NW36, P28074, P55036, P28070, Q6IB71, Q6IBT1, Q5U0A0, P25789, Q6IAT9, Q53FT8, P35998,P62333, Q53FT5, Q53GF5, O00487, Q53YE8, P49720, O00232, Q86SZ7, O14818, Q6IBM2, P49721, Q53GN6, Q5RKT7
6.2e-15	28	54	REACT_9466	Proteosome-mediated degradation of APOBEC3G	Q99460, Q93034, Q6IBN0, Q5U0B2, Q6NW36, P28074, P55036, P28070, Q6IB71, Q6IBT1, Q5U0A0, P25789, Q6IAT9, Q53FT8, P35998,P62333, Q53FT5, Q53GF5, O00487, Q53YE8, P49720, O00232, Q86SZ7, O14818, Q6IBM2, P49721, Q53GN6, Q5RKT7
9.7e-15	27	51	REACT_20549	Autodegradation of the E3 ubiquitin ligase COP1	Q99460, Q6IBN0, Q5U0B2, Q6NW36, P28074, P55036, P28070, Q6IB71, Q6IBT1, Q5U0A0, P25789, Q6IAT9, Q53FT8, P35998, P62333,Q53FT5, Q53GF5, O00487, Q53YE8, P49720, O00232, Q86SZ7, O14818, Q6IBM2, P49721, Q53GN6, Q5RKT7
1.5e-14	26	48	REACT_13491	26S proteosome degrades ODC holoenzyme complex	Q99460, Q6IBN0, Q5U0B2, Q6NW36, P28074, P55036, P28070, Q6IB71, Q6IBT1, Q5U0A0, P25789, Q6IAT9, Q53FT8, P35998, P62333,Q53FT5, Q53GF5, O00487, Q53YE8, P49720, O00232, Q86SZ7, O14818, Q6IBM2, P49721, Q53GN6
1.8e-14	27	52	REACT_309	Stabilization of p53	Q99460, Q6IBN0, Q5U0B2, Q6NW36, P28074, P55036, P28070, Q6IB71, Q6IBT1, Q5U0A0, P25789, Q6IAT9, Q53FT8, P35998, P62333,Q53FT5, Q53GF5, O00487, Q53YE8, P49720, O00232, Q86SZ7, O14818, Q6IBM2, P49721, Q53GN6, Q5RKT7
1.8e-14	27	52	REACT_1614	Ubiquitin Mediated Degradation of Phosphorylated Cdc25A	Q99460, Q6IBN0, Q5U0B2, Q6NW36, P28074, P55036, P28070, Q6IB71, Q6IBT1, Q5U0A0, P25789, Q6IAT9, Q53FT8, P35998, P62333,Q53FT5, Q53GF5, O00487, Q53YE8, P49720, O00232, Q86SZ7, O14818, Q6IBM2, P49721, Q53GN6, Q5RKT7
1.8e-14	27	52	REACT_2160	p53-Independent DNA Damage Response	Q99460, Q6IBN0, Q5U0B2, Q6NW36, P28074, P55036, P28070, Q6IB71, Q6IBT1, Q5U0A0, P25789, Q6IAT9, Q53FT8, P35998, P62333,Q53FT5, Q53GF5, O00487, Q53YE8, P49720, O00232, Q86SZ7, O14818, Q6IBM2, P49721, Q53GN6, Q5RKT7
1.8e-14	27	52	REACT_1208	p53-Independent G1/S DNA damage checkpoint	Q99460, Q6IBN0, Q5U0B2, Q6NW36, P28074, P55036, P28070, Q6IB71, Q6IBT1, Q5U0A0, P25789, Q6IAT9, Q53FT8, P35998, P62333,Q53FT5, Q53GF5, O00487, Q53YE8, P49720, O00232, Q86SZ7, O14818, Q6IBM2, P49721, Q53GN6, Q5RKT7
2.1e-14	28	56	REACT_9034	Degradation of ubiquitinated p27/p21 by the 26S proteasome	Q99460, Q6IBN0, Q5U0B2, Q6NW36, P28074, P55036, P28070, Q6IB71, Q6IBT1, Q5U0A0, P25789, Q6IAT9, Q53FT8, P35998, P62333,Q53FT5, Q53GF5, O00487, Q53YE8, P49720, O00232, P63208, Q86SZ7, O14818, Q6IBM2, P49721, Q53GN6, Q5RKT7
2.1e-14	28	56	REACT_9003	SCF(Skp2)-mediated degradation of p27/p21	Q99460, Q6IBN0, Q5U0B2, Q6NW36, P28074, P55036, P28070, Q6IB71, Q6IBT1, Q5U0A0, P25789, Q6IAT9, Q53FT8, P35998, P62333,Q53FT5, Q53GF5, O00487, Q53YE8, P49720, O00232, P63208, Q86SZ7, O14818, Q6IBM2, P49721, Q53GN6, Q5RKT7
2.2e-14	29	60	REACT_13648	Regulation of Apoptosis	Q13177, Q99460, Q6IBN0, Q5U0B2, Q6NW36, P28074, P55036, P28070, Q6IB71, Q6IBT1, Q5U0A0, P25789, Q9UKG1, Q6IAT9, Q53FT8,P35998, P62333, Q53FT5, Q53GF5, O00487, Q53YE8, P49720, O00232, Q86SZ7, O14818, Q6IBM2, P49721, Q53GN6, Q5RKT7
2.9e-14	26	49	REACT_111056	Cross-presentation of soluble exogenous antigens (endosomes)	Q99460, Q6IBN0, Q5U0B2, Q6NW36, P28074, P55036, P28070, Q6IB71, Q6IBT1, Q5U0A0, P25789, Q6IAT9, Q53FT8, P35998, P62333,Q53FT5, Q53GF5, O00487, Q53YE8, P49720, O00232, Q86SZ7, O14818, Q6IBM2, P49721, Q53GN6
5.4e-14	26	50	REACT_118617	Degradation of Ubiquitinated IkB (B cell)	Q99460, Q6IBN0, Q5U0B2, Q6NW36, P28074, P55036, P28070, Q6IB71, Q6IBT1, Q5U0A0, P25789, Q6IAT9, Q53FT8, P35998, P62333,Q53FT5, Q53GF5, O00487, Q53YE8, P49720, O00232, Q86SZ7, O14818, Q6IBM2, P49721, Q53GN6
9.8e-14	48	154	REACT_578	Apoptosis	Q15149, Q13177, P08670, Q99460, Q6IBN0, P55036, P28070, P10636, O00429, Q6IB71, Q6IBT1, Q53FT8, P61981, P35998, Q6MZU1,Q53FT5, Q9Y243, O00232, P49720, Q86SZ7, Q96FJ2, Q53G72, Q6FGH9, Q6UYC3, P15924, Q5U0B2, Q6NW36, Q5T6G6, P28074, Q9UJU6,P62258, Q5U0A0, P25789, Q9UKG1, Q6IAT9, P27348, P62333, Q04917, Q53GF5, P31946, O00487, Q53YE8, O14818, Q6W3F3, Q6IBM2,P49721, Q53GN6, Q5RKT7
3.3e-13	27	57	REACT_1625	p53-Dependent G1 DNA Damage Response	Q99460, Q6IBN0, Q5U0B2, Q6NW36, P28074, P55036, P28070, Q6IB71, Q6IBT1, Q5U0A0, P25789, Q6IAT9, Q53FT8, P35998, P62333,Q53FT5, Q53GF5, O00487, Q53YE8, P49720, O00232, Q86SZ7, O14818, Q6IBM2, P49721, Q53GN6, Q5RKT7
3.3e-13	27	57	REACT_85	p53-Dependent G1/S DNA damage checkpoint	Q99460, Q6IBN0, Q5U0B2, Q6NW36, P28074, P55036, P28070, Q6IB71, Q6IBT1, Q5U0A0, P25789, Q6IAT9, Q53FT8, P35998, P62333,Q53FT5, Q53GF5, O00487, Q53YE8, P49720, O00232, Q86SZ7, O14818, Q6IBM2, P49721, Q53GN6, Q5RKT7
4.9e-13	29	66	REACT_118656	Activation of NF-kappaB in B Cells	Q99460, Q6IBN0, Q5U0B2, Q6NW36, P28074, P55036, P28070, Q6IB71, Q6IBT1, Q5U0A0, P25789, Q6IAT9, P05771, Q53FT8, P35998,P62333, Q53FT5, Q53GF5, O00487, Q53YE8, P49720, O00232, P63208, Q86SZ7, O14818, Q6IBM2, P49721, Q5RKT7, Q53GN6
5.7e-13	27	58	REACT_1949	CDT1 association with the CDC6:ORC:origin complex	Q99460, Q6IBN0, Q5U0B2, Q6NW36, P28074, P55036, P28070, Q6IB71, Q6IBT1, Q5U0A0, P25789, Q6IAT9, Q53FT8, P35998, P62333,Q53FT5, Q53GF5, O00487, Q53YE8, P49720, O00232, Q86SZ7, O14818, Q6IBM2, P49721, Q53GN6, Q5RKT7
8.7e-13	43	135	REACT_6288	Host Interactions of HIV factors	Q6VY07, O95782, O14980, Q13177, Q99460, Q93034, Q6IBN0, P55036, P28070, Q6NVC0, Q6IB71, Q6IBT1, P53680, Q53FT8, P35998,Q9UI12, Q53FT5, Q6I9V5, P12235, O00232, P43487, P49720, P63208, Q86SZ7, A4D2P1, Q10567, P06748, Q5U0B2, Q6NW36, O94973,P28074, Q5U0A0, P25789, Q6IAT9, P62333, Q53GF5, O00487, Q53YE8, O14818, P49721, Q6IBM2, Q53GN6, Q5RKT7
8.8e-13	28	63	REACT_1574	Cyclin E associated events during G1/S transition	Q99460, Q6IBN0, Q5U0B2, Q6NW36, P28074, P55036, P28070, Q6IB71, Q6IBT1, Q5U0A0, P25789, Q6IAT9, Q53FT8, P35998, P62333,Q53FT5, Q53GF5, O00487, Q53YE8, P49720, O00232, P63208, Q86SZ7, O14818, Q6IBM2, P49721, Q53GN6, Q5RKT7
1.0e-12	67	277	REACT_18266	Axon guidance	Q13177, P35052, Q9BYW9, Q5JUW8, Q12860, Q7Z406, P53680, A0MZ66, Q5U5J2, O94856, P11047, Q60FE2, Q99962, Q01484, Q00535,O43157, A4D2P1, O15020, Q53Y44, Q86XR1, P12931, O00468, O94973, P01112, Q5TCU6, A4QPA9, Q6ICN0, Q1HBJ4, Q19VH1, Q13153,Q05193, Q06124, Q53G99, Q99250, P27361, Q6NUR7, P08238, O75116, O60331, O95782, Q9BPU6, O43295, Q6NUL6, P11142, P04350,P09496, Q13885, Q13509, P36507, Q59GB4, P2…
1.4e-12	28	64	REACT_9029	Cyclin A:Cdk2-associated events at S phase entry	Q99460, Q6IBN0, Q5U0B2, Q6NW36, P28074, P55036, P28070, Q6IB71, Q6IBT1, Q5U0A0, P25789, Q6IAT9, Q53FT8, P35998, P62333,Q53FT5, Q53GF5, O00487, Q53YE8, P49720, O00232, P63208, Q86SZ7, O14818, Q6IBM2, P49721, Q53GN6, Q5RKT7
1.6e-12	27	60	REACT_2254	G1/S DNA Damage Checkpoints	Q99460, Q6IBN0, Q5U0B2, Q6NW36, P28074, P55036, P28070, Q6IB71, Q6IBT1, Q5U0A0, P25789, Q6IAT9, Q53FT8, P35998, P62333,Q53FT5, Q53GF5, O00487, Q53YE8, P49720, O00232, Q86SZ7, O14818, Q6IBM2, P49721, Q53GN6, Q5RKT7
1.6e-12	27	60	REACT_6715	Degradation of multiubiquitinated Cdh1	Q99460, Q6IBN0, Q5U0B2, Q6NW36, P28074, P55036, P28070, Q6IB71, Q6IBT1, Q5U0A0, P25789, Q6IAT9, Q53FT8, P35998, P62333,Q53FT5, Q53GF5, O00487, Q53YE8, P49720, O00232, Q86SZ7, O14818, Q6IBM2, P49721, Q53GN6, Q5RKT7
1.6e-12	27	60	REACT_6785	Autodegradation of Cdh1 by Cdh1:APC/C	Q99460, Q6IBN0, Q5U0B2, Q6NW36, P28074, P55036, P28070, Q6IB71, Q6IBT1, Q5U0A0, P25789, Q6IAT9, Q53FT8, P35998, P62333,Q53FT5, Q53GF5, O00487, Q53YE8, P49720, O00232, Q86SZ7, O14818, Q6IBM2, P49721, Q53GN6, Q5RKT7
2.2e-12	37	107	REACT_22205	L1CAM interactions	O95782, Q5JUW8, Q12860, P53680, P11142, A0MZ66, Q5U5J2, P04350, P09496, Q13885, Q13509, O94856, P11047, Q59GB4, P36507,Q5SRQ6, Q9BVA1, Q99962, Q01484, A4D2P1, O15020, O14594, P78357, P12931, O94973, A4QPA9, P11277, Q05193, Q13153, Q1HBJ4,Q9UQ16, Q53G99, Q99250, P27361, Q6NUR7, P13591, P26038
3.6e-12	28	66	REACT_11063	Degradation of beta-catenin by the destruction complex	Q99460, Q6IBN0, Q5U0B2, Q6NW36, P28074, P55036, P28070, Q6IB71, Q6IBT1, Q5U0A0, P25789, Q6IAT9, Q53FT8, P35998, P62333,Q53FT5, Q53GF5, O00487, Q53YE8, P49720, O00232, P63208, Q86SZ7, O14818, Q6IBM2, P49721, Q53GN6, Q5RKT7
3.6e-12	28	66	REACT_10017	Degradation of ubiquitinated -beta catenin by the proteasome	Q99460, Q6IBN0, Q5U0B2, Q6NW36, P28074, P55036, P28070, Q6IB71, Q6IBT1, Q5U0A0, P25789, Q6IAT9, Q53FT8, P35998, P62333,Q53FT5, Q53GF5, O00487, Q53YE8, P49720, O00232, P63208, Q86SZ7, O14818, Q6IBM2, P49721, Q53GN6, Q5RKT7
1.0e-11	27	64	REACT_2243	Assembly of the pre-replicative complex	Q99460, Q6IBN0, Q5U0B2, Q6NW36, P28074, P55036, P28070, Q6IB71, Q6IBT1, Q5U0A0, P25789, Q6IAT9, Q53FT8, P35998, P62333,Q53FT5, Q53GF5, O00487, Q53YE8, P49720, O00232, Q86SZ7, O14818, Q6IBM2, P49721, Q53GN6, Q5RKT7
1.0e-11	27	64	REACT_6871	APC/C:Cdc20 mediated degradation of Securin	Q99460, Q6IBN0, Q5U0B2, Q6NW36, P28074, P55036, P28070, Q6IB71, Q6IBT1, Q5U0A0, P25789, Q6IAT9, Q53FT8, P35998, P62333,Q53FT5, Q53GF5, O00487, Q53YE8, P49720, O00232, Q86SZ7, O14818, Q6IBM2, P49721, Q53GN6, Q5RKT7
1.0e-11	27	64	REACT_6777	Degradation of multiubiquitinated Securin	Q99460, Q6IBN0, Q5U0B2, Q6NW36, P28074, P55036, P28070, Q6IB71, Q6IBT1, Q5U0A0, P25789, Q6IAT9, Q53FT8, P35998, P62333,Q53FT5, Q53GF5, O00487, Q53YE8, P49720, O00232, Q86SZ7, O14818, Q6IBM2, P49721, Q53GN6, Q5RKT7
1.0e-11	27	64	REACT_9035	APC/C:Cdh1-mediated degradation of Skp2	Q99460, Q6IBN0, Q5U0B2, Q6NW36, P28074, P55036, P28070, Q6IB71, Q6IBT1, Q5U0A0, P25789, Q6IAT9, Q53FT8, P35998, P62333,Q53FT5, Q53GF5, O00487, Q53YE8, P49720, O00232, Q86SZ7, O14818, Q6IBM2, P49721, Q53GN6, Q5RKT7
5.6e-11	27	68	REACT_6826	Degradation of multiubiquitinated cell cycle proteins	Q99460, Q6IBN0, Q5U0B2, Q6NW36, P28074, P55036, P28070, Q6IB71, Q6IBT1, Q5U0A0, P25789, Q6IAT9, Q53FT8, P35998, P62333,Q53FT5, Q53GF5, O00487, Q53YE8, P49720, O00232, Q86SZ7, O14818, Q6IBM2, P49721, Q53GN6, Q5RKT7
8.4e-11	27	69	REACT_6761	APC/C:Cdh1 mediated degradation of Cdc20 and other APC/C:Cdh1 targeted proteins in late mitosis/early G1	Q99460, Q6IBN0, Q5U0B2, Q6NW36, P28074, P55036, P28070, Q6IB71, Q6IBT1, Q5U0A0, P25789, Q6IAT9, Q53FT8, P35998, P62333,Q53FT5, Q53GF5, O00487, Q53YE8, P49720, O00232, Q86SZ7, O14818, Q6IBM2, P49721, Q53GN6, Q5RKT7
8.4e-11	27	69	REACT_6850	Cdc20:Phospho-APC/C mediated degradation of Cyclin A	Q99460, Q6IBN0, Q5U0B2, Q6NW36, P28074, P55036, P28070, Q6IB71, Q6IBT1, Q5U0A0, P25789, Q6IAT9, Q53FT8, P35998, P62333,Q53FT5, Q53GF5, O00487, Q53YE8, P49720, O00232, Q86SZ7, O14818, Q6IBM2, P49721, Q53GN6, Q5RKT7
8.4e-11	27	69	REACT_6937	Degradation multiubiquitinated Cyclin A	Q99460, Q6IBN0, Q5U0B2, Q6NW36, P28074, P55036, P28070, Q6IB71, Q6IBT1, Q5U0A0, P25789, Q6IAT9, Q53FT8, P35998, P62333,Q53FT5, Q53GF5, O00487, Q53YE8, P49720, O00232, Q86SZ7, O14818, Q6IBM2, P49721, Q53GN6, Q5RKT7
8.4e-11	27	69	REACT_6781	APC/C:Cdc20 mediated degradation of mitotic proteins	Q99460, Q6IBN0, Q5U0B2, Q6NW36, P28074, P55036, P28070, Q6IB71, Q6IBT1, Q5U0A0, P25789, Q6IAT9, Q53FT8, P35998, P62333,Q53FT5, Q53GF5, O00487, Q53YE8, P49720, O00232, Q86SZ7, O14818, Q6IBM2, P49721, Q53GN6, Q5RKT7
1.2e-10	27	70	REACT_1156	Orc1 removal from chromatin	Q99460, Q6IBN0, Q5U0B2, Q6NW36, P28074, P55036, P28070, Q6IB71, Q6IBT1, Q5U0A0, P25789, Q6IAT9, Q53FT8, P35998, P62333,Q53FT5, Q53GF5, O00487, Q53YE8, P49720, O00232, Q86SZ7, O14818, Q6IBM2, P49721, Q53GN6, Q5RKT7
1.2e-10	27	70	REACT_2148	Switching of origins to a post-replicative state	Q99460, Q6IBN0, Q5U0B2, Q6NW36, P28074, P55036, P28070, Q6IB71, Q6IBT1, Q5U0A0, P25789, Q6IAT9, Q53FT8, P35998, P62333,Q53FT5, Q53GF5, O00487, Q53YE8, P49720, O00232, Q86SZ7, O14818, Q6IBM2, P49721, Q53GN6, Q5RKT7
1.2e-10	27	70	REACT_6954	Activation of APC/C and APC/C:Cdc20 mediated degradation of mitotic proteins	Q99460, Q6IBN0, Q5U0B2, Q6NW36, P28074, P55036, P28070, Q6IB71, Q6IBT1, Q5U0A0, P25789, Q6IAT9, Q53FT8, P35998, P62333,Q53FT5, Q53GF5, O00487, Q53YE8, P49720, O00232, Q86SZ7, O14818, Q6IBM2, P49721, Q53GN6, Q5RKT7
2.1e-10	20	41	REACT_1046	Pyruvate metabolism and Citric Acid (TCA) cycle	Q15119, Q02218, Q8NCN5, Q8N465, Q6FHZ0, Q0QEY7, Q2TB59, Q96I99, Q6IBS5, P31040, Q6IAL5, O43837, A2A274, P35613, P51553,Q5U077, Q9Y5U8, Q53GF8, P48735, P11177
2.6e-10	27	72	REACT_207	Removal of licensing factors from origins	Q99460, Q6IBN0, Q5U0B2, Q6NW36, P28074, P55036, P28070, Q6IB71, Q6IBT1, Q5U0A0, P25789, Q6IAT9, Q53FT8, P35998, P62333,Q53FT5, Q53GF5, O00487, Q53YE8, P49720, O00232, Q86SZ7, O14818, Q6IBM2, P49721, Q53GN6, Q5RKT7
2.6e-10	27	72	REACT_829	Regulation of DNA replication	Q99460, Q6IBN0, Q5U0B2, Q6NW36, P28074, P55036, P28070, Q6IB71, Q6IBT1, Q5U0A0, P25789, Q6IAT9, Q53FT8, P35998, P62333,Q53FT5, Q53GF5, O00487, Q53YE8, P49720, O00232, Q86SZ7, O14818, Q6IBM2, P49721, Q53GN6, Q5RKT7
2.8e-10	28	77	REACT_6837	Regulation of APC/C activators between G1/S and early anaphase	Q99460, Q6IBN0, Q5U0B2, Q6NW36, P28074, P55036, P28070, Q6IB71, Q6IBT1, Q5U0A0, P25789, Q6IAT9, Q53FT8, P35998, P62333,Q53FT5, Q53GF5, O00487, Q53YE8, P49720, O00232, P63208, Q86SZ7, O14818, Q6IBM2, P49721, Q53GN6, Q5RKT7
3.9e-10	15	24	REACT_15306	Cytosolic tRNA aminoacylation	Q15181, Q12904, P49588, P23381, Q9BR63, Q5T5C7, P14868, O43776, Q5HYE4, P41250, A2BEY0, P07814, P54577, Q9H8E3, Q15046
5.7e-10	28	79	REACT_1725	M/G1 Transition	Q99460, Q6IBN0, Q5U0B2, Q6NW36, P28074, P55036, P28070, Q6IB71, Q6IBT1, Q5U0A0, P25789, Q6IAT9, Q53FT8, P35998, P62333,Q53FT5, Q53GF5, O00487, Q53YE8, P49720, O00232, Q86SZ7, O14818, Q6IBM2, P49721, Q53GN6, Q5RKT7, A4D105
5.7e-10	28	79	REACT_734	DNA Replication Pre-Initiation	Q99460, Q6IBN0, Q5U0B2, Q6NW36, P28074, P55036, P28070, Q6IB71, Q6IBT1, Q5U0A0, P25789, Q6IAT9, Q53FT8, P35998, P62333,Q53FT5, Q53GF5, O00487, Q53YE8, P49720, O00232, Q86SZ7, O14818, Q6IBM2, P49721, Q53GN6, Q5RKT7, A4D105
1.0e-09	30	91	REACT_11045	Signaling by Wnt	Q99460, Q96QK1, Q6IBN0, Q5U0B2, Q6NW36, P28074, P55036, P28070, Q6IB71, Q6IBT1, Q5U0A0, Q5JPE4, P25789, Q6IAT9, Q53FT8,P35998, P62333, Q53FT5, Q53GF5, O00487, Q53YE8, P49720, O00232, P63208, Q86SZ7, O14818, Q6IBM2, P49721, Q5RKT7, Q53GN6
1.2e-09	13	19	REACT_1785	Citric acid cycle (TCA cycle)	Q6IBS5, Q6IAL5, P31040, O43837, A2A274, Q02218, P51553, Q6FHZ0, Q53GF8, Q0QEY7, P48735, Q2TB59, Q96I99
1.5e-09	28	82	REACT_6828	APC/C-mediated degradation of cell cycle proteins	Q99460, Q6IBN0, Q5U0B2, Q6NW36, P28074, P55036, P28070, Q6IB71, Q6IBT1, Q5U0A0, P25789, Q6IAT9, Q53FT8, P35998, P62333,Q53FT5, Q53GF5, O00487, Q53YE8, P49720, O00232, P63208, Q86SZ7, O14818, Q6IBM2, P49721, Q53GN6, Q5RKT7
1.5e-09	28	82	REACT_21279	Regulation of mitotic cell cycle	Q99460, Q6IBN0, Q5U0B2, Q6NW36, P28074, P55036, P28070, Q6IB71, Q6IBT1, Q5U0A0, P25789, Q6IAT9, Q53FT8, P35998, P62333,Q53FT5, Q53GF5, O00487, Q53YE8, P49720, O00232, P63208, Q86SZ7, O14818, Q6IBM2, P49721, Q53GN6, Q5RKT7
3.0e-09	12	17	REACT_197	Branched-chain amino acid catabolism	Q546Z2, Q53XZ9, Q5SQN6, P24752, Q9UKU7, P11182, Q96RQ3, Q6NVY1, Q6IBS9, Q9HCC0, Q02252, Q13825
5.8e-09	51	224	REACT_20605	Metabolism of mRNA	O14980, Q99460, Q6IBN0, Q14240, P55036, P28070, Q6IB71, Q6IBT1, P11142, Q92900, P11940, Q57Z92, Q53FT8, P17252, P35268,P35998, Q53FT5, P30050, P04792, P49720, O00232, Q86SZ7, Q5VXV3, P62495, Q5U0B2, Q6NW36, Q53HW2, P28074, P39687, P62263,Q9H074, Q92973, Q14103, Q5U0A0, P25789, Q6IAT9, P62333, Q53GF5, Q5VVD0, P31946, P23396, O00487, Q53YE8, Q92945, O14818,P38919, Q6IBM2, Q6FG96, P49721, Q5RKT7, Q5…
9.2e-09	17	36	REACT_13723	Neurotransmitter Release Cycle	P80404, P60880, Q9H598, P11142, P61764, Q9UI32, Q68CM6, P20336, Q6AI31, Q49A63, Q75ME0, P17600, Q546H9, P30531, Q59EX7,Q5VZ30, Q86VA8, Q9H3Z4
1.2e-08	19	45	REACT_6310	NADH enters the respiratory chain at Complex I	O43181, O00217, Q9UI09, O43678, O14561, Q6IBA0, Q86Y39, O00483, O75306, Q9BTT5, Q7Z518, Q9NX14, O75489, Q6IBC4, Q7LD69,Q9Y6M9, Q5H9R2, Q6IB89, Q6IB76
1.4e-08	18	41	REACT_22365	Recycling pathway of L1	O95782, P12931, O94973, P53680, A0MZ66, P04350, P09496, Q13885, Q13509, Q05193, Q1HBJ4, Q59GB4, Q9UQ16, Q99962, Q9BVA1,Q53G99, Q6NUR7, P26038
1.6e-08	45	191	REACT_13477	Transmission across Chemical Synapses	O95782, P63096, P35609, Q5JUW8, P80404, A4D2J9, Q9H4G0, P53680, Q59FL6, P11142, Q9NQ66, P46459, P05771, Q68CM6, P17252,Q5SWX3, Q49A63, Q546H9, P17600, Q5VZ30, Q9H3Z4, O94973, P01112, Q17R51, P60880, Q9H598, P61764, Q9UI32, O60262, Q1HBJ4,Q4JCQ8, P04899, Q6FHM2, Q6AI31, P20336, Q9HAV0, P54289, Q75ME0, Q16566, P21964, Q8IWE0, P42262, P30531, Q59EX7, P05091,Q86VA8
2.0e-08	12	19	REACT_23947	GABA synthesis, release, reuptake and degradation	Q68CM6, P80404, Q6AI31, P20336, Q75ME0, P60880, Q9H598, P11142, P61764, Q546H9, P30531, Q5VZ30, Q9H3Z4
4.9e-08	47	211	REACT_75842	Antigen processing: Ubiquitination & Proteasome degradation	Q99460, Q93034, Q6IBN0, Q13404, P68036, P61086, P55036, P28070, Q6IB71, Q6IBT1, Q53FT8, P35998, Q9GZZ9, Q5T4S7, Q53FT5,A0AVT1, O00232, P49720, Q9UK22, P63208, Q86SZ7, Q7Z6Z7, Q59ER4, P61088, Q5U0B2, Q6NW36, P28074, P61077, Q9C0C9, Q13049,Q6UWE0, Q5U0A0, P25789, Q6IAT9, P62333, P55786, Q53GF5, Q59GS0, O00487, Q53YE8, P22314, O14818, Q53S54, Q6IBM2, P49721,Q53GN6, Q5RKT7
7.7e-08	28	96	REACT_2014	Synthesis of DNA	Q99460, Q6IBN0, Q5U0B2, Q6NW36, P28074, P55036, P28070, Q6IB71, Q6IBT1, Q5U0A0, P25789, Q6IAT9, Q53FT8, P35998, P62333,Q53FT5, Q53GF5, O00487, Q53YE8, P49720, O00232, Q86SZ7, O14818, Q6IBM2, P49721, Q53GN6, Q5RKT7, A4D105
8.9e-08	52	249	REACT_21257	Metabolism of RNA	O14980, Q99460, Q6IBN0, Q14240, P55036, P28070, Q6IB71, Q6IBT1, P11142, Q92900, P11940, Q57Z92, Q53FT8, P35998, P17252,P35268, Q53FT5, P30050, O14744, P04792, P49720, O00232, Q86SZ7, Q5VXV3, P62495, Q5U0B2, Q6NW36, Q53HW2, P28074, P39687,P62263, Q9H074, Q92973, Q14103, Q5U0A0, P25789, Q6IAT9, P62333, Q53GF5, Q5VVD0, P31946, P23396, O00487, Q53YE8, Q92945,O14818, P38919, Q6IBM2, Q6FG96, P49721, Q5…
1.5e-07	17	42	REACT_15482	tRNA Aminoacylation	Q15181, P49588, Q5T5C7, Q5JTZ9, P14868, P41250, P07814, Q15046, P23381, Q12904, Q9BR63, O43776, Q5HYE4, Q6PI48, P54577,A2BEY0, Q9H8E3
1.5e-07	10	15	REACT_6759	Formation of ATP by chemiosmotic coupling	Q6IB54, O75947, P48047, P30049, P56385, Q8TAS0, Q08ET0, P06576, O75964, P25705
1.5e-07	10	15	REACT_190	ATP is synthesized from ADP and Pi by ATPase	Q6IB54, O75947, P48047, P30049, P56385, Q8TAS0, Q08ET0, P06576, O75964, P25705
1.5e-07	10	15	REACT_1985	Enzyme-bound ATP is released	Q6IB54, O75947, P48047, P30049, P56385, Q8TAS0, Q08ET0, P06576, O75964, P25705
1.5e-07	10	15	REACT_991	ADP and Pi bind to ATPase	Q6IB54, O75947, P48047, P30049, P56385, Q8TAS0, Q08ET0, P06576, O75964, P25705
2.0e-07	21	62	REACT_723	Glucose metabolism	P11498, P04075, P60174, P17858, Q96G03, Q16851, P04406, Q6IBH0, Q6FHZ0, Q01813, P06744, P17174, Q6IB91, Q6FHU2, P08237,P11216, Q6FHV6, P06733, P14618, P09972, P36871
2.5e-07	28	101	REACT_383	DNA Replication	Q99460, Q6IBN0, Q5U0B2, Q6NW36, P28074, P55036, P28070, Q6IB71, Q6IBT1, Q5U0A0, P25789, Q6IAT9, Q53FT8, P35998, P62333,Q53FT5, Q53GF5, O00487, Q53YE8, P49720, O00232, Q86SZ7, O14818, Q6IBM2, P49721, Q53GN6, Q5RKT7, A4D105
2.6e-07	29	107	REACT_1783	G1/S Transition	Q99460, Q6IBN0, Q5U0B2, Q6NW36, P28074, P55036, P28070, Q6IB71, Q6IBT1, Q5U0A0, P25789, Q6IAT9, Q53FT8, P35998, P62333,Q53FT5, Q53GF5, O00487, Q53YE8, P49720, O00232, P63208, Q86SZ7, O14818, Q6IBM2, P49721, Q5RKT7, Q53GN6, A4D105
4.2e-07	9	13	REACT_23813	Release of GABA at the synapse	Q68CM6, Q6AI31, P20336, P60880, Q75ME0, Q9H598, P11142, P61764, Q5VZ30, Q9H3Z4
4.2e-07	9	13	REACT_23973	GABA loaded synaptic vesicle Docking and Priming	Q68CM6, Q6AI31, P20336, P60880, Q75ME0, Q9H598, P11142, P61764, Q5VZ30, Q9H3Z4
5.6e-07	46	221	REACT_6185	HIV Infection	Q6VY07, O95782, O14980, Q13177, Q99460, Q93034, Q6IBN0, P55036, P28070, Q6NVC0, Q6IB71, Q6IBT1, P53680, Q53FT8, P35998,Q5VUC6, Q9UI12, Q53FT5, Q6I9V5, P12235, O00232, P43487, P49720, P63208, Q86SZ7, A4D2P1, Q10567, P06748, Q5U0B2, Q6NW36,O94973, P28074, Q9H444, Q5U0A0, P25789, Q6IAT9, P62333, Q53GF5, O00487, Q53YE8, O14818, P13010, Q6IBM2, P49721, Q53GN6,Q5RKT7
1.2e-06	41	192	REACT_11123	Membrane Trafficking	Q53F62, P11142, Q9UPT5, P04350, P09496, Q13885, Q13509, P61981, P11233, Q6MZU1, O75146, Q9BVA1, Q99962, P02792, Q8NC96,P61106, Q10567, P61026, P12931, P09497, Q00610, Q9H444, P54920, P62258, Q9Y678, P49407, P53618, Q92783, P27348, Q05193,Q9NV70, Q04917, Q59HA5, Q6NS36, P31946, O75886, Q4LE54, Q53G99, Q6MZV5, O00186, Q5RKT7
1.3e-06	30	121	REACT_899	S Phase	Q86VX4, Q99460, Q6IBN0, Q5U0B2, Q6NW36, P28074, P55036, P28070, Q6IB71, Q6IBT1, Q5U0A0, P25789, Q6IAT9, Q53FT8, P35998,P62333, Q53FT5, Q53GF5, O00487, Q53YE8, P49720, O00232, P63208, Q86SZ7, O14818, Q6IBM2, P49721, Q5RKT7, Q53GN6, A4D105
1.5e-06	14	34	REACT_22272	Signal transduction by L1	Q1HBJ4, Q13153, P36507, O95782, Q5SRQ6, O94973, Q99962, P53680, P27361, A4D2P1, P13591, Q5U5J2, A4QPA9, P09496
2.0e-06	12	26	REACT_12484	EGFR downregulation	Q92783, O95782, P60953, O94973, Q99962, Q14155, Q9Y6I3, O75886, P53680, P09496, Q5RKT7, Q6ICN0
2.0e-06	12	26	REACT_16936	Prefoldin mediated transfer of substrate to CCT/TriC	P78371, Q5SZY0, P50991, Q9BVA1, Q53G99, Q99471, Q9BU08, Q53HV2, P04350, P17987, Q13885, Q13509
2.0e-06	12	26	REACT_16961	Actin/tubulin:prefoldin complex associates with CCT/TriC	P78371, Q5SZY0, P50991, Q9BVA1, Q53G99, Q99471, Q9BU08, Q53HV2, P04350, P17987, Q13885, Q13509
2.2e-06	79	481	REACT_604	Hemostasis	P63096, P35609, P18206, P02675, P31321, P23634, P20020, Q6FI44, P17252, Q9Y243, Q00535, A4D2P1, Q53H26, Q53Y44, A0N071,Q9NRW7, P12931, P16615, Q9BUB1, P35237, Q9BX67, P46108, P01112, Q01064, Q1HE25, Q5TCU6, Q9H0B6, P13473, Q9H021, Q6ICN0,Q1HBJ4, P63092, Q5U0C3, Q6FHM2, Q9HAV0, Q06124, P35613, Q53G99, P27361, Q07021, P04075, Q9NZN3, Q53HD1, P14415, P47756,P04350, Q13885, P05771, Q13509, P23528, P0…
2.2e-06	69	403	REACT_111045	Developmental Biology	Q13177, P35052, Q9BYW9, Q5JUW8, Q12860, Q7Z406, P53680, A0MZ66, Q5U5J2, P26232, O94856, P11047, Q60FE2, Q9Y243, Q99962,Q01484, Q00535, O43157, A4D2P1, O15020, Q53Y44, Q86XR1, P12931, O00468, O94973, P01112, Q5TCU6, A4QPA9, Q6ICN0, Q1HBJ4,Q19VH1, Q13153, Q05193, Q06124, Q53G99, Q99250, P27361, Q6NUR7, P08238, O75116, O60331, O95782, Q9BPU6, O43295, Q6NUL6,P11142, P04350, P09496, Q13885, Q13509, P3…
2.6e-06	7	9	REACT_17050	Folding of actin by CCT/TriC	P78371, Q5SZY0, Q9BU08, Q53HV2, P50991, P17987, Q53G99
2.6e-06	7	9	REACT_16915	Hydrolysis of ATP and release of folded actin from CCT/TriC	P78371, Q5SZY0, Q9BU08, Q53HV2, P50991, P17987, Q53G99
2.6e-06	7	9	REACT_17011	Exchange of ADP for ATP in CCT/TriC:actin complex	P78371, Q5SZY0, Q9BU08, Q53HV2, P50991, P17987, Q53G99
2.8e-06	13	31	REACT_1520	Gluconeogenesis	P11498, P17174, P04075, Q6IB91, P60174, P04406, Q6FHU2, Q6FHV6, Q6IBH0, Q6FHZ0, P06733, P09972, P06744
2.9e-06	20	66	REACT_19271	Semaphorin interactions	O60331, Q9BPU6, Q13177, P60953, O14531, Q7Z406, Q5TCU6, P07900, Q13153, Q59GB4, P23528, Q60FE2, Q14194, O43157, Q00535,P08238, A4D2P1, O75116, Q9HCM2, P61586
3.0e-06	8	12	REACT_15425	Serotonin Neurotransmitter Release Cycle	Q68CM6, Q6AI31, P20336, P60880, Q75ME0, P61764, P17600, Q59EX7, Q86VA8
3.0e-06	8	12	REACT_15293	Dopamine Neurotransmitter Release Cycle	Q68CM6, Q6AI31, P20336, P60880, Q75ME0, P61764, P17600, Q59EX7, Q86VA8
3.0e-06	8	12	REACT_15517	Dopamine synaptic vesicle docking and priming	Q68CM6, Q6AI31, P20336, P60880, Q75ME0, P61764, P17600, Q59EX7, Q86VA8
3.0e-06	8	12	REACT_15533	Release of docked dopamine loaded synaptic vesicle	Q68CM6, Q6AI31, P20336, P60880, Q75ME0, P61764, P17600, Q59EX7, Q86VA8
3.0e-06	8	12	REACT_15503	Release of docked serotonin loaded synaptic vesicle	Q68CM6, Q6AI31, P20336, P60880, Q75ME0, P61764, P17600, Q59EX7, Q86VA8
3.0e-06	8	12	REACT_15338	Serotonin loaded synaptic vesicle docking and priming	Q68CM6, Q6AI31, P20336, P60880, Q75ME0, P61764, P17600, Q59EX7, Q86VA8
3.3e-06	12	27	REACT_1383	Glycolysis	P04075, P60174, P17858, P04406, Q6FHU2, Q6FHV6, P08237, P06733, Q01813, P09972, P14618, P06744
3.3e-06	12	27	REACT_17029	Cooperation of Prefoldin and TriC/CCT in actin and tubulin folding	P78371, Q5SZY0, P50991, Q9BVA1, Q53G99, Q99471, Q9BU08, Q53HV2, P04350, P17987, Q13885, Q13509
3.4e-06	46	235	REACT_910	M Phase	O14980, Q14008, P61019, Q99460, Q6IBN0, P55036, P28070, Q6IB71, Q6IBT1, Q5U5J2, P04350, Q13885, Q13509, Q53FT8, P35998,Q5SRQ6, Q53FT5, Q9BVA1, O00232, P49720, Q86SZ7, Q6UYC3, Q86VX4, Q5U0B2, Q6NW36, Q66LE6, P28074, Q9H0U4, Q5U0A0,P25789, Q6IAT9, Q5U0I6, P62333, Q1HBJ4, O60763, Q53GF5, O00487, Q53YE8, Q9Y266, P27361, O14818, Q6IBM2, P49721, P43034,Q53GN6, Q5RKT7
3.6e-06	22	78	REACT_18325	Regulation of Insulin Secretion	P63096, Q9BUB1, Q6NVC0, P60880, A4QPB0, P61764, Q9NQ66, P31321, O60262, Q68CM6, P17252, P63092, Q5U0C3, P04899, Q6FHM2,Q9HAV0, Q6I9V5, P29966, Q59FM5, P12235, Q75ME0, P50148, Q68DQ4
5.0e-06	9	16	REACT_12002	ARMS-mediated activation	Q1HBJ4, P36507, Q5U0C3, P01116, P46108, P31946, P01112, P27361, A4QPA9
5.3e-06	12	28	REACT_160118	WAVE2 or WASP/N-WASP activate the ARP2/3 complex	Q53QM2, Q9UQB8, P60953, Q86VQ2, Q2LE71, Q9Y2A7, Q53GB6, Q53G99, A4D2P1, Q53R19, Q92558, Q6ICN0
5.3e-06	12	28	REACT_160206	Attachment of preexisting mother filament and initiation of branching	Q53QM2, Q9UQB8, P60953, Q86VQ2, Q2LE71, Q9Y2A7, Q53GB6, Q53G99, A4D2P1, Q53R19, Q92558, Q6ICN0
5.3e-06	12	28	REACT_160291	Branching and elongation of mother and daughter filaments	Q53QM2, Q9UQB8, P60953, Q86VQ2, Q2LE71, Q9Y2A7, Q53GB6, Q53G99, A4D2P1, Q53R19, Q92558, Q6ICN0
5.3e-06	12	28	REACT_160164	Detachment of WASP/WAVE	Q53QM2, Q9UQB8, P60953, Q86VQ2, Q2LE71, Q9Y2A7, Q53GB6, Q53G99, A4D2P1, Q53R19, Q92558, Q6ICN0
6.0e-06	10	20	REACT_17032	Hydrolysis of ATP and release of tubulin folding intermediate from CCT/TriC	P78371, Q5SZY0, P50991, Q9BVA1, Q9BU08, Q53HV2, P04350, P17987, Q13885, Q13509
6.0e-06	10	20	REACT_16956	Formation of tubulin folding intermediates by CCT/TriC	P78371, Q5SZY0, P50991, Q9BVA1, Q9BU08, Q53HV2, P04350, P17987, Q13885, Q13509
6.0e-06	10	20	REACT_16909	ADP is exchanged for ATP in the (ADP:CCT/TriC):tubulin complex	P78371, Q5SZY0, P50991, Q9BVA1, Q9BU08, Q53HV2, P04350, P17987, Q13885, Q13509
6.2e-06	28	117	REACT_1538	Cell Cycle Checkpoints	Q99460, Q6IBN0, Q5U0B2, Q6NW36, P28074, P55036, P28070, Q6IB71, Q6IBT1, Q5U0A0, P25789, Q6IAT9, Q53FT8, P35998, P62333,Q53FT5, Q53GF5, O00487, Q53YE8, P49720, O00232, Q86SZ7, O14818, Q6IBM2, P49721, Q53GN6, Q5RKT7, A4D105
6.9e-06	17	53	REACT_16952	Protein folding	P78371, Q5SZY0, Q15814, P50991, Q9BVA1, Q9BTW9, Q8NDP0, Q53G99, Q99471, Q9BU08, Q53HV2, Q99426, Q6FGD7, P04350, P17987,Q13885, Q13509
8.1e-06	7	10	REACT_634	RAF/MAP kinase cascade	Q1HBJ4, P36507, P27361, P01116, A4QPA9, P31946, P01112
8.2e-06	12	29	REACT_160257	Extension of pseudopodia by myosin-X in a PI3K dependent manner	Q53QM2, Q9UQB8, P60953, Q86VQ2, Q2LE71, Q9Y2A7, Q53GB6, Q53G99, A4D2P1, Q53R19, Q92558, Q6ICN0
9.2e-06	5	5	REACT_163820	An unknown protease degrades hCBXs	P11498, Q59GV0, Q96RQ3, Q9HCC0, P05165
9.2e-06	5	5	REACT_163704	Cytoslic carboxylases translocate to mitochondrial matrix	P11498, Q59GV0, Q96RQ3, Q9HCC0, P05165
9.7e-06	36	173	REACT_150471	Separation of Sister Chromatids	O14980, Q14008, Q99460, Q6IBN0, P55036, P28070, Q6IB71, Q6IBT1, P04350, Q13885, Q13509, Q53FT8, P35998, Q53FT5, Q9BVA1,O00232, P49720, Q86SZ7, Q86VX4, Q5U0B2, Q6NW36, P28074, Q5U0A0, P25789, Q6IAT9, P62333, Q53GF5, O00487, Q53YE8, Q9Y266,O14818, P49721, Q6IBM2, P43034, Q53GN6, Q5RKT7
1.2e-05	12	30	REACT_18307	Trafficking of AMPA receptors	P17252, O95782, Q5SWX3, O94973, A4D2J9, Q9H4G0, Q17R51, P53680, Q8IWE0, P42262, P46459, P05771
1.2e-05	12	30	REACT_18347	Glutamate Binding, Activation of AMPA Receptors and Synaptic Plasticity	P17252, O95782, Q5SWX3, O94973, A4D2J9, Q9H4G0, Q17R51, P53680, Q8IWE0, P42262, P46459, P05771
1.5e-05	8	14	REACT_524	SOS-mediated signalling	Q1HBJ4, P36507, P27361, P01116, A4QPA9, P31946, P01112, Q6ICN0
1.5e-05	8	14	REACT_12606	GRB2 events in EGFR signaling	Q1HBJ4, P36507, P27361, P01116, A4QPA9, P31946, P01112, Q6ICN0
1.7e-05	37	184	REACT_1275	Mitotic Anaphase	O14980, Q14008, Q99460, Q6IBN0, P55036, P28070, Q6IB71, Q6IBT1, P04350, Q13885, Q13509, Q53FT8, P35998, Q53FT5, Q9BVA1,O00232, P49720, Q86SZ7, Q6UYC3, Q86VX4, Q5U0B2, Q6NW36, P28074, Q5U0A0, P25789, Q6IAT9, P62333, Q53GF5, O00487, Q53YE8,Q9Y266, O14818, P49721, Q6IBM2, P43034, Q53GN6, Q5RKT7
1.8e-05	9	18	REACT_12495	Assembly in clathrin-coated vesicles (CCVs)	Q92783, O95782, O94973, Q99962, Q9Y6I3, O75886, P53680, P09496, Q6ICN0
1.8e-05	29	130	REACT_111178	ER-Phagosome pathway	Q99460, Q6IBN0, Q5U0B2, Q6NW36, P28074, Q53G71, P55036, P28070, Q6IB71, Q6IBT1, P30101, Q5U0A0, P25789, Q6IAT9, Q53FT8,P35998, P62333, Q53FT5, Q53GF5, O00487, Q53YE8, P49720, O00232, Q86SZ7, O14818, Q6IBM2, P49721, Q5RKT7, Q53GN6
1.9e-05	37	185	REACT_150314	Mitotic Metaphase and Anaphase	O14980, Q14008, Q99460, Q6IBN0, P55036, P28070, Q6IB71, Q6IBT1, P04350, Q13885, Q13509, Q53FT8, P35998, Q53FT5, Q9BVA1,O00232, P49720, Q86SZ7, Q6UYC3, Q86VX4, Q5U0B2, Q6NW36, P28074, Q5U0A0, P25789, Q6IAT9, P62333, Q53GF5, O00487, Q53YE8,Q9Y266, O14818, P49721, Q6IBM2, P43034, Q53GN6, Q5RKT7
1.9e-05	35	171	REACT_118638	Downstream Signaling Events Of B Cell Receptor (BCR)	Q99460, Q6IBN0, P55036, P28070, Q6IB71, Q6IBT1, P42345, P05771, Q53FT8, P35998, Q53FT5, P01116, Q9Y243, O00232, P49720,P63208, Q86SZ7, Q5U0B2, Q6NW36, P28074, P01112, Q5U0A0, P25789, Q6IAT9, Q6ICN0, P62333, Q53GF5, O00487, Q06124, Q53YE8,O14818, P49721, Q6IBM2, Q53GN6, Q5RKT7
2.0e-05	21	80	REACT_15295	Opioid Signalling	P63096, Q9BUB1, Q8N652, Q08209, Q01064, P16298, Q9NQ66, P09471, P31321, O60262, P17252, P25098, Q1HBJ4, P04899, Q6FHM2,Q9HAV0, P54750, Q00535, Q16566, P62136, Q68DQ4
2.0e-05	7	11	REACT_22359	Formation of clathrin coated vesicle	Q05193, P53680, O95782, Q9UQ16, O94973, Q99962, P09496
2.0e-05	40	207	REACT_798	Platelet activation, signaling and aggregation	P04075, P63096, P35609, P18206, P02675, P05771, P17252, P23528, Q9Y243, A4D2P1, P01023, O75083, Q53H26, Q53Y44, P02671,P11021, Q02156, P12931, P60953, P00441, P46108, O43707, Q1HE25, Q59EN5, Q5TCU6, P13473, P49407, Q6ICN0, O60262, Q1HBJ4,P10909, Q5U0C3, P04899, Q6FHM2, Q9HAV0, Q59FM5, P27361, P50148, O00186, P61586
2.1e-05	6	8	REACT_23968	Loading of GABA into clathrin sculpted GABA transport vesicle lumen	Q9H598, P11142, Q6AI31, P20336, Q5VZ30, Q9H3Z4
2.3e-05	16	52	REACT_118595	Mitochondrial Protein Import	Q5SXM9, Q9UPE4, Q9Y5L4, O96008, Q8IZ68, P08574, P25705, P21796, A2A274, P51553, Q6I9V5, P10809, P12235, P06576, P38646,Q9Y512
2.9e-05	29	133	REACT_21267	Mitotic G1-G1/S phases	Q99460, Q6IBN0, Q5U0B2, Q6NW36, P28074, P55036, P28070, Q6IB71, Q6IBT1, Q5U0A0, P25789, Q6IAT9, Q53FT8, P35998, P62333,Q53FT5, Q53GF5, O00487, Q53YE8, P49720, O00232, P63208, Q86SZ7, O14818, Q6IBM2, P49721, Q5RKT7, Q53GN6, A4D105
2.9e-05	8	15	REACT_1473	Mitochondrial Fatty Acid Beta-Oxidation	P55084, Q59GV0, Q16836, P22033, Q5T4U5, P05165, P30084, Q16698
2.9e-05	8	15	REACT_661	SHC-mediated signalling	Q1HBJ4, P36507, P27361, P01116, A4QPA9, P31946, P01112, Q6ICN0
2.9e-05	8	15	REACT_12579	SHC1 events in EGFR signaling	Q1HBJ4, P36507, P27361, P01116, A4QPA9, P31946, P01112, Q6ICN0
3.1e-05	9	19	REACT_118675	TOMM40 Complex Transports Proteins Across the Outer Mitochondrial Membrane	O96008, A2A274, P51553, P12235, P10809, P06576, P38646, P08574, P25705
3.7e-05	28	128	REACT_121399	MHC class II antigen presentation	O95782, O00399, Q9UJW0, O94973, Q53H88, Q00610, Q14204, P53680, Q6DKJ0, Q9H0B6, P04350, P09496, Q13885, P07339, Q13509,Q05193, Q9UQ16, P42025, P51149, Q9BVA1, Q99962, O43237, Q96FJ2, O15020, Q14203, Q6FGH9, O75935, Q10567
3.7e-05	14	43	REACT_15426	PLC beta mediated events	Q1HBJ4, P25098, P17252, P63096, P04899, Q9BUB1, Q8N652, P54750, Q01064, Q16566, Q68DQ4, Q9NQ66, P09471, P31321
3.9e-05	12	33	REACT_6926	Glutathione conjugation	Q5VV89, P09211, Q6FGJ9, Q6GMP0, P09488, P48637, O75223, P30711, Q14TF0, A5D8W8, Q96KP4, Q0D2I8
4.4e-05	21	84	REACT_1280	Response to elevated platelet cytosolic Ca2+	P04075, P35609, P00441, P18206, O43707, Q1HE25, Q59EN5, Q5TCU6, P02675, P13473, P05771, P17252, P10909, P23528, P01023,O75083, Q53H26, P02671, O00186, Q53Y44, P11021
4.4e-05	47	266	REACT_21300	Mitotic M-M/G1 phases	O14980, Q14008, P61019, Q99460, Q6IBN0, P55036, P28070, Q6IB71, Q6IBT1, Q5U5J2, P04350, Q13885, Q13509, Q53FT8, P35998,Q5SRQ6, Q53FT5, Q9BVA1, O00232, P49720, Q86SZ7, Q6UYC3, Q86VX4, Q5U0B2, Q6NW36, Q66LE6, P28074, Q9H0U4, Q5U0A0,P25789, Q6IAT9, Q5U0I6, P62333, Q1HBJ4, O60763, Q53GF5, O00487, Q53YE8, Q9Y266, P27361, O14818, Q6IBM2, P49721, P43034,Q53GN6, Q5RKT7, A4D105
4.5e-05	7	12	REACT_12397	Endocytosis (internalization) of clathrin-coated vesicle	Q05193, P53680, O95782, Q9UQ16, O94973, Q99962, P09496
4.5e-05	7	12	REACT_160224	ERK2 phosphorylates WAVE2 and ABI	Q9UQB8, Q1HBJ4, P27361, A4D2P1, Q86VQ2, Q9Y2A7, Q92558
4.9e-05	14	44	REACT_15526	G-protein mediated events	Q1HBJ4, P25098, P17252, P63096, P04899, Q9BUB1, Q8N652, P54750, Q01064, Q16566, Q68DQ4, Q9NQ66, P09471, P31321
5.2e-05	9	20	REACT_12005	Prolonged ERK activation events	Q1HBJ4, P36507, Q5U0C3, P01116, P46108, P31946, P01112, P27361, A4QPA9
5.4e-05	8	16	REACT_18422	Trafficking of GluR2-containing AMPA receptors	P17252, O95782, O94973, Q17R51, P53680, P42262, P46459, P05771
5.8e-05	6	9	REACT_16986	Beta-tubulin:GTP: Cofactor A+ Cofactor D -> Beta-tubulin:GTP:Cofactor D + Cofactor A	Q6FGD7, Q9BVA1, P04350, Q13885, Q9BTW9, Q13509
5.8e-05	6	9	REACT_16980	Association of CCT/TriC with sphingosine kinase 1	P78371, Q5SZY0, Q9BU08, Q53HV2, P50991, P17987
5.8e-05	6	9	REACT_22099	Phosphorylation of L1 by ERK	Q1HBJ4, P53680, O95782, O94973, Q99962, P09496
6.3e-05	24	105	REACT_1505	Integration of energy metabolism	P63096, Q9BUB1, Q6NVC0, P60880, A4QPB0, P61764, Q9NQ66, P37837, P31321, O60262, Q68CM6, P17252, P63092, Q5U0C3, P04899,Q6FHM2, Q9HAV0, Q6I9V5, P29966, Q59FM5, P12235, Q75ME0, P49327, P50148, Q68DQ4
7.6e-05	34	175	REACT_115871	Signaling by EGFR in Cancer	O95782, Q14155, P53680, P42345, P31321, P09496, P17252, P25098, P36507, P01116, Q9Y243, Q99962, Q68DQ4, Q02156, P12931,P60953, O94973, Q9BUB1, P01112, Q9Y6I3, Q01064, Q16543, A4QPA9, P07900, Q6ICN0, Q1HBJ4, Q92783, P31946, P54750, Q06124,O75886, Q16566, P27361, Q5RKT7
8.8e-05	7	13	REACT_12435	Retrograde neurotrophin signalling	Q05193, P53680, O95782, Q9UQ16, O94973, Q99962, P09496
9.3e-05	8	17	REACT_999	SHC-related events	Q1HBJ4, P36507, P27361, P01116, A4QPA9, P31946, P01112, Q6ICN0
9.3e-05	8	17	REACT_16967	Post-chaperonin tubulin folding pathway	Q15814, Q9BVA1, Q9BTW9, Q6FGD7, Q99426, P04350, Q13885, Q13509
9.4e-05	4	4	REACT_19246	Activation of PAK by Rac1 and Cdc42	Q13153, Q13177, P60953, A4D2P1
9.4e-05	4	4	REACT_25135	F-actin capping protein binds to the barbed end of elongating F-actin	P47756, Q53GE2, Q53G99, P52907
9.4e-05	4	4	REACT_111113	Dissociation of p-ERK from p-MEK	Q1HBJ4, P36507, P27361, A4QPA9
9.4e-05	4	4	REACT_111117	p-MEK phosphorylates ERK	Q1HBJ4, P36507, P27361, A4QPA9
1.3e-04	9	22	REACT_22298	Reinsertion of L1 into the plasma membrane	O95782, O94973, Q9BVA1, Q99962, P53680, P04350, P09496, Q13885, Q13509
1.3e-04	9	22	REACT_22136	Transport of L1 from C-domain to P-domain	O95782, O94973, Q9BVA1, Q99962, P53680, P04350, P09496, Q13885, Q13509
1.4e-04	12	37	REACT_12058	Signalling to ERKs	Q1HBJ4, P36507, P11233, P12931, Q5U0C3, P01116, P46108, P31946, P01112, P27361, A4QPA9, Q6ICN0
1.4e-04	10	27	REACT_12033	Signalling to RAS	Q1HBJ4, P36507, P11233, P12931, P01116, P31946, P01112, P27361, A4QPA9, Q6ICN0
1.5e-04	29	145	REACT_111119	Antigen processing-Cross presentation	Q99460, Q6IBN0, Q5U0B2, Q6NW36, P28074, Q53G71, P55036, P28070, Q6IB71, Q6IBT1, P30101, Q5U0A0, P25789, Q6IAT9, Q53FT8,P35998, P62333, Q53FT5, Q53GF5, O00487, Q53YE8, P49720, O00232, Q86SZ7, O14818, Q6IBM2, P49721, Q5RKT7, Q53GN6
1.5e-04	8	18	REACT_12076	Frs2-mediated activation	Q1HBJ4, P36507, P27361, Q5U0C3, P01116, A4QPA9, P31946, P01112
1.5e-04	8	18	REACT_21330	Synthesis and interconversion of nucleotide di- and triphosphates	Q32Q12, P15531, P10599, P17812, P00390, Q6FGX9, Q96IN2, Q9Y6K8
1.5e-04	8	18	REACT_150139	SHC-related events triggered by IGF1R	Q1HBJ4, P36507, P27361, P01116, A4QPA9, P31946, P01112, Q6ICN0
1.6e-04	7	14	REACT_6149	Electron transfer from reduced cytochrome c to molecular oxygen	P20674, Q6FGA0, Q5SB08, Q53YB7, P15954, P14854, P13073
1.6e-04	5	7	REACT_143	Activated RAF1 complex binds MEK	P36507, P01116, A4QPA9, P31946, P01112
1.6e-04	5	7	REACT_545	RAF1 phosphorylates MEK1	P36507, P01116, A4QPA9, P31946, P01112
1.6e-04	5	7	REACT_1727	RAF1 phosphorylates MEK2	P36507, P01116, A4QPA9, P31946, P01112
1.6e-04	5	7	REACT_962	MEK activation	P36507, P01116, A4QPA9, P31946, P01112
1.6e-04	5	7	REACT_614	RAF phosphorylates MEK	P36507, P01116, A4QPA9, P31946, P01112
1.6e-04	5	7	REACT_13732	The p75NTR:NgR:MDGI complex reduces RHOA-GDI activity, displacing RHOA	Q53HB8, P52565, Q53HD1, Q9NQC3, P61586
2.3e-04	48	292	REACT_13685	Neuronal System	Q6FG44, O95782, P63096, P35609, Q5JUW8, P80404, A4D2J9, Q9H4G0, P53680, Q59FL6, P11142, Q9NQ66, P46459, P05771, Q68CM6,P17252, Q5SWX3, Q2VPS2, Q49A63, Q546H9, P17600, Q5VZ30, Q9H3Z4, O94973, P01112, Q17R51, P60880, Q9H598, P61764, Q9UI32,O60262, Q1HBJ4, Q4JCQ8, P04899, Q6FHM2, Q6AI31, P20336, Q9HAV0, P54289, Q75ME0, Q16566, P21964, Q8IWE0, P42262, P30531,Q59EX7, P05091, Q86VA8
2.4e-04	16	62	REACT_147867	Translocation of GLUT4 to the Plasma Membrane	P61026, Q9UPT5, P62258, P04350, Q13885, Q13509, P11233, P27348, P61981, Q9NV70, Q04917, Q9BVA1, P31946, Q53G99, O00186,P61106
2.7e-04	6	11	REACT_6960	Glutathione synthesis and recycling	P48637, O75223, Q6GMP0, Q14TF0, A5D8W8, Q96KP4
2.8e-04	7	15	REACT_12077	Signalling to p38 via RIT and RIN	Q1HBJ4, P36507, P27361, P01116, A4QPA9, P31946, P01112
2.8e-04	7	15	REACT_19236	Sema3A PAK dependent Axon repulsion	Q13153, Q13177, P23528, P08238, A4D2P1, P07900, Q9HCM2
2.8e-04	7	15	REACT_18330	Trafficking of GluR2-containing AMPA receptors to extrasynaptic sites	P53680, P17252, O95782, O94973, P42262, Q17R51, P05771
3.1e-04	32	173	REACT_9417	Signaling by EGFR	O95782, Q14155, P53680, P42345, P31321, P09496, P17252, P25098, P36507, P01116, Q9Y243, Q99962, Q68DQ4, Q02156, P12931,P60953, O94973, Q9BUB1, P01112, Q01064, Q9Y6I3, A4QPA9, Q6ICN0, Q1HBJ4, Q92783, P31946, P54750, Q06124, O75886, Q16566,P27361, Q5RKT7
3.2e-04	51	320	REACT_75820	Class I MHC mediated antigen processing & presentation	Q99460, Q93034, Q6IBN0, Q13404, P68036, P61086, P55036, P28070, Q6IB71, Q6IBT1, P30101, Q53FT8, P35998, Q9GZZ9, Q5T4S7,Q53FT5, A0AVT1, O00232, P49720, Q9UK22, P63208, Q86SZ7, Q53G72, Q7Z6Z7, P11021, Q59ER4, Q5U0B2, P61088, Q6NW36, P28074,P61077, Q53G71, Q9C0C9, Q13049, Q6UWE0, Q5U0A0, P25789, Q6IAT9, P62333, P55786, Q53GF5, Q59GS0, O00487, Q53YE8, P22314,O14818, Q53S54, Q6IBM2, P49721, Q5RKT7, Q5…
3.6e-04	61	403	REACT_152	Cell Cycle, Mitotic	O14980, Q14008, P61019, Q99460, Q6IBN0, P62140, Q96CV9, P55036, P28070, Q6IB71, Q5SU16, Q6IBT1, Q14204, Q5U5J2, P41208,P04350, Q13885, Q13509, Q53FT8, P61981, P35998, Q5SRQ6, Q53FT5, Q9BVA1, O00232, P49720, P63208, Q86SZ7, Q14203, Q6FGH9,Q6UYC3, Q86VX4, Q5U0B2, Q6NW36, Q66LE6, P28074, Q53H88, Q9H0U4, Q5U0A0, P62258, P07900, P25789, Q6IAT9, Q5U0I6, P62333,Q1HBJ4, Q53GF5, O60763, Q9NRH3, O00487, Q5…
4.0e-04	5	8	REACT_1139	Sequestration of BAD protein by 14-3-3	P61981, P27348, Q04917, P62258, P31946
4.0e-04	5	8	REACT_16994	Beta-tubulin:GTP + Cofactor A -> Beta-tubulin:GTP: Cofactor A	Q6FGD7, Q9BVA1, P04350, Q13885, Q13509
4.0e-04	5	8	REACT_17024	Beta-tubulin:GTP + Cofactor D -> Beta-tubulin:GTP: Cofactor D	Q9BVA1, P04350, Q13885, Q9BTW9, Q13509
4.0e-04	5	8	REACT_22103	Transport of L1 into endosomes	P53680, O95782, O94973, Q99962, P09496
4.0e-04	5	8	REACT_147700	14-3-3 Binds Phosphorylated TBC1D1	P61981, P27348, Q04917, P62258, P31946
4.3e-04	4	5	REACT_1861	Ketone body metabolism	P55809, P24752, Q02338, Q6IBC0
4.3e-04	4	5	REACT_1708	Beta oxidation of decanoyl-CoA to octanoyl-CoA-CoA	P55084, Q16836, Q5T4U5, P30084
4.3e-04	4	5	REACT_1697	Beta oxidation of octanoyl-CoA to hexanoyl-CoA	P55084, Q16836, Q5T4U5, P30084
4.3e-04	4	5	REACT_1482	ERK activation	Q1HBJ4, P36507, P27361, A4QPA9
4.3e-04	4	5	REACT_23958	Activation of beta-arrestin-1-bound Src kinase	Q1HBJ4, P27361, P12931, P49407
4.3e-04	4	5	REACT_23900	Activated Src activates ERK	Q1HBJ4, P27361, P12931, P49407
4.3e-04	4	5	REACT_23781	Beta-arrestin-1 acts as scaffold for a PAR1 signalling complex	Q1HBJ4, P27361, P12931, P49407
4.3e-04	4	5	REACT_118792	SAM50 Complex Inserts Proteins into Mitochondrial Outer Membrane	P21796, O96008, Q8IZ68, Q9Y512
4.5e-04	18	78	REACT_1698	Metabolism of nucleotides	Q8N7G1, P04040, Q32Q12, P15531, P10599, Q6FGX9, P22102, Q9Y6K8, P00390, P17812, Q9Y2T3, Q9BY32, P55263, P12268, Q6LET3,P22234, P07203, Q96IN2
4.9e-04	6	12	REACT_15418	Norepinephrine Neurotransmitter Release Cycle	Q75ME0, Q68CM6, Q49A63, P60880, P61764, Q6AI31, P20336
4.9e-04	6	12	REACT_18308	Endocytosis of Ca impermeable AMPA receptors	P17252, O95782, O94973, P42262, Q17R51, P05771
5.3e-04	18	79	REACT_318	Platelet degranulation	P04075, P35609, P00441, P18206, O43707, Q1HE25, Q59EN5, Q5TCU6, P02675, P13473, P10909, P23528, P01023, O75083, Q53H26,P02671, Q53Y44, P11021
5.4e-04	8	21	REACT_116005	SHC1 events in ERBB4 signaling	Q1HBJ4, P36507, P27361, P01116, A4QPA9, P31946, P01112, Q6ICN0
5.5e-04	13	48	REACT_17004	Chaperonin-mediated protein folding	P78371, Q5SZY0, P50991, Q9BVA1, Q8NDP0, Q53G99, Q99471, Q9BU08, Q53HV2, P04350, P17987, Q13885, Q13509
7.3e-04	18	81	REACT_120995	Transport of antigen loaded MHC II molecules to surface	O00399, Q9UJW0, Q53H88, Q14204, Q6DKJ0, Q9H0B6, P04350, Q13885, Q13509, P42025, P51149, Q9BVA1, O43237, O15020, Q96FJ2,Q14203, Q6FGH9, O75935
7.8e-04	8	22	REACT_697	Activation of BH3-only proteins	P61981, P27348, Q96FJ2, Q04917, P62258, Q9Y243, Q6FGH9, P31946
8.2e-04	5	9	REACT_13815	Axonal growth inhibition (RHOA activation)	Q53HB8, P52565, Q53HD1, Q9NQC3, P61586
8.2e-04	5	9	REACT_12617	Glutamate synaptic vesicle docking and priming	Q75ME0, Q68CM6, P60880, P61764, Q6AI31, P20336
8.2e-04	5	9	REACT_12411	release of L-Glutamate at the synapse	Q75ME0, Q68CM6, P60880, P61764, Q6AI31, P20336
8.2e-04	5	9	REACT_15483	Acetylcholine synaptic vesicle docking and priming	Q75ME0, Q68CM6, P60880, P61764, Q6AI31, P20336
8.2e-04	5	9	REACT_15404	Release of acetylcholine at the synapse	Q75ME0, Q68CM6, P60880, P61764, Q6AI31, P20336
8.2e-04	5	9	REACT_15448	Release of noradrenaline at the synapse	Q75ME0, Q68CM6, P60880, P61764, Q6AI31, P20336
8.2e-04	5	9	REACT_15411	Noradrenalin synaptic vesicle docking and priming	Q75ME0, Q68CM6, P60880, P61764, Q6AI31, P20336
8.2e-04	5	9	REACT_116154	SOS-mediated nucleotide exchange of RAS (mediated by GRB2:SOS1 in complex with p-EGFR mutants)	Q16543, P01116, P07900, P01112, Q6ICN0
8.2e-04	5	9	REACT_147698	14-3-3 Binds Phosphorylated AS160 (TBC1D4)	P61981, P27348, Q04917, P62258, P31946
9.5e-04	3	3	REACT_736	D-fructose 6-phosphate + ATP => D-fructose 1,6-bisphosphate + ADP	P17858, Q01813, P08237
9.5e-04	3	3	REACT_1068	isocitrate + NAD+ => alpha-ketoglutarate + CO2 + NADH + H+ [IDH3]	Q53GF8, O43837, P51553
9.5e-04	3	3	REACT_59	Utilization of Ketone Bodies	P55809, P24752, Q02338
9.5e-04	3	3	REACT_9011	ADP-ATP translocase maintains a high ADP:ATP ratio in the matrix	Q6NVC0, Q6I9V5, P12235
9.5e-04	3	3	REACT_22413	Neurofascin binds contactin-1:CASPR complex	P78357, Q12860, O94856
9.5e-04	3	3	REACT_25219	The TRTK-12 fragment of F-actin capping protein alpha binds the AGER ligand S100B	P04271, Q53GE2, P52907
9.5e-04	3	3	REACT_25363	F-actin capping protein is a heterodimer	P47756, Q53GE2, P52907
9.5e-04	3	3	REACT_160161	Autophosphorylation of PAK1	Q13153, P60953, A4D2P1
9.5e-04	3	3	REACT_160204	RAC and CDC42 activate PAK	Q13153, P60953, A4D2P1
9.5e-04	3	3	REACT_160297	Transfer of Ferriheme from Methemoglobin to Hemopexin	Q6J1Z9, P02790, A0N071
9.5e-04	3	3	REACT_160172	Haptoglobin Binds Hemoglobin	P00738, Q6J1Z9, A0N071
9.5e-04	3	3	REACT_163684	Dystroglycan binds AGRN and HSPG2	Q14118, O00468, P98160
9.5e-04	3	3	REACT_163818	AGRN binds NCAM1, PTPRS	P13591, O00468, Q13332
9.9e-04	68	478	REACT_115566	Cell Cycle	Q99460, Q6IBN0, P28070, Q6IBT1, Q5U5J2, P41208, P61981, P35998, Q53FT5, P49720, O00232, P63208, Q6FGH9, Q6UYC3, Q86VX4,P06748, Q6NW36, Q66LE6, P28074, Q53H88, Q8NF91, Q9H0U4, Q5U0A0, Q6IAT9, Q5U0I6, Q1HBJ4, Q53GF5, Q0VAS5, O00487, Q53YE8,Q9Y266, P27361, Q6IBM2, P49721, Q5RKT7, Q53GN6, P0C0S5, P43034, O14980, P61019, Q14008, P62140, Q96CV9, P55036, Q5SU16,Q6IB71, Q14204, P04350, Q13885, Q13509, Q5…
1.0e-03	9	28	REACT_15307	Ca-dependent events	Q1HBJ4, P25098, P17252, Q9BUB1, P54750, Q01064, Q16566, Q68DQ4, P31321
1.1e-03	8	23	REACT_115854	GRB2 events in ERBB2 signaling	Q1HBJ4, P36507, P27361, P01116, A4QPA9, P31946, P01112, Q6ICN0
1.1e-03	18	84	REACT_6959	Phase II conjugation	Q5VV89, P09211, Q6GMP0, P23526, Q16851, P09488, P30711, Q0D2I8, Q9BR01, Q6FGJ9, Q9BS45, P48637, O75223, P21964, Q14TF0,A5D8W8, P31153, Q96KP4
1.2e-03	10	34	REACT_1877	Formation of pre-mRNPs	Q53SS8, Q6IPF4, Q14103, P52272, P52597, Q6IBN1, P14866, P51991, P55795, P22626
1.2e-03	117	915	REACT_116125	Disease	P11274, Q6NVJ2, Q13177, Q99460, Q6IBN0, P35052, Q92614, Q14155, Q12860, P28070, Q6NVC0, Q6IBT1, P53680, P42345, P21281,Q6FGN3, P31321, P35998, P35268, P25098, P17252, Q9UI12, Q53FT5, Q9Y243, Q99962, Q2VPS2, P12235, P49720, O00232, P63208,Q96GW7, A4D2P1, Q53X12, Q10567, P06748, P12931, Q6NW36, O00468, O94973, Q9BUB1, P28074, Q6FHQ6, P01112, Q9Y6I3, Q01064,P60880, Q9H444, Q5U0A0, A4QPA9, Q6IAT9, Q8…
1.2e-03	4	6	REACT_16975	Basigin binds Mannose-carrying cell recognition molecules	P14415, Q53HD1, P05026, P35613
1.2e-03	4	6	REACT_25267	Association of AUF1 with Translation and Heat Shock Proteins	Q14103, P11142, P11940, P04792
1.3e-03	6	14	REACT_1100	Golgi Cisternae Pericentriolar Stack Reorganization	Q1HBJ4, P27361, P61019, O60763, Q9H0U4, Q5U0I6
1.3e-03	6	14	REACT_15323	Recruitment of GRB2 to p-FADK1	P12931, Q5U0C3, Q5TCU6, P02675, P02671, Q6ICN0
1.3e-03	6	14	REACT_19285	Phosphorylation of CRMPs by Cdk5	Q9BPU6, Q59GB4, Q9HCM2, Q14194, Q00535, O14531
1.5e-03	5	10	REACT_1663	Activation of BAD by calcineurin	P61981, P27348, Q04917, P62258, P31946
1.5e-03	5	10	REACT_12385	Axonal transport of NGF:Trk complexes	P53680, O95782, O94973, Q99962, P09496
1.5e-03	5	10	REACT_13620	p75NTR regulates axonogenesis	Q53HB8, P52565, Q53HD1, Q9NQC3, P61586
1.5e-03	5	10	REACT_11153	Biotin transport and metabolism	P11498, Q59GV0, Q96RQ3, Q9HCC0, P05165
1.5e-03	5	10	REACT_18405	Regulation of Insulin Secretion by Acetylcholine	P50148, P17252, Q9NQ66, Q59FM5, P29966
1.5e-03	5	10	REACT_23765	Reduction of cytosolic Ca++ levels	P16615, P23634, P20020, Q9H021, A1L3B5
1.5e-03	5	10	REACT_25315	Ubiquitination of AUF1 (hnRNP D0)	Q14103, P11142, P11940, Q5RKT7, P04792
1.5e-03	5	10	REACT_115809	SOS-mediated nucleotide exchange of RAS (mediated by GRB2:SOS1 in complex with phosphorylated SHC1 and p-EGFR mutants)	Q16543, P01116, P07900, P01112, Q6ICN0
1.5e-03	5	10	REACT_160150	WAVE Regulatory Complex (WRC) interacts with RAC1 and PIP3 and gets activated	Q9UQB8, A4D2P1, Q86VQ2, Q9Y2A7, Q92558
1.7e-03	17	80	REACT_15296	Recruitment of mitotic centrosome proteins and complexes	P61981, Q14008, Q9BVA1, Q9NRH3, Q53H88, Q5SU16, Q14204, P41208, P62258, Q14203, P04350, P07900, Q6FGH9, Q13885, P43034,O75935, Q13509
1.7e-03	17	80	REACT_15479	Centrosome maturation	P61981, Q14008, Q9BVA1, Q9NRH3, Q53H88, Q5SU16, Q14204, P41208, P62258, Q14203, P04350, P07900, Q6FGH9, Q13885, P43034,O75935, Q13509
1.8e-03	13	54	REACT_19400	Golgi Associated Vesicle Biogenesis	O75146, Q99962, Q6NS36, Q59HA5, Q4LE54, Q00610, P02792, Q8NC96, P11142, P54920, P09496, P49407, Q10567
1.9e-03	21	109	REACT_498	Signaling by Insulin receptor	Q6NVJ2, Q6NZ61, P46108, P01112, P42345, Q6IBS0, Q53Y06, P21281, P38606, A4QPA9, Q6ICN0, P36507, Q1HBJ4, Q9UI12, P01116,Q9Y5K8, P31946, Q06124, P27361, Q53X12, Q7Z4X0
2.0e-03	8	25	REACT_115993	SHC1 events in ERBB2 signaling	Q1HBJ4, P36507, P27361, P01116, A4QPA9, P31946, P01112, Q6ICN0
2.1e-03	6	15	REACT_549	Activation of BAD and translocation to mitochondria	P61981, P27348, Q04917, P62258, Q9Y243, P31946
2.1e-03	6	15	REACT_12591	Glutamate Neurotransmitter Release Cycle	Q75ME0, Q68CM6, P60880, P61764, Q6AI31, P20336, Q9UI32
2.1e-03	6	15	REACT_15405	Interaction of SOS with GRB2 bound to FADK1	P12931, Q5U0C3, Q5TCU6, P02675, P02671, Q6ICN0
2.1e-03	6	15	REACT_15443	GRB2:SOS provides linkage to MAPK signaling for Intergrins	P12931, Q5U0C3, Q5TCU6, P02675, P02671, Q6ICN0
2.1e-03	6	15	REACT_15397	Crk binding to p130cas	P12931, Q5U0C3, Q5TCU6, P02675, P02671, P46108
2.1e-03	6	15	REACT_15381	p130Cas linkage to MAPK signaling for integrins	P12931, Q5U0C3, Q5TCU6, P02675, P02671, P46108
2.1e-03	6	15	REACT_17016	Beta-tubulin:GTP:Cofactor D:alpha-tubulin:GTP:Cofactor E+ Cofactor C-> Beta-tubulin:GTP:Cofactor D:alpha-tubulin:GTP:Cofactor E:Cofactor C	Q15814, Q9BVA1, P04350, Q13885, Q9BTW9, Q13509
2.1e-03	6	15	REACT_16958	Beta-tubulin:GTP:Cofactor D:alpha-tubulin:GTP:Cofactor E:Cofactor C-> Beta-tubulin:GDP :alpha-tubulin:GTP heterodimer +Cofactor E+ Cofactor D+ Cofactor C+ Pi	Q15814, Q9BVA1, P04350, Q13885, Q9BTW9, Q13509
2.1e-03	6	15	REACT_19321	Phosphorylation of CRMPs by GSK3beta	Q9BPU6, Q59GB4, Q9HCM2, Q14194, Q00535, O14531
2.1e-03	15	68	REACT_18334	NCAM signaling for neurite out-growth	Q86XR1, Q1HBJ4, P36507, P12931, P01116, O00468, P31946, P01112, P27361, O14594, O15020, P13591, A4QPA9, Q6ICN0, P11277
2.3e-03	19	96	REACT_2203	G2/M Transition	Q14008, P62140, Q96CV9, Q53H88, Q5SU16, Q14204, P41208, P62258, P04350, P07900, Q13885, Q13509, P61981, Q9BVA1, Q9NRH3,Q14203, P43034, Q6FGH9, O75935
2.3e-03	9	31	REACT_111064	DAG and IP3 signaling	Q02156, P25098, P17252, Q9BUB1, P54750, Q01064, Q16566, Q68DQ4, P31321
2.6e-03	5	11	REACT_6300	Electron transfer from ubiquinol to cytochrome c of complex III	P47985, P22695, P31930, P14927, P08574
2.6e-03	5	11	REACT_9969	Dynamin is recruited to the gap junction plaque	Q05193, P09496, P09497, Q53G99, Q00610
2.6e-03	5	11	REACT_11049	Formation of annular gap junctions	Q05193, P09496, P09497, Q53G99, Q00610
2.6e-03	5	11	REACT_15309	Acetylcholine Neurotransmitter Release Cycle	Q75ME0, Q68CM6, P60880, P61764, Q6AI31, P20336
2.6e-03	5	11	REACT_15345	glutamate + tRNA(Glu) + ATP => Glu-tRNA(Glu) + AMP + pyrophosphate	Q12904, P07814, Q9H8E3, Q15046, P14868
2.6e-03	5	11	REACT_15436	proline + tRNA(Pro) + ATP => Pro-tRNA(Pro) + AMP + pyrophosphate	Q12904, P07814, Q9H8E3, Q15046, P14868
2.6e-03	5	11	REACT_15346	aspartate + tRNA(Asp) + ATP => Asp-tRNA(Asp) + AMP + pyrophosphate	Q12904, P07814, Q9H8E3, Q15046, P14868
2.6e-03	5	11	REACT_15516	isoleucine + tRNA(Ile) + ATP => Ile-tRNA(Ile) + AMP + pyrophosphate	Q12904, P07814, Q9H8E3, Q15046, P14868
2.6e-03	5	11	REACT_15504	leucine + tRNA(Leu) + ATP => Leu-tRNA(Leu) + AMP + pyrophosphate	Q12904, P07814, Q9H8E3, Q15046, P14868
2.6e-03	5	11	REACT_15361	glutamine + tRNA(Gln) + ATP => Gln-tRNA(Gln) + AMP + pyrophosphate	Q12904, P07814, Q9H8E3, Q15046, P14868
2.6e-03	5	11	REACT_15489	arginine + tRNA(Arg) + ATP => Arg-tRNA(Arg) + AMP + pyrophosphate	Q12904, P07814, Q9H8E3, Q15046, P14868
2.6e-03	5	11	REACT_15420	methionine + tRNA(Met) + ATP => Met-tRNA(Met) + AMP + pyrophosphate	Q12904, P07814, Q9H8E3, Q15046, P14868
2.6e-03	5	11	REACT_15342	lysine + tRNA(Lys) + ATP => Lys-tRNA(Lys) + AMP + pyrophosphate	Q12904, P07814, Q9H8E3, Q15046, P14868
2.6e-03	5	11	REACT_19238	CD28 dependent Vav1 pathway	Q13153, Q13177, P60953, A4D2P1, Q6ICN0
2.6e-03	5	11	REACT_160185	ABL phosphorylates WAVE2	Q9UQB8, A4D2P1, Q86VQ2, Q9Y2A7, Q92558
2.6e-03	4	7	REACT_22118	L1 binds to AP-2 Clathrin complex	P53680, O95782, O94973, P09496
2.7e-03	8	26	REACT_9000	Calmodulin induced events	P25098, P17252, Q9BUB1, P54750, Q01064, Q16566, Q68DQ4, P31321
2.7e-03	8	26	REACT_9053	CaM pathway	P25098, P17252, Q9BUB1, P54750, Q01064, Q16566, Q68DQ4, P31321
2.9e-03	11	44	REACT_9480	Gap junction trafficking and regulation	Q05193, Q6MZU1, P12931, Q9BVA1, P09497, Q53G99, Q00610, P04350, P09496, Q13885, Q13509
2.9e-03	9	32	REACT_21384	Thrombin signalling through proteinase activated receptors (PARs)	O60262, Q1HBJ4, P12931, Q6FHM2, Q9HAV0, Q59FM5, P27361, P50148, P49407
3.0e-03	6	16	REACT_18366	NCAM1:pFAK:Grb2:Sos-mediated nucleotide exchange of Ras	P13591, O15020, P01116, P01112, Q6ICN0, P11277
3.0e-03	6	16	REACT_19199	CRMPs in Sema3A signaling	Q9BPU6, Q59GB4, Q9HCM2, Q14194, Q00535, O14531
3.3e-03	19	99	REACT_21391	Mitotic G2-G2/M phases	Q14008, P62140, Q96CV9, Q53H88, Q5SU16, Q14204, P41208, P62258, P04350, P07900, Q13885, Q13509, P61981, Q9BVA1, Q9NRH3,Q14203, P43034, Q6FGH9, O75935
3.5e-03	8	27	REACT_25283	Transferrin endocytosis and recycling	Q6NVJ2, Q9UI12, Q53Y06, P38606, P21281, Q53X12, Q53H26, Q9Y5K8
3.5e-03	3	4	REACT_1464	Synthesis of Ketone Bodies	P24752, Q02338, Q6IBC0
3.5e-03	3	4	REACT_133	Phosphorylation of Platelet Sec-1	P17252, O00186, P05771
3.5e-03	3	4	REACT_8016	Vpr-mediated induction of apoptosis by mitochondrial outer membrane permeabilization	Q6NVC0, Q6I9V5, P12235
3.5e-03	3	4	REACT_7958	Association of Vpr with ANT1	Q6NVC0, Q6I9V5, P12235
3.5e-03	3	4	REACT_23956	ATP2B1-4 transport cytosolic Ca2+ to extracellular region	P23634, P20020, A1L3B5
3.5e-03	3	4	REACT_20579	CaMKII enters nucleus	Q5SWX3, A4D2J9, Q8IWE0
3.5e-03	3	4	REACT_25319	LRRC16A binds F-actin capping protein	P47756, Q53GE2, P52907
3.5e-03	3	4	REACT_160225	Haptoglobin:Hemoglobin Binds CD163	P00738, Q6J1Z9, A0N071
3.5e-03	3	4	REACT_160193	Endocytosis of Hemoglobin:Haptoglobin:CD163	P00738, Q6J1Z9, A0N071
3.7e-03	10	39	REACT_25060	Iron uptake and transport	Q6NVJ2, Q9UI12, Q6NS36, Q9Y5K8, P02792, P21281, P38606, Q53Y06, Q53H26, Q53X12
3.7e-03	9	33	REACT_522	Purine metabolism	Q8N7G1, P04040, Q9Y2T3, P55263, P12268, Q6LET3, P22102, P22234, P07203
3.7e-03	9	33	REACT_12079	PLC-gamma1 signalling	Q02156, P25098, P17252, Q9BUB1, P54750, Q01064, Q16566, Q68DQ4, P31321
3.7e-03	9	33	REACT_12478	EGFR interacts with phospholipase C-gamma	Q02156, P25098, P17252, Q9BUB1, P54750, Q01064, Q16566, Q68DQ4, P31321
4.0e-03	5	12	REACT_15402	Activation of PLC beta-1/4	P63096, Q9NQ66, P09471, P04899, Q8N652
4.0e-03	5	12	REACT_15353	PIP2 hydrolysis	P63096, Q9NQ66, P09471, P04899, Q8N652
4.0e-03	5	12	REACT_15301	Inactivation of PLC beta	P63096, Q9NQ66, P09471, P04899, Q8N652
4.0e-03	5	12	REACT_9971	Internalization of gap junction plaques	Q05193, P09496, P09497, Q53G99, Q00610
4.0e-03	5	12	REACT_10083	Lysosomal degradation of gap junction plaques	Q05193, P09496, P09497, Q53G99, Q00610
4.0e-03	5	12	REACT_11035	Gap junction degradation	Q05193, P09496, P09497, Q53G99, Q00610
4.0e-03	5	12	REACT_15545	Autophosphorylation of SRC	P12931, Q5U0C3, Q5TCU6, P02675, P02671
4.1e-03	32	201	REACT_12056	NGF signalling via TRKA from the plasma membrane	O95782, P53680, P42345, P31321, P09496, P11233, P17252, P25098, P36507, P01116, Q9Y243, Q99962, Q68DQ4, Q02156, P12931,O94973, Q9BUB1, P01112, P46108, Q01064, A4QPA9, Q6ICN0, Q05193, Q1HBJ4, Q5U0C3, Q9UQ16, P31946, P54750, Q06124, Q16566,P27361, P61586
4.2e-03	42	283	REACT_11061	Signalling by NGF	Q53HB8, O95782, Q53HD1, Q14155, P53680, P42345, P52565, Q15811, P31321, P09496, P11233, P17252, P25098, P36507, P01116,Q9Y243, Q99962, A4D2P1, Q68DQ4, Q02156, P12931, O94973, Q9BUB1, P01112, P46108, Q9NQC3, Q01064, Q92974, A4QPA9, P62258,Q6ICN0, Q05193, Q1HBJ4, Q9UQ16, Q5U0C3, P31946, P54750, Q06124, Q16566, P27361, Q5RKT7, P61586
4.3e-03	6	17	REACT_20500	Unblocking of NMDA receptor	Q5SWX3, P35609, A4D2J9, Q8IWE0, P42262, Q17R51
4.3e-03	6	17	REACT_20594	Unblocking of NMDA receptor, glutamate binding and activation	Q5SWX3, P35609, A4D2J9, Q8IWE0, P42262, Q17R51
4.6e-03	9	34	REACT_115720	PLCG1 events in ERBB2 signaling	Q02156, P25098, P17252, Q9BUB1, P54750, Q01064, Q16566, Q68DQ4, P31321
4.7e-03	4	8	REACT_175	Formation of eIF2:GDP:eIF2B intermediate	Q9NR50, Q6IBR8, Q14232, Q53XC0
4.7e-03	4	8	REACT_1401	eIF2 activation	Q9NR50, Q6IBR8, Q14232, Q53XC0
4.7e-03	4	8	REACT_1815	Recycling of eIF2:GDP	Q9NR50, Q6IBR8, Q14232, Q53XC0
4.7e-03	4	8	REACT_1541	mitochondrial fatty acid beta-oxidation of saturated fatty acids	P55084, Q16836, Q5T4U5, P30084
4.7e-03	4	8	REACT_15316	G-protein alpha subunit is inactivated	P63096, P09471, P04899, Q8N652
4.7e-03	4	8	REACT_11091	Formation of CD4:Nef:AP-2 Complex:v-ATPase Complex	P53680, O95782, Q9UI12, O94973
4.7e-03	4	8	REACT_11160	Internalization of the CD4:Nef:AP-2 Complex:v-ATPase Complex	P53680, O95782, Q9UI12, O94973
4.7e-03	4	8	REACT_11177	Degradation of CD4	P53680, O95782, Q9UI12, O94973
4.7e-03	4	8	REACT_12559	Formation of clathrin-coated vesicle	P53680, O95782, O94973, P09496
4.7e-03	4	8	REACT_11144	Degradation of CD8	P53680, O95782, Q9UI12, O94973
4.7e-03	4	8	REACT_11125	Formation of CD8:Nef:AP-2 Complex:v-ATPase Complex	P53680, O95782, Q9UI12, O94973
4.7e-03	4	8	REACT_11069	Internalization of the CD8:Nef:AP-2 Complex:v-ATPase Complex	P53680, O95782, Q9UI12, O94973
4.7e-03	4	8	REACT_11200	Nef Mediated CD8 Down-regulation	P53680, O95782, Q9UI12, O94973
4.7e-03	4	8	REACT_11138	Sculpting and pinching-off of Golgi vessicle	P53618, Q6MZV5, Q53F62, Q9Y678
4.7e-03	4	8	REACT_11078	Golgi vesicle lattice disassociation	P53618, Q6MZV5, Q53F62, Q9Y678
4.7e-03	4	8	REACT_25218	Stabilization of mRNA by HuR	P17252, O14980, Q5VXV3, P39687
4.7e-03	4	8	REACT_22249	Gz is a substrate for PKC	Q02156, P17252, Q8N652, P05771
4.7e-03	4	8	REACT_121329	Uptake of Carbon Dioxide and Release of Oxygen by Erythrocytes	Q6J1Z9, P00918, A0N071, P00915
4.7e-03	4	8	REACT_121380	Uptake of Oxygen and Release of Carbon Dioxide by Erythrocytes	Q6J1Z9, P00918, A0N071, P00915
4.7e-03	4	8	REACT_120969	O2/CO2 exchange in erythrocytes	Q6J1Z9, P00918, A0N071, P00915
5.2e-03	7	23	REACT_2002	Endosome acidification	Q6NVJ2, Q9UI12, Q53Y06, P38606, P21281, Q53X12, Q9Y5K8
5.2e-03	7	23	REACT_25268	Acidification of Tf:TfR1 containing endosome	Q6NVJ2, Q9UI12, Q53Y06, P38606, P21281, Q53X12, Q9Y5K8
5.2e-03	7	23	REACT_121163	Intraphagosomal pH is lowered to 5 by V-ATPase	Q6NVJ2, Q9UI12, Q53Y06, P38606, P21281, Q53X12, Q9Y5K8
5.6e-03	75	574	REACT_17015	Metabolism of proteins	Q14240, O96008, Q53F62, P30101, Q6IBR8, P08574, P35268, P13639, P51553, Q9BTW9, Q8NDP0, P12235, P24534, Q14697, Q6UYC3,Q5SXM9, Q53G71, Q9NR50, Q5TCU6, Q8IZ68, Q53XC0, Q53HG0, Q6IBU0, P50991, P23396, Q14232, Q53G99, Q99471, Q75ME0, Q6FG96,Q5RKT7, Q15814, Q969H8, Q5JYR6, Q9UPT5, A4D198, P04350, P11940, Q13885, Q57Z92, P25705, Q13509, P78371, P21796, Q9Y5P6,P30050, Q9BVA1, Q6I9V5, Q9BU08, Q53HV2, Q9…
5.6e-03	9	35	REACT_964	Intrinsic Pathway for Apoptosis	P61981, P27348, Q04917, Q9Y243, P31946, Q6W3F3, Q96FJ2, P62258, Q6FGH9
5.6e-03	13	61	REACT_11235	trans-Golgi Network Vesicle Budding	O75146, Q99962, Q6NS36, Q59HA5, Q4LE54, Q00610, P02792, Q8NC96, P11142, P54920, P09496, P49407, Q10567
5.6e-03	13	61	REACT_19187	Clathrin derived vesicle budding	O75146, Q99962, Q6NS36, Q59HA5, Q4LE54, Q00610, P02792, Q8NC96, P11142, P54920, P09496, P49407, Q10567
5.6e-03	8	29	REACT_6835	The role of Nef in HIV-1 replication and disease pathogenesis	Q6VY07, P53680, O95782, Q13177, A4D2P1, Q9UI12, O94973, Q10567
5.6e-03	8	29	REACT_19183	CD28 co-stimulation	Q13153, P42345, Q13177, P60953, P12931, A4D2P1, Q9Y243, Q6ICN0
5.7e-03	14	68	REACT_15467	Recruitment of additional gamma tubulin/ gamma TuRC to the centrosome	P61981, Q14008, Q9NRH3, Q53H88, Q5SU16, Q14204, P41208, P62258, P04350, P07900, Q14203, Q6FGH9, P43034, O75935
5.9e-03	6	18	REACT_16892	unfolded actin/tubulin associates with prefoldin	Q99471, Q9BVA1, P04350, Q13885, Q53G99, Q13509
6.0e-03	5	13	REACT_15371	Translocation of FADK1 to Focal complexes	P12931, Q5U0C3, Q5TCU6, P02675, P02671
6.0e-03	5	13	REACT_15535	Autophosphorylation of FADK1 at Y397	P12931, Q5U0C3, Q5TCU6, P02675, P02671
6.0e-03	5	13	REACT_15368	Phosphorylation of pFADK1 by SRC	P12931, Q5U0C3, Q5TCU6, P02675, P02671
6.0e-03	5	13	REACT_15500	Interaction of integrin alphaIIb beta3 with Fibrinogen	P12931, Q5U0C3, Q5TCU6, P02675, P02671
6.0e-03	5	13	REACT_15403	Clustering of Integrin alphaIIb beta3 complexes	P12931, Q5U0C3, Q5TCU6, P02675, P02671
6.0e-03	5	13	REACT_15464	Dephosphorylation of inactive SRC by PTPB1	P12931, Q5U0C3, Q5TCU6, P02675, P02671
6.0e-03	5	13	REACT_15349	Release of CSK from SRC	P12931, Q5U0C3, Q5TCU6, P02675, P02671
6.0e-03	5	13	REACT_19161	Tyrosine phosphorylation of CRMPs by Fes	Q9BPU6, Q59GB4, Q9HCM2, Q14194, O14531
6.0e-03	5	13	REACT_23931	SYK binds to integrin alphaIIb beta3	P12931, Q5U0C3, Q5TCU6, P02675, P02671
6.0e-03	5	13	REACT_23775	SYK activation by SRC	P12931, Q5U0C3, Q5TCU6, P02675, P02671
6.0e-03	5	13	REACT_25195	Advanced glycosylation endproduct receptor signaling	P04271, Q1HBJ4, P27361, Q53GE2, P52907
6.4e-03	10	42	REACT_75860	Transfer of ubiquitin from E1 to E2	Q9GZZ9, Q13404, P68036, P61088, A0AVT1, P61086, P61077, Q9C0C9, P22314, Q5RKT7
6.5e-03	13	62	REACT_15364	Loss of Nlp from mitotic centrosomes	P61981, Q14008, Q53H88, Q5SU16, Q14204, P41208, P62258, P04350, P07900, Q14203, Q6FGH9, P43034, O75935
6.5e-03	13	62	REACT_15386	Plk1-mediated phosphorylation of Nlp	P61981, Q14008, Q53H88, Q5SU16, Q14204, P41208, P62258, P04350, P07900, Q14203, Q6FGH9, P43034, O75935
6.5e-03	13	62	REACT_15451	Loss of proteins required for interphase microtubule organizationÃ‚Â from the centrosome	P61981, Q14008, Q53H88, Q5SU16, Q14204, P41208, P62258, P04350, P07900, Q14203, Q6FGH9, P43034, O75935
6.5e-03	13	62	REACT_15313	Loss of C-Nap-1 from centrosomes	P61981, Q14008, Q53H88, Q5SU16, Q14204, P41208, P62258, P04350, P07900, Q14203, Q6FGH9, P43034, O75935
6.5e-03	13	62	REACT_15440	Dissociation of Phospho-Nlp from the centrosome	P61981, Q14008, Q53H88, Q5SU16, Q14204, P41208, P62258, P04350, P07900, Q14203, Q6FGH9, P43034, O75935
6.5e-03	13	62	REACT_15470	Recruitment of Plk1 to centrosomes	P61981, Q14008, Q53H88, Q5SU16, Q14204, P41208, P62258, P04350, P07900, Q14203, Q6FGH9, P43034, O75935
6.8e-03	7	24	REACT_15334	DARPP-32 events	P62136, P16298, Q68DQ4, Q9BUB1, P31321, Q08209, Q00535
6.8e-03	7	24	REACT_19277	Sema4D induced cell migration and growth-cone collapse	Q7Z406, P60953, A4D2P1, Q60FE2, O75116, P61586, O43157
7.4e-03	23	137	REACT_15370	Neurotransmitter Receptor Binding And Downstream Transmission In The Postsynaptic Cell	O95782, P63096, P35609, Q5JUW8, O94973, A4D2J9, Q9H4G0, P01112, Q17R51, P53680, Q9NQ66, P46459, P05771, O60262, P17252,Q1HBJ4, Q5SWX3, P04899, Q6FHM2, Q9HAV0, Q16566, Q8IWE0, P42262
7.9e-03	4	9	REACT_9951	Dab2 is recruited to the junctional plaques	P09496, P09497, Q53G99, Q00610
7.9e-03	4	9	REACT_11107	Hydrolysis of Arf1-GTP to Arf1-GDP	P53618, Q6MZV5, Q53F62, Q9Y678
7.9e-03	4	9	REACT_11073	Diffusion of inactive Arf1-GDP from membrane	P53618, Q6MZV5, Q53F62, Q9Y678
7.9e-03	4	9	REACT_11111	GAP Recruitment to the Coatomer:Arf1-GTP Complex	P53618, Q6MZV5, Q53F62, Q9Y678
7.9e-03	4	9	REACT_11126	Coatomer:Arf1-GTP:GAP lattice formation on golgi membrane	P53618, Q6MZV5, Q53F62, Q9Y678
7.9e-03	4	9	REACT_18397	cAMP induces dissociation of active PKA catalytic subunits from the PKA:AKAP79:IQGAP1 Complex	A4QPB0, Q68DQ4, Q9BUB1, P31321
7.9e-03	4	9	REACT_19342	Inactivation of Cdc42 and Rac	P60953, A4D2P1, P35052, O43295
7.9e-03	4	9	REACT_20662	Deadenylation of mRNA by PARN	Q9H074, P38919, Q14240, P11940
7.9e-03	4	9	REACT_115557	CUL5 mediates ubiquitination of ERBB2	Q93034, Q16543, P07900, Q5RKT7
7.9e-03	4	9	REACT_121096	EGFR Transactivation by Gastrin	P17252, P01116, P01112, Q6ICN0
7.9e-03	6	19	REACT_115852	Signaling by constitutively active EGFR	Q16543, P01116, P07900, Q5RKT7, P01112, Q6ICN0
8.2e-03	3	5	REACT_993	Propionyl-CoA catabolism	Q59GV0, P22033, P05165
8.2e-03	3	5	REACT_735	Beta oxidation of lauroyl-CoA to decanoyl-CoA-CoA	P55084, Q16836, P30084
8.2e-03	3	5	REACT_1887	Beta oxidation of hexanoyl-CoA to butanoyl-CoA	P55084, Q16836, P30084
8.2e-03	3	5	REACT_996	Stabilisation of RAS:RAF by 14-3-3	P01116, P31946, P01112
8.2e-03	3	5	REACT_359	Transient dissociation of 14-3-3 upon Ras binding	P01116, P31946, P01112
8.2e-03	3	5	REACT_525	Stabilisation of RAF by further phosphorylation	P01116, P31946, P01112
8.2e-03	3	5	REACT_2077	RAF activation	P01116, P31946, P01112
8.2e-03	3	5	REACT_1178	Disinhibition of SNARE formation	P17252, O00186, P05771
8.2e-03	3	5	REACT_18423	Activation of Chaperone Genes by ATF6-alpha	Q5CAQ5, Q53G71, P11021
8.2e-03	3	5	REACT_19213	GRK2 sequesters activated Gq	P50148, P25098, Q59FM5
8.2e-03	3	5	REACT_23960	Beta-arrestin-2 acts as scaffold for a PAR1 signalling complex	Q1HBJ4, P27361, P12931
8.2e-03	3	5	REACT_23899	Src bound to beta-arrestin-2 is not activated	Q1HBJ4, P27361, P12931
8.2e-03	3	5	REACT_20634	Activation of CaMKII	Q5SWX3, A4D2J9, Q8IWE0
8.2e-03	3	5	REACT_20576	Phosphorylation of CREB by CaMKII	Q5SWX3, A4D2J9, Q8IWE0
8.2e-03	3	5	REACT_22358	Interaction of NUMB with L1	Q59GB4, O95782, O94973
8.2e-03	3	5	REACT_23791	Removal of the third glucose by glucosidase II and release from the chaperone	Q14697, P30101, Q53G71
8.2e-03	3	5	REACT_147850	MAPK3-3 or MAPK1 phosphorylate GORASP2	Q1HBJ4, P27361, P61019
8.3e-03	9	37	REACT_20563	Activation of NMDA receptor upon glutamate binding and postsynaptic events	Q1HBJ4, Q5SWX3, P35609, A4D2J9, P01112, Q17R51, Q16566, P42262, Q8IWE0
8.5e-03	13	64	REACT_15401	Recruitment of CDK11p58 to the centrosomes	P61981, Q14008, Q53H88, Q5SU16, Q14204, P41208, P62258, P04350, P07900, Q14203, Q6FGH9, P43034, O75935
8.6e-03	5	14	REACT_15375	Phosphorylation of p130Cas by SRC-FADK1 complex	P12931, Q5U0C3, Q5TCU6, P02675, P02671
8.6e-03	5	14	REACT_15348	Recruitment of p130Cas to FADK1	P12931, Q5U0C3, Q5TCU6, P02675, P02671
8.6e-03	5	14	REACT_22240	Phosphorylation of L1 by p90rsk	P53680, O95782, O94973, Q99962, P09496
8.6e-03	5	14	REACT_17060	Beta-tubulin:GTP:Cofactor D+alpha-tubulin:GTP:Cofactor E-> Beta-tubulin:GTP:Cofactor D:alpha-tubulin:GTP:Cofactor E	Q9BVA1, P04350, Q13885, Q9BTW9, Q13509
8.6e-03	7	25	REACT_1109	Insulin receptor recycling	Q6NVJ2, Q9UI12, Q53Y06, P38606, P21281, Q53X12, Q9Y5K8
8.6e-03	7	25	REACT_15387	G-protein beta-gamma subunits rebind the alpha-GDP subunit	O60262, P63096, P09471, P04899, Q8N652, Q6FHM2, Q9HAV0
8.6e-03	7	25	REACT_115639	Sulfur amino acid metabolism	Q9UHY7, P17174, Q14TF0, Q13126, P23526, Q96KP4, P31153
9.7e-03	2	2	REACT_2164	alpha-D-Glucose 6-phosphate <=> D-Glucose 1-phosphate	Q96G03, P36871
9.7e-03	2	2	REACT_605	D-Glucose 1-phosphate <=> alpha-D-Glucose 6-phosphate	Q96G03, P36871
9.7e-03	2	2	REACT_1002	Proline catabolism	O43272, P30038
9.7e-03	2	2	REACT_1553	beta-methylcrotonyl-CoA + ATP + CO2 <=> beta-methylglutaconyl-CoA + ADP + orthophosphate + H2O [MCCA]	Q96RQ3, Q9HCC0
9.7e-03	2	2	REACT_580	propionyl-CoA + CO2 + ATP <=> D-methylmalonyl-CoA + ADP + orthophosphate	Q59GV0, P05165
9.7e-03	2	2	REACT_337	GDP + Orthophosphate + Succinyl-CoA <=> GTP + Succinate + CoA	Q6IAL5, Q96I99
9.7e-03	2	2	REACT_1780	MEK1 binds ERK-1	P27361, A4QPA9
9.7e-03	2	2	REACT_495	MEK2 binds ERK-2	Q1HBJ4, P36507
9.7e-03	2	2	REACT_136	MEK1 phosphorylates ERK-1	P27361, A4QPA9
9.7e-03	2	2	REACT_2247	MEK2 phosphorylates ERK-2	Q1HBJ4, P36507
9.7e-03	2	2	REACT_1740	Dissociation of phospho-ERK-1:MEK1	P27361, A4QPA9
9.7e-03	2	2	REACT_1019	Dissociation of phospho-ERK-2:MEK2	Q1HBJ4, P36507
9.7e-03	2	2	REACT_1183	ERK2 activation	Q1HBJ4, P36507
9.7e-03	2	2	REACT_416	Monoamines are oxidized to aldehydes by MAOA and MAOB, producing NH3 and H2O2	Q49A63, Q8TBI1
9.7e-03	2	2	REACT_22177	Biliverdin is reduced to bilirubin	P30043, P53004
9.7e-03	2	2	REACT_11175	Phosphopantetheine conjugation of the ACP domain of FAS	P49327, Q9NRN7
9.7e-03	2	2	REACT_13588	glutamate uptake by astrocytes	Q59FL6, Q4JCQ8
9.7e-03	2	2	REACT_18427	Interaction of NCAM1 with Neurocan	P13591, O14594
9.7e-03	2	2	REACT_18406	Interaction of NCAM1 with Major prion protein (PrP)	Q86XR1, P13591
9.7e-03	2	2	REACT_18305	Interaction of NCAM1 with agrin	P13591, O00468
9.7e-03	2	2	REACT_15548	Enzymatic degradation of dopamine by COMT	Q49A63, P21964
9.7e-03	2	2	REACT_15511	Enzymatic degradation of Dopamine by monoamine oxidase	Q49A63, P21964
9.7e-03	2	2	REACT_15532	Metabolism of serotonin	Q49A63, P05091
9.7e-03	2	2	REACT_15391	Serotonin clearance from the synaptic cleft	Q49A63, P05091
9.7e-03	2	2	REACT_18263	Phosphorylation of MARCKS by Protein kinase C, alpha type	P17252, P29966
9.7e-03	2	2	REACT_22371	Interaction of PAK1 with Rac1-GTP	Q13153, A4D2P1
9.7e-03	2	2	REACT_21416	(d)NDP + ATP <=> (d)NTP + ADP [NME1,2,3]	Q32Q12, P15531
9.7e-03	2	2	REACT_21273	(d)NTP + ADP <=> (d)NDP + ATP [NME1,2,3]	Q32Q12, P15531
9.7e-03	2	2	REACT_21275	beta-methylglutaconyl-CoA + ADP + orthophosphate + H2O <=> beta-methylcrotonyl-CoA + ATP + CO2 [MCCA]	Q96RQ3, Q9HCC0
9.7e-03	2	2	REACT_75814	SGT1 binds HSP90	P08238, Q9Y2Z0
9.7e-03	2	2	REACT_23965	SHP2 can recruit GRB2	Q06124, Q6ICN0
9.7e-03	2	2	REACT_23964	Degradation of GABA	Q546H9, P80404
9.7e-03	2	2	REACT_25188	Mitofusins trans-interact linking mitochondria prior to fusion	Q4AEJ4, O95140
9.7e-03	2	2	REACT_121267	Protonation and Carbamation of Hemoglobin A Causes Release of Oxygen	Q6J1Z9, A0N071
9.7e-03	2	2	REACT_120816	Hemoglobin A Binds Oxygen and Releases Protons and Carbon Dioxide	Q6J1Z9, A0N071
9.7e-03	2	2	REACT_115713	Transcription of GFAP and S100B	P04271, P14136
9.7e-03	2	2	REACT_111239	p-ERK dimerizes	Q1HBJ4, P27361
9.7e-03	2	2	REACT_121371	Carbonic Anhydrase I/II Hydrates Carbon Dioxide	P00918, P00915
9.7e-03	2	2	REACT_120912	Carbonic Anhydrase I/II Dehydrates Bicarbonate	P00918, P00915
9.7e-03	2	2	REACT_115629	Ferritin stores iron	P02792, Q6NS36
9.7e-03	2	2	REACT_163783	Dystroglycan binds NRXN1	Q14118, Q9ULB1
9.7e-03	2	2	REACT_163717	AGRN binds Alpha-dystroglycan	Q14118, O00468
9.7e-03	2	2	REACT_163911	Syndecan-4 binds ACTN1	Q1HE25, Q6FGN3
9.7e-03	2	2	REACT_163634	Syndecan-4:PI(4,5)P2 binds PKC alpha:DAG	P17252, Q6FGN3
9.9e-03	9	38	REACT_21247	FRS2-mediated cascade	Q1HBJ4, P36507, P01116, Q06124, P31946, P01112, P27361, A4QPA9, Q6ICN0
