# Supplementary material for: Applying mass spectrometry-based qualitative proteomics to human amygdaloid complex
Source: Front Cell Neurosci. 2014 Mar 20;8:80. doi: 10.3389/fncel.2014.00080 (PMC3960493; doi:10.3389/fncel.2014.00080)
Supplement: Supplementary file 10 [file DataSheet9.XLS]

## Sheet: CSF PROTEOME
ENSG00000000457
ENSG00000000971
ENSG00000000971
ENSG00000000971
ENSG00000001036
ENSG00000001036
ENSG00000001561
ENSG00000001617
ENSG00000002549
ENSG00000002586
ENSG00000003402
ENSG00000003436
ENSG00000003756
ENSG00000004399
ENSG00000004455
ENSG00000004478
ENSG00000004487
ENSG00000004487
ENSG00000004939
ENSG00000005249
ENSG00000005421
ENSG00000005893
ENSG00000005893
ENSG00000005893
ENSG00000005961
ENSG00000006118
ENSG00000006118
ENSG00000006125
ENSG00000006125
ENSG00000006128
ENSG00000006128
ENSG00000006210
ENSG00000006453
ENSG00000006625
ENSG00000006747
ENSG00000007174
ENSG00000007174
ENSG00000007264
ENSG00000007314
ENSG00000007384
ENSG00000007402
ENSG00000007402
ENSG00000007516
ENSG00000007923
ENSG00000008018
ENSG00000008056
ENSG00000008277
ENSG00000008277
ENSG00000008277
ENSG00000008277
ENSG00000008277
ENSG00000008710
ENSG00000009694
ENSG00000009724
ENSG00000010165
ENSG00000010256
ENSG00000010278
ENSG00000010319
ENSG00000010322
ENSG00000010327
ENSG00000010404
ENSG00000010404
ENSG00000010438
ENSG00000010803
ENSG00000010818
ENSG00000011028
ENSG00000011143
ENSG00000011258
ENSG00000011304
ENSG00000011304
ENSG00000011304
ENSG00000011347
ENSG00000011451
ENSG00000011465
ENSG00000011465
ENSG00000011485
ENSG00000012232
ENSG00000012822
ENSG00000013288
ENSG00000013563
ENSG00000013725
ENSG00000014164
ENSG00000014641
ENSG00000015475
ENSG00000015479
ENSG00000015532
ENSG00000015592
ENSG00000016864
ENSG00000017373
ENSG00000017427
ENSG00000017427
ENSG00000018236
ENSG00000018236
ENSG00000018625
ENSG00000018869
ENSG00000019995
ENSG00000021300
ENSG00000021355
ENSG00000021645
ENSG00000021645
ENSG00000021852
ENSG00000022267
ENSG00000023318
ENSG00000024422
ENSG00000026025
ENSG00000026297
ENSG00000026297
ENSG00000026508
ENSG00000026508
ENSG00000026508
ENSG00000026508
ENSG00000026508
ENSG00000026751
ENSG00000027697
ENSG00000029534
ENSG00000030066
ENSG00000030582
ENSG00000031003
ENSG00000031081
ENSG00000032219
ENSG00000032219
ENSG00000032219
ENSG00000032444
ENSG00000033178
ENSG00000033627
ENSG00000034510
ENSG00000034713
ENSG00000034971
ENSG00000035403
ENSG00000035681
ENSG00000035862
ENSG00000038002
ENSG00000038295
ENSG00000038358
ENSG00000038427
ENSG00000038427
ENSG00000038427
ENSG00000039123
ENSG00000039537
ENSG00000040608
ENSG00000040731
ENSG00000041880
ENSG00000041982
ENSG00000042493
ENSG00000042980
ENSG00000043039
ENSG00000044574
ENSG00000046604
ENSG00000046651
ENSG00000046889
ENSG00000047410
ENSG00000047457
ENSG00000047457
ENSG00000047617
ENSG00000047662
ENSG00000049192
ENSG00000049323
ENSG00000049323
ENSG00000049449
ENSG00000049860
ENSG00000050165
ENSG00000050393
ENSG00000050555
ENSG00000050767
ENSG00000051009
ENSG00000051620
ENSG00000052344
ENSG00000052795
ENSG00000053108
ENSG00000053108
ENSG00000053524
ENSG00000053747
ENSG00000053900
ENSG00000053900
ENSG00000054219
ENSG00000054282
ENSG00000054356
ENSG00000054803
ENSG00000054967
ENSG00000055147
ENSG00000055211
ENSG00000055483
ENSG00000055609
ENSG00000055813
ENSG00000055955
ENSG00000055955
ENSG00000055957
ENSG00000057019
ENSG00000057608
ENSG00000057757
ENSG00000058063
ENSG00000058085
ENSG00000058085
ENSG00000058272
ENSG00000058404
ENSG00000058404
ENSG00000058404
ENSG00000058453
ENSG00000059588
ENSG00000059915
ENSG00000060709
ENSG00000060718
ENSG00000061936
ENSG00000061938
ENSG00000063015
ENSG00000063180
ENSG00000063241
ENSG00000063244
ENSG00000063438
ENSG00000063660
ENSG00000063854
ENSG00000064225
ENSG00000064270
ENSG00000064601
ENSG00000064651
ENSG00000064651
ENSG00000064687
ENSG00000064692
ENSG00000064763
ENSG00000064787
ENSG00000064886
ENSG00000065000
ENSG00000065000
ENSG00000065060
ENSG00000065135
ENSG00000065183
ENSG00000065328
ENSG00000065361
ENSG00000065534
ENSG00000065621
ENSG00000065833
ENSG00000065923
ENSG00000066056
ENSG00000066084
ENSG00000066294
ENSG00000066468
ENSG00000066933
ENSG00000066933
ENSG00000067066
ENSG00000067141
ENSG00000067141
ENSG00000067141
ENSG00000067225
ENSG00000067225
ENSG00000067248
ENSG00000067334
ENSG00000067560
ENSG00000067560
ENSG00000067606
ENSG00000067715
ENSG00000067900
ENSG00000068078
ENSG00000068489
ENSG00000068615
ENSG00000068654
ENSG00000068724
ENSG00000068793
ENSG00000068976
ENSG00000069345
ENSG00000069431
ENSG00000069431
ENSG00000069431
ENSG00000069702
ENSG00000069712
ENSG00000070010
ENSG00000070081
ENSG00000070087
ENSG00000070182
ENSG00000070366
ENSG00000070413
ENSG00000070526
ENSG00000070614
ENSG00000070808
ENSG00000070808
ENSG00000070886
ENSG00000070961
ENSG00000071243
ENSG00000071537
ENSG00000071553
ENSG00000071553
ENSG00000071564
ENSG00000071889
ENSG00000072071
ENSG00000072071
ENSG00000072110
ENSG00000072195
ENSG00000072274
ENSG00000072364
ENSG00000072415
ENSG00000072501
ENSG00000072609
ENSG00000072657
ENSG00000073008
ENSG00000073282
ENSG00000073614
ENSG00000073670
ENSG00000073712
ENSG00000073712
ENSG00000073754
ENSG00000073969
ENSG00000074181
ENSG00000074317
ENSG00000074410
ENSG00000074695
ENSG00000074696
ENSG00000074800
ENSG00000074842
ENSG00000075035
ENSG00000075151
ENSG00000075213
ENSG00000075223
ENSG00000075275
ENSG00000075340
ENSG00000075415
ENSG00000075415
ENSG00000075618
ENSG00000075624
ENSG00000075886
ENSG00000075886
ENSG00000076043
ENSG00000076201
ENSG00000076321
ENSG00000076513
ENSG00000076554
ENSG00000076706
ENSG00000076706
ENSG00000076826
ENSG00000076928
ENSG00000077092
ENSG00000077147
ENSG00000077152
ENSG00000077254
ENSG00000077380
ENSG00000077549
ENSG00000077585
ENSG00000077684
ENSG00000077684
ENSG00000077782
ENSG00000077782
ENSG00000077782
ENSG00000077782
ENSG00000077782
ENSG00000077782
ENSG00000077782
ENSG00000077782
ENSG00000077782
ENSG00000077782
ENSG00000077782
ENSG00000077782
ENSG00000077782
ENSG00000077782
ENSG00000077782
ENSG00000077782
ENSG00000077935
ENSG00000077942
ENSG00000077942
ENSG00000077942
ENSG00000078070
ENSG00000078328
ENSG00000078487
ENSG00000078618
ENSG00000078725
ENSG00000078808
ENSG00000078808
ENSG00000078808
ENSG00000078902
ENSG00000078902
ENSG00000079332
ENSG00000079337
ENSG00000079432
ENSG00000079459
ENSG00000079557
ENSG00000079739
ENSG00000079819
ENSG00000079950
ENSG00000079999
ENSG00000080224
ENSG00000080493
ENSG00000080603
ENSG00000080618
ENSG00000080618
ENSG00000080802
ENSG00000080910
ENSG00000081051
ENSG00000081138
ENSG00000081148
ENSG00000081760
ENSG00000081803
ENSG00000081803
ENSG00000081985
ENSG00000082196
ENSG00000082196
ENSG00000082196
ENSG00000082258
ENSG00000082293
ENSG00000082805
ENSG00000082805
ENSG00000082996
ENSG00000083093
ENSG00000083097
ENSG00000083168
ENSG00000083223
ENSG00000083307
ENSG00000083444
ENSG00000083845
ENSG00000084207
ENSG00000084234
ENSG00000084234
ENSG00000084234
ENSG00000084444
ENSG00000084636
ENSG00000084674
ENSG00000084676
ENSG00000084774
ENSG00000085063
ENSG00000085224
ENSG00000085224
ENSG00000085224
ENSG00000085231
ENSG00000085377
ENSG00000085514
ENSG00000085662
ENSG00000085982
ENSG00000085998
ENSG00000085998
ENSG00000086062
ENSG00000086289
ENSG00000086570
ENSG00000087085
ENSG00000087086
ENSG00000087116
ENSG00000087116
ENSG00000087245
ENSG00000087250
ENSG00000087258
ENSG00000087274
ENSG00000087303
ENSG00000087460
ENSG00000087494
ENSG00000088247
ENSG00000088812
ENSG00000088812
ENSG00000088832
ENSG00000088926
ENSG00000089012
ENSG00000089012
ENSG00000089123
ENSG00000089169
ENSG00000089199
ENSG00000089220
ENSG00000089505
ENSG00000089597
ENSG00000089737
ENSG00000089902
ENSG00000090006
ENSG00000090006
ENSG00000090273
ENSG00000090339
ENSG00000090372
ENSG00000090382
ENSG00000090512
ENSG00000090512
ENSG00000090530
ENSG00000090539
ENSG00000090581
ENSG00000090776
ENSG00000090863
ENSG00000090920
ENSG00000091128
ENSG00000091129
ENSG00000091129
ENSG00000091129
ENSG00000091129
ENSG00000091129
ENSG00000091136
ENSG00000091136
ENSG00000091140
ENSG00000091262
ENSG00000091513
ENSG00000091583
ENSG00000091879
ENSG00000091972
ENSG00000092010
ENSG00000092199
ENSG00000092421
ENSG00000092439
ENSG00000092445
ENSG00000092841
ENSG00000092929
ENSG00000092964
ENSG00000092969
ENSG00000093072
ENSG00000093167
ENSG00000094916
ENSG00000094975
ENSG00000095564
ENSG00000095637
ENSG00000095713
ENSG00000095713
ENSG00000095713
ENSG00000095739
ENSG00000095787
ENSG00000095970
ENSG00000096006
ENSG00000096384
ENSG00000096696
ENSG00000099250
ENSG00000099250
ENSG00000099250
ENSG00000099308
ENSG00000099365
ENSG00000099624
ENSG00000099769
ENSG00000099814
ENSG00000099821
ENSG00000099822
ENSG00000099899
ENSG00000099899
ENSG00000099937
ENSG00000099953
ENSG00000099992
ENSG00000099998
ENSG00000100028
ENSG00000100095
ENSG00000100095
ENSG00000100095
ENSG00000100095
ENSG00000100097
ENSG00000100100
ENSG00000100151
ENSG00000100156
ENSG00000100216
ENSG00000100241
ENSG00000100266
ENSG00000100280
ENSG00000100284
ENSG00000100285
ENSG00000100294
ENSG00000100299
ENSG00000100311
ENSG00000100311
ENSG00000100342
ENSG00000100342
ENSG00000100345
ENSG00000100359
ENSG00000100362
ENSG00000100368
ENSG00000100380
ENSG00000100403
ENSG00000100412
ENSG00000100441
ENSG00000100473
ENSG00000100504
ENSG00000100554
ENSG00000100557
ENSG00000100567
ENSG00000100591
ENSG00000100600
ENSG00000100600
ENSG00000100600
ENSG00000100604
ENSG00000100604
ENSG00000100604
ENSG00000100626
ENSG00000100626
ENSG00000100628
ENSG00000100647
ENSG00000100665
ENSG00000100731
ENSG00000100731
ENSG00000100767
ENSG00000100852
ENSG00000100884
ENSG00000100888
ENSG00000100902
ENSG00000100911
ENSG00000100979
ENSG00000100979
ENSG00000100979
ENSG00000100983
ENSG00000100991
ENSG00000101000
ENSG00000101079
ENSG00000101144
ENSG00000101150
ENSG00000101152
ENSG00000101158
ENSG00000101160
ENSG00000101162
ENSG00000101191
ENSG00000101210
ENSG00000101230
ENSG00000101298
ENSG00000101307
ENSG00000101327
ENSG00000101337
ENSG00000101350
ENSG00000101361
ENSG00000101384
ENSG00000101405
ENSG00000101439
ENSG00000101440
ENSG00000101443
ENSG00000101443
ENSG00000101444
ENSG00000101474
ENSG00000101542
ENSG00000101546
ENSG00000101558
ENSG00000101638
ENSG00000101654
ENSG00000101680
ENSG00000101745
ENSG00000101825
ENSG00000101856
ENSG00000101883
ENSG00000101888
ENSG00000101901
ENSG00000101938
ENSG00000101938
ENSG00000101955
ENSG00000101981
ENSG00000102024
ENSG00000102109
ENSG00000102144
ENSG00000102181
ENSG00000102181
ENSG00000102241
ENSG00000102265
ENSG00000102393
ENSG00000102452
ENSG00000102466
ENSG00000102580
ENSG00000102854
ENSG00000102858
ENSG00000102879
ENSG00000102898
ENSG00000102924
ENSG00000102981
ENSG00000102996
ENSG00000103024
ENSG00000103034
ENSG00000103034
ENSG00000103034
ENSG00000103035
ENSG00000103047
ENSG00000103066
ENSG00000103174
ENSG00000103175
ENSG00000103187
ENSG00000103254
ENSG00000103260
ENSG00000103269
ENSG00000103269
ENSG00000103310
ENSG00000103316
ENSG00000103489
ENSG00000103512
ENSG00000103534
ENSG00000103549
ENSG00000103653
ENSG00000103811
ENSG00000103811
ENSG00000103855
ENSG00000103876
ENSG00000103888
ENSG00000104112
ENSG00000104133
ENSG00000104142
ENSG00000104267
ENSG00000104290
ENSG00000104299
ENSG00000104312
ENSG00000104324
ENSG00000104324
ENSG00000104327
ENSG00000104331
ENSG00000104331
ENSG00000104332
ENSG00000104419
ENSG00000104435
ENSG00000104517
ENSG00000104687
ENSG00000104731
ENSG00000104763
ENSG00000104763
ENSG00000104763
ENSG00000104774
ENSG00000104804
ENSG00000104805
ENSG00000104823
ENSG00000104824
ENSG00000104825
ENSG00000104833
ENSG00000104833
ENSG00000104835
ENSG00000104856
ENSG00000104899
ENSG00000104960
ENSG00000104980
ENSG00000105088
ENSG00000105122
ENSG00000105220
ENSG00000105223
ENSG00000105227
ENSG00000105248
ENSG00000105290
ENSG00000105290
ENSG00000105321
ENSG00000105355
ENSG00000105366
ENSG00000105376
ENSG00000105376
ENSG00000105409
ENSG00000105426
ENSG00000105426
ENSG00000105426
ENSG00000105426
ENSG00000105426
ENSG00000105426
ENSG00000105429
ENSG00000105429
ENSG00000105429
ENSG00000105472
ENSG00000105568
ENSG00000105568
ENSG00000105607
ENSG00000105607
ENSG00000105612
ENSG00000105617
ENSG00000105641
ENSG00000105664
ENSG00000105695
ENSG00000105695
ENSG00000105697
ENSG00000105699
ENSG00000105711
ENSG00000105732
ENSG00000105737
ENSG00000105767
ENSG00000105784
ENSG00000105793
ENSG00000105851
ENSG00000105852
ENSG00000105855
ENSG00000105887
ENSG00000105894
ENSG00000105953
ENSG00000105968
ENSG00000105976
ENSG00000106003
ENSG00000106003
ENSG00000106012
ENSG00000106049
ENSG00000106066
ENSG00000106066
ENSG00000106100
ENSG00000106105
ENSG00000106123
ENSG00000106236
ENSG00000106263
ENSG00000106278
ENSG00000106278
ENSG00000106333
ENSG00000106351
ENSG00000106397
ENSG00000106410
ENSG00000106483
ENSG00000106538
ENSG00000106588
ENSG00000106624
ENSG00000106624
ENSG00000106780
ENSG00000106804
ENSG00000106809
ENSG00000106823
ENSG00000106823
ENSG00000106853
ENSG00000106927
ENSG00000106976
ENSG00000106991
ENSG00000106992
ENSG00000107165
ENSG00000107186
ENSG00000107186
ENSG00000107201
ENSG00000107281
ENSG00000107317
ENSG00000107317
ENSG00000107331
ENSG00000107331
ENSG00000107372
ENSG00000107518
ENSG00000107562
ENSG00000107581
ENSG00000107618
ENSG00000107623
ENSG00000107719
ENSG00000107731
ENSG00000107742
ENSG00000107789
ENSG00000107789
ENSG00000107796
ENSG00000107807
ENSG00000107816
ENSG00000107862
ENSG00000107863
ENSG00000107890
ENSG00000107902
ENSG00000107937
ENSG00000108018
ENSG00000108018
ENSG00000108055
ENSG00000108231
ENSG00000108244
ENSG00000108262
ENSG00000108424
ENSG00000108515
ENSG00000108518
ENSG00000108578
ENSG00000108582
ENSG00000108622
ENSG00000108679
ENSG00000108784
ENSG00000108821
ENSG00000108846
ENSG00000108852
ENSG00000108946
ENSG00000108947
ENSG00000108953
ENSG00000108984
ENSG00000109062
ENSG00000109107
ENSG00000109111
ENSG00000109171
ENSG00000109270
ENSG00000109272
ENSG00000109323
ENSG00000109472
ENSG00000109586
ENSG00000109610
ENSG00000109743
ENSG00000109758
ENSG00000109787
ENSG00000109790
ENSG00000109861
ENSG00000109861
ENSG00000109971
ENSG00000109971
ENSG00000110013
ENSG00000110076
ENSG00000110076
ENSG00000110169
ENSG00000110195
ENSG00000110244
ENSG00000110244
ENSG00000110245
ENSG00000110328
ENSG00000110400
ENSG00000110422
ENSG00000110427
ENSG00000110436
ENSG00000110514
ENSG00000110514
ENSG00000110651
ENSG00000110680
ENSG00000110680
ENSG00000110799
ENSG00000110876
ENSG00000110880
ENSG00000110917
ENSG00000110934
ENSG00000110955
ENSG00000111144
ENSG00000111215
ENSG00000111254
ENSG00000111261
ENSG00000111339
ENSG00000111341
ENSG00000111348
ENSG00000111412
ENSG00000111554
ENSG00000111602
ENSG00000111605
ENSG00000111605
ENSG00000111640
ENSG00000111647
ENSG00000111667
ENSG00000111669
ENSG00000111674
ENSG00000111716
ENSG00000111799
ENSG00000111799
ENSG00000111799
ENSG00000111860
ENSG00000111880
ENSG00000111885
ENSG00000111885
ENSG00000111962
ENSG00000112039
ENSG00000112077
ENSG00000112096
ENSG00000112139
ENSG00000112139
ENSG00000112159
ENSG00000112183
ENSG00000112249
ENSG00000112293
ENSG00000112293
ENSG00000112294
ENSG00000112299
ENSG00000112306
ENSG00000112335
ENSG00000112339
ENSG00000112406
ENSG00000112514
ENSG00000112584
ENSG00000112655
ENSG00000112664
ENSG00000112695
ENSG00000112763
ENSG00000112769
ENSG00000112796
ENSG00000112851
ENSG00000112893
ENSG00000112936
ENSG00000112936
ENSG00000113070
ENSG00000113100
ENSG00000113140
ENSG00000113161
ENSG00000113248
ENSG00000113273
ENSG00000113296
ENSG00000113318
ENSG00000113361
ENSG00000113361
ENSG00000113494
ENSG00000113532
ENSG00000113558
ENSG00000113594
ENSG00000113600
ENSG00000113621
ENSG00000113638
ENSG00000113649
ENSG00000113721
ENSG00000113739
ENSG00000113758
ENSG00000113790
ENSG00000113805
ENSG00000113810
ENSG00000113889
ENSG00000113889
ENSG00000113905
ENSG00000114166
ENSG00000114200
ENSG00000114268
ENSG00000114354
ENSG00000114378
ENSG00000114383
ENSG00000114391
ENSG00000114541
ENSG00000114554
ENSG00000114573
ENSG00000114631
ENSG00000114646
ENSG00000114779
ENSG00000114948
ENSG00000115138
ENSG00000115252
ENSG00000115268
ENSG00000115295
ENSG00000115306
ENSG00000115310
ENSG00000115380
ENSG00000115380
ENSG00000115380
ENSG00000115380
ENSG00000115414
ENSG00000115414
ENSG00000115414
ENSG00000115414
ENSG00000115414
ENSG00000115414
ENSG00000115414
ENSG00000115414
ENSG00000115414
ENSG00000115419
ENSG00000115419
ENSG00000115457
ENSG00000115461
ENSG00000115488
ENSG00000115526
ENSG00000115541
ENSG00000115685
ENSG00000115718
ENSG00000115738
ENSG00000115758
ENSG00000115828
ENSG00000115866
ENSG00000115896
ENSG00000115904
ENSG00000115942
ENSG00000116106
ENSG00000116117
ENSG00000116127
ENSG00000116147
ENSG00000116161
ENSG00000116183
ENSG00000116194
ENSG00000116199
ENSG00000116260
ENSG00000116260
ENSG00000116288
ENSG00000116406
ENSG00000116489
ENSG00000116514
ENSG00000116580
ENSG00000116584
ENSG00000116584
ENSG00000116690
ENSG00000116698
ENSG00000116774
ENSG00000116785
ENSG00000116785
ENSG00000116791
ENSG00000116815
ENSG00000116871
ENSG00000116885
ENSG00000116962
ENSG00000116962
ENSG00000116984
ENSG00000117013
ENSG00000117016
ENSG00000117114
ENSG00000117151
ENSG00000117154
ENSG00000117298
ENSG00000117385
ENSG00000117448
ENSG00000117450
ENSG00000117523
ENSG00000117592
ENSG00000117601
ENSG00000117632
ENSG00000117643
ENSG00000117643
ENSG00000117691
ENSG00000117758
ENSG00000117899
ENSG00000117906
ENSG00000117983
ENSG00000117984
ENSG00000118007
ENSG00000118137
ENSG00000118137
ENSG00000118160
ENSG00000118217
ENSG00000118257
ENSG00000118257
ENSG00000118257
ENSG00000118257
ENSG00000118257
ENSG00000118271
ENSG00000118298
ENSG00000118407
ENSG00000118432
ENSG00000118492
ENSG00000118523
ENSG00000118523
ENSG00000118600
ENSG00000118705
ENSG00000118785
ENSG00000118785
ENSG00000118785
ENSG00000118785
ENSG00000118785
ENSG00000118849
ENSG00000118898
ENSG00000118946
ENSG00000118946
ENSG00000118997
ENSG00000119125
ENSG00000119147
ENSG00000119283
ENSG00000119318
ENSG00000119321
ENSG00000119383
ENSG00000119383
ENSG00000119397
ENSG00000119446
ENSG00000119640
ENSG00000119655
ENSG00000119681
ENSG00000119689
ENSG00000119772
ENSG00000119965
ENSG00000119969
ENSG00000120053
ENSG00000120054
ENSG00000120251
ENSG00000120254
ENSG00000120256
ENSG00000120265
ENSG00000120327
ENSG00000120498
ENSG00000120498
ENSG00000120526
ENSG00000120586
ENSG00000120594
ENSG00000120594
ENSG00000120686
ENSG00000120694
ENSG00000120694
ENSG00000120705
ENSG00000120708
ENSG00000120725
ENSG00000120800
ENSG00000120868
ENSG00000120868
ENSG00000120885
ENSG00000120885
ENSG00000120910
ENSG00000120992
ENSG00000121005
ENSG00000121067
ENSG00000121083
ENSG00000121211
ENSG00000121310
ENSG00000121390
ENSG00000121410
ENSG00000121691
ENSG00000121716
ENSG00000121753
ENSG00000121769
ENSG00000121871
ENSG00000121898
ENSG00000121904
ENSG00000121940
ENSG00000122025
ENSG00000122136
ENSG00000122176
ENSG00000122176
ENSG00000122194
ENSG00000122335
ENSG00000122359
ENSG00000122417
ENSG00000122483
ENSG00000122545
ENSG00000122565
ENSG00000122566
ENSG00000122566
ENSG00000122584
ENSG00000122585
ENSG00000122641
ENSG00000122679
ENSG00000122692
ENSG00000122707
ENSG00000122756
ENSG00000122786
ENSG00000122859
ENSG00000122862
ENSG00000122863
ENSG00000122966
ENSG00000123104
ENSG00000123130
ENSG00000123191
ENSG00000123200
ENSG00000123213
ENSG00000123240
ENSG00000123243
ENSG00000123243
ENSG00000123338
ENSG00000123384
ENSG00000123411
ENSG00000123416
ENSG00000123454
ENSG00000123485
ENSG00000123560
ENSG00000123561
ENSG00000123636
ENSG00000123838
ENSG00000124107
ENSG00000124126
ENSG00000124140
ENSG00000124143
ENSG00000124145
ENSG00000124205
ENSG00000124205
ENSG00000124205
ENSG00000124208
ENSG00000124227
ENSG00000124279
ENSG00000124299
ENSG00000124302
ENSG00000124467
ENSG00000124491
ENSG00000124507
ENSG00000124529
ENSG00000124535
ENSG00000124535
ENSG00000124570
ENSG00000124575
ENSG00000124588
ENSG00000124614
ENSG00000124693
ENSG00000124749
ENSG00000124767
ENSG00000124785
ENSG00000124920
ENSG00000124942
ENSG00000125107
ENSG00000125166
ENSG00000125266
ENSG00000125388
ENSG00000125414
ENSG00000125503
ENSG00000125533
ENSG00000125730
ENSG00000125753
ENSG00000125779
ENSG00000125810
ENSG00000125815
ENSG00000125841
ENSG00000125848
ENSG00000125851
ENSG00000125863
ENSG00000125965
ENSG00000126107
ENSG00000126218
ENSG00000126247
ENSG00000126500
ENSG00000126653
ENSG00000126759
ENSG00000126787
ENSG00000126803
ENSG00000126838
ENSG00000126861
ENSG00000126945
ENSG00000127022
ENSG00000127083
ENSG00000127241
ENSG00000127241
ENSG00000127314
ENSG00000127328
ENSG00000127329
ENSG00000127412
ENSG00000127415
ENSG00000127481
ENSG00000127511
ENSG00000127527
ENSG00000127804
ENSG00000127824
ENSG00000127831
ENSG00000127914
ENSG00000127951
ENSG00000127990
ENSG00000127990
ENSG00000128159
ENSG00000128245
ENSG00000128268
ENSG00000128322
ENSG00000128422
ENSG00000128510
ENSG00000128524
ENSG00000128564
ENSG00000128564
ENSG00000128567
ENSG00000128591
ENSG00000128594
ENSG00000128595
ENSG00000128596
ENSG00000128731
ENSG00000128791
ENSG00000128829
ENSG00000128908
ENSG00000129003
ENSG00000129009
ENSG00000129071
ENSG00000129204
ENSG00000129214
ENSG00000129214
ENSG00000129235
ENSG00000129244
ENSG00000129270
ENSG00000129450
ENSG00000129493
ENSG00000129534
ENSG00000129538
ENSG00000129559
ENSG00000129566
ENSG00000129680
ENSG00000129910
ENSG00000129988
ENSG00000130119
ENSG00000130159
ENSG00000130164
ENSG00000130175
ENSG00000130175
ENSG00000130202
ENSG00000130203
ENSG00000130208
ENSG00000130226
ENSG00000130226
ENSG00000130226
ENSG00000130287
ENSG00000130303
ENSG00000130307
ENSG00000130313
ENSG00000130338
ENSG00000130385
ENSG00000130433
ENSG00000130508
ENSG00000130558
ENSG00000130643
ENSG00000130702
ENSG00000130702
ENSG00000130706
ENSG00000130764
ENSG00000130768
ENSG00000130779
ENSG00000130826
ENSG00000130827
ENSG00000130830
ENSG00000130962
ENSG00000130985
ENSG00000131015
ENSG00000131018
ENSG00000131018
ENSG00000131037
ENSG00000131044
ENSG00000131067
ENSG00000131094
ENSG00000131095
ENSG00000131095
ENSG00000131171
ENSG00000131187
ENSG00000131233
ENSG00000131236
ENSG00000131238
ENSG00000131378
ENSG00000131398
ENSG00000131409
ENSG00000131446
ENSG00000131446
ENSG00000131471
ENSG00000131473
ENSG00000131473
ENSG00000131504
ENSG00000131669
ENSG00000131697
ENSG00000131771
ENSG00000131844
ENSG00000131951
ENSG00000132016
ENSG00000132026
ENSG00000132031
ENSG00000132182
ENSG00000132185
ENSG00000132205
ENSG00000132294
ENSG00000132323
ENSG00000132326
ENSG00000132383
ENSG00000132386
ENSG00000132386
ENSG00000132464
ENSG00000132465
ENSG00000132467
ENSG00000132471
ENSG00000132541
ENSG00000132549
ENSG00000132549
ENSG00000132549
ENSG00000132561
ENSG00000132563
ENSG00000132639
ENSG00000132680
ENSG00000132692
ENSG00000132692
ENSG00000132692
ENSG00000132693
ENSG00000132703
ENSG00000132718
ENSG00000132842
ENSG00000132872
ENSG00000132915
ENSG00000132952
ENSG00000133048
ENSG00000133063
ENSG00000133103
ENSG00000133105
ENSG00000133110
ENSG00000133112
ENSG00000133216
ENSG00000133318
ENSG00000133392
ENSG00000133401
ENSG00000133424
ENSG00000133460
ENSG00000133597
ENSG00000133710
ENSG00000133710
ENSG00000133731
ENSG00000133742
ENSG00000133800
ENSG00000133863
ENSG00000133872
ENSG00000133884
ENSG00000133958
ENSG00000133958
ENSG00000133983
ENSG00000134020
ENSG00000134028
ENSG00000134042
ENSG00000134070
ENSG00000134115
ENSG00000134121
ENSG00000134121
ENSG00000134184
ENSG00000134186
ENSG00000134243
ENSG00000134243
ENSG00000134250
ENSG00000134250
ENSG00000134259
ENSG00000134308
ENSG00000134313
ENSG00000134321
ENSG00000134333
ENSG00000134339
ENSG00000134352
ENSG00000134575
ENSG00000134597
ENSG00000134744
ENSG00000134755
ENSG00000134757
ENSG00000134762
ENSG00000134853
ENSG00000134871
ENSG00000134900
ENSG00000134917
ENSG00000134954
ENSG00000134982
ENSG00000134986
ENSG00000135018
ENSG00000135046
ENSG00000135047
ENSG00000135052
ENSG00000135069
ENSG00000135077
ENSG00000135108
ENSG00000135298
ENSG00000135315
ENSG00000135333
ENSG00000135333
ENSG00000135338
ENSG00000135414
ENSG00000135423
ENSG00000135424
ENSG00000135424
ENSG00000135424
ENSG00000135424
ENSG00000135424
ENSG00000135436
ENSG00000135454
ENSG00000135472
ENSG00000135480
ENSG00000135503
ENSG00000135506
ENSG00000135677
ENSG00000135678
ENSG00000135720
ENSG00000135744
ENSG00000135773
ENSG00000135773
ENSG00000135829
ENSG00000135837
ENSG00000135862
ENSG00000135913
ENSG00000135916
ENSG00000135919
ENSG00000135929
ENSG00000135968
ENSG00000136040
ENSG00000136068
ENSG00000136099
ENSG00000136108
ENSG00000136143
ENSG00000136156
ENSG00000136156
ENSG00000136160
ENSG00000136167
ENSG00000136193
ENSG00000136205
ENSG00000136213
ENSG00000136235
ENSG00000136273
ENSG00000136319
ENSG00000136381
ENSG00000136383
ENSG00000136451
ENSG00000136457
ENSG00000136490
ENSG00000136492
ENSG00000136518
ENSG00000136541
ENSG00000136628
ENSG00000136715
ENSG00000136717
ENSG00000136731
ENSG00000136732
ENSG00000136805
ENSG00000136807
ENSG00000136810
ENSG00000136828
ENSG00000136854
ENSG00000136859
ENSG00000136872
ENSG00000136960
ENSG00000136960
ENSG00000136960
ENSG00000136999
ENSG00000137040
ENSG00000137055
ENSG00000137076
ENSG00000137142
ENSG00000137177
ENSG00000137207
ENSG00000137259
ENSG00000137259
ENSG00000137261
ENSG00000137266
ENSG00000137267
ENSG00000137273
ENSG00000137285
ENSG00000137312
ENSG00000137313
ENSG00000137332
ENSG00000137337
ENSG00000137345
ENSG00000137345
ENSG00000137414
ENSG00000137474
ENSG00000137509
ENSG00000137509
ENSG00000137563
ENSG00000137575
ENSG00000137575
ENSG00000137642
ENSG00000137672
ENSG00000137726
ENSG00000137747
ENSG00000137801
ENSG00000137802
ENSG00000137812
ENSG00000137824
ENSG00000137831
ENSG00000137845
ENSG00000137871
ENSG00000137872
ENSG00000137872
ENSG00000137872
ENSG00000137872
ENSG00000137872
ENSG00000137877
ENSG00000137962
ENSG00000138028
ENSG00000138031
ENSG00000138032
ENSG00000138069
ENSG00000138071
ENSG00000138075
ENSG00000138119
ENSG00000138134
ENSG00000138134
ENSG00000138152
ENSG00000138172
ENSG00000138180
ENSG00000138180
ENSG00000138182
ENSG00000138207
ENSG00000138207
ENSG00000138207
ENSG00000138311
ENSG00000138336
ENSG00000138379
ENSG00000138411
ENSG00000138413
ENSG00000138430
ENSG00000138622
ENSG00000138623
ENSG00000138650
ENSG00000138653
ENSG00000138658
ENSG00000138663
ENSG00000138722
ENSG00000138741
ENSG00000138814
ENSG00000138829
ENSG00000139151
ENSG00000139178
ENSG00000139182
ENSG00000139200
ENSG00000139219
ENSG00000139219
ENSG00000139219
ENSG00000139220
ENSG00000139329
ENSG00000139364
ENSG00000139618
ENSG00000139629
ENSG00000139684
ENSG00000139718
ENSG00000139835
ENSG00000139899
ENSG00000139915
ENSG00000139970
ENSG00000139971
ENSG00000139971
ENSG00000140092
ENSG00000140092
ENSG00000140093
ENSG00000140279
ENSG00000140368
ENSG00000140374
ENSG00000140465
ENSG00000140479
ENSG00000140538
ENSG00000140545
ENSG00000140545
ENSG00000140557
ENSG00000140564
ENSG00000140575
ENSG00000140612
ENSG00000140937
ENSG00000140937
ENSG00000140945
ENSG00000140986
ENSG00000141012
ENSG00000141127
ENSG00000141200
ENSG00000141258
ENSG00000141279
ENSG00000141337
ENSG00000141338
ENSG00000141367
ENSG00000141367
ENSG00000141424
ENSG00000141429
ENSG00000141431
ENSG00000141433
ENSG00000141456
ENSG00000141456
ENSG00000141458
ENSG00000141469
ENSG00000141519
ENSG00000141574
ENSG00000141646
ENSG00000141668
ENSG00000141720
ENSG00000141736
ENSG00000141753
ENSG00000141985
ENSG00000142025
ENSG00000142156
ENSG00000142166
ENSG00000142168
ENSG00000142173
ENSG00000142173
ENSG00000142173
ENSG00000142192
ENSG00000142192
ENSG00000142192
ENSG00000142192
ENSG00000142192
ENSG00000142192
ENSG00000142192
ENSG00000142192
ENSG00000142192
ENSG00000142192
ENSG00000142347
ENSG00000142459
ENSG00000142507
ENSG00000142534
ENSG00000142549
ENSG00000142556
ENSG00000142556
ENSG00000142657
ENSG00000142669
ENSG00000142687
ENSG00000142748
ENSG00000142798
ENSG00000142949
ENSG00000142949
ENSG00000142949
ENSG00000143106
ENSG00000143126
ENSG00000143153
ENSG00000143162
ENSG00000143178
ENSG00000143196
ENSG00000143226
ENSG00000143278
ENSG00000143337
ENSG00000143341
ENSG00000143341
ENSG00000143344
ENSG00000143367
ENSG00000143369
ENSG00000143369
ENSG00000143416
ENSG00000143416
ENSG00000143434
ENSG00000143436
ENSG00000143443
ENSG00000143443
ENSG00000143537
ENSG00000143546
ENSG00000143549
ENSG00000143556
ENSG00000143569
ENSG00000143590
ENSG00000143630
ENSG00000143632
ENSG00000143641
ENSG00000143669
ENSG00000143761
ENSG00000143776
ENSG00000143797
ENSG00000143842
ENSG00000143847
ENSG00000143867
ENSG00000143870
ENSG00000143933
ENSG00000143933
ENSG00000143947
ENSG00000144028
ENSG00000144057
ENSG00000144057
ENSG00000144115
ENSG00000144115
ENSG00000144134
ENSG00000144152
ENSG00000144229
ENSG00000144278
ENSG00000144354
ENSG00000144362
ENSG00000144369
ENSG00000144381
ENSG00000144381
ENSG00000144567
ENSG00000144591
ENSG00000144619
ENSG00000144619
ENSG00000144649
ENSG00000144674
ENSG00000144724
ENSG00000144749
ENSG00000144815
ENSG00000144824
ENSG00000144824
ENSG00000144834
ENSG00000144847
ENSG00000144857
ENSG00000144867
ENSG00000144868
ENSG00000145020
ENSG00000145192
ENSG00000145242
ENSG00000145242
ENSG00000145293
ENSG00000145321
ENSG00000145321
ENSG00000145335
ENSG00000145349
ENSG00000145349
ENSG00000145354
ENSG00000145362
ENSG00000145425
ENSG00000145526
ENSG00000145536
ENSG00000145536
ENSG00000145623
ENSG00000145632
ENSG00000145708
ENSG00000145715
ENSG00000145730
ENSG00000145730
ENSG00000145730
ENSG00000145794
ENSG00000145833
ENSG00000145934
ENSG00000146006
ENSG00000146013
ENSG00000146047
ENSG00000146072
ENSG00000146122
ENSG00000146192
ENSG00000146242
ENSG00000146469
ENSG00000146555
ENSG00000146648
ENSG00000146674
ENSG00000146678
ENSG00000146701
ENSG00000146731
ENSG00000146830
ENSG00000146909
ENSG00000146938
ENSG00000147065
ENSG00000147082
ENSG00000147113
ENSG00000147140
ENSG00000147162
ENSG00000147164
ENSG00000147255
ENSG00000147257
ENSG00000147416
ENSG00000147421
ENSG00000147548
ENSG00000147586
ENSG00000147604
ENSG00000147654
ENSG00000147852
ENSG00000148053
ENSG00000148175
ENSG00000148180
ENSG00000148180
ENSG00000148204
ENSG00000148218
ENSG00000148219
ENSG00000148300
ENSG00000148303
ENSG00000148346
ENSG00000148357
ENSG00000148408
ENSG00000148408
ENSG00000148468
ENSG00000148482
ENSG00000148484
ENSG00000148584
ENSG00000148600
ENSG00000148634
ENSG00000148702
ENSG00000148702
ENSG00000148737
ENSG00000148737
ENSG00000148737
ENSG00000148737
ENSG00000148737
ENSG00000148737
ENSG00000148737
ENSG00000148737
ENSG00000148737
ENSG00000148737
ENSG00000148737
ENSG00000148832
ENSG00000148834
ENSG00000148926
ENSG00000148935
ENSG00000148948
ENSG00000148965
ENSG00000149100
ENSG00000149131
ENSG00000149177
ENSG00000149218
ENSG00000149256
ENSG00000149269
ENSG00000149294
ENSG00000149294
ENSG00000149294
ENSG00000149294
ENSG00000149428
ENSG00000149541
ENSG00000149564
ENSG00000149575
ENSG00000149582
ENSG00000149591
ENSG00000149654
ENSG00000149781
ENSG00000149782
ENSG00000149806
ENSG00000149925
ENSG00000149968
ENSG00000149972
ENSG00000150054
ENSG00000150093
ENSG00000150093
ENSG00000150394
ENSG00000150471
ENSG00000150471
ENSG00000150471
ENSG00000150551
ENSG00000150656
ENSG00000150656
ENSG00000150667
ENSG00000150676
ENSG00000150893
ENSG00000150938
ENSG00000151025
ENSG00000151092
ENSG00000151148
ENSG00000151176
ENSG00000151233
ENSG00000151327
ENSG00000151348
ENSG00000151552
ENSG00000151572
ENSG00000151577
ENSG00000151611
ENSG00000151623
ENSG00000151632
ENSG00000151651
ENSG00000151655
ENSG00000151693
ENSG00000151694
ENSG00000151718
ENSG00000151729
ENSG00000151748
ENSG00000151779
ENSG00000151849
ENSG00000151892
ENSG00000151893
ENSG00000151914
ENSG00000151914
ENSG00000151914
ENSG00000151952
ENSG00000152042
ENSG00000152086
ENSG00000152092
ENSG00000152104
ENSG00000152104
ENSG00000152127
ENSG00000152208
ENSG00000152217
ENSG00000152234
ENSG00000152291
ENSG00000152291
ENSG00000152291
ENSG00000152377
ENSG00000152556
ENSG00000152578
ENSG00000152578
ENSG00000152578
ENSG00000152580
ENSG00000152583
ENSG00000152583
ENSG00000152661
ENSG00000152689
ENSG00000152726
ENSG00000152749
ENSG00000152795
ENSG00000152795
ENSG00000152818
ENSG00000152894
ENSG00000152910
ENSG00000153002
ENSG00000153060
ENSG00000153162
ENSG00000153187
ENSG00000153201
ENSG00000153208
ENSG00000153233
ENSG00000153253
ENSG00000153310
ENSG00000153446
ENSG00000153446
ENSG00000153551
ENSG00000153707
ENSG00000153707
ENSG00000153707
ENSG00000153707
ENSG00000153707
ENSG00000153767
ENSG00000153904
ENSG00000153936
ENSG00000154096
ENSG00000154099
ENSG00000154133
ENSG00000154146
ENSG00000154175
ENSG00000154217
ENSG00000154222
ENSG00000154277
ENSG00000154310
ENSG00000154358
ENSG00000154620
ENSG00000154639
ENSG00000154654
ENSG00000154654
ENSG00000154721
ENSG00000154734
ENSG00000154845
ENSG00000154845
ENSG00000154928
ENSG00000154975
ENSG00000154975
ENSG00000155052
ENSG00000155093
[truncated: 1,711 more rows]

## Sheet: DETECTED IN CSF
Amygdaloid protein-encoding genes detected in CSF
ENSG00000002549
ENSG00000004478
ENSG00000005893
ENSG00000006625
ENSG00000007923
ENSG00000008056
ENSG00000010256
ENSG00000011347
ENSG00000014641
ENSG00000017373
ENSG00000018236
ENSG00000018625
ENSG00000022267
ENSG00000023318
ENSG00000026025
ENSG00000033178
ENSG00000034713
ENSG00000035403
ENSG00000038427
ENSG00000044574
ENSG00000049449
ENSG00000050165
ENSG00000057608
ENSG00000057757
ENSG00000058404
ENSG00000063241
ENSG00000063660
ENSG00000063854
ENSG00000065000
ENSG00000065833
ENSG00000065923
ENSG00000067225
ENSG00000067560
ENSG00000067715
ENSG00000069345
ENSG00000070182
ENSG00000070961
ENSG00000072071
ENSG00000072110
ENSG00000073670
ENSG00000073969
ENSG00000074800
ENSG00000074842
ENSG00000075340
ENSG00000076201
ENSG00000076554
ENSG00000077380
ENSG00000077549
ENSG00000078070
ENSG00000078902
ENSG00000079332
ENSG00000079739
ENSG00000079819
ENSG00000084207
ENSG00000085063
ENSG00000085377
ENSG00000085662
ENSG00000087086
ENSG00000087258
ENSG00000087274
ENSG00000087460
ENSG00000088247
ENSG00000089220
ENSG00000089597
ENSG00000090273
ENSG00000092010
ENSG00000092199
ENSG00000092841
ENSG00000095637
ENSG00000095713
ENSG00000096384
ENSG00000096696
ENSG00000099365
ENSG00000099624
ENSG00000099814
ENSG00000099998
ENSG00000100097
ENSG00000100216
ENSG00000100266
ENSG00000100280
ENSG00000100284
ENSG00000100285
ENSG00000100345
ENSG00000100412
ENSG00000100554
ENSG00000100591
ENSG00000100604
ENSG00000100884
ENSG00000100902
ENSG00000100911
ENSG00000100983
ENSG00000101079
ENSG00000101150
ENSG00000101152
ENSG00000101210
ENSG00000101298
ENSG00000101444
ENSG00000101474
ENSG00000101558
ENSG00000101856
ENSG00000102024
ENSG00000102109
ENSG00000102144
ENSG00000102879
ENSG00000102898
ENSG00000103034
ENSG00000103187
ENSG00000103316
ENSG00000103876
ENSG00000104267
ENSG00000104687
ENSG00000104823
ENSG00000104824
ENSG00000104833
ENSG00000104835
ENSG00000105220
ENSG00000105223
ENSG00000105290
ENSG00000105426
ENSG00000105607
ENSG00000105767
ENSG00000105887
ENSG00000105953
ENSG00000106049
ENSG00000106105
ENSG00000106278
ENSG00000106853
ENSG00000106976
ENSG00000106992
ENSG00000107581
ENSG00000107902
ENSG00000108231
ENSG00000108518
ENSG00000108578
ENSG00000108953
ENSG00000109062
ENSG00000109107
ENSG00000109472
ENSG00000109971
ENSG00000110169
ENSG00000110514
ENSG00000110651
ENSG00000110880
ENSG00000110955
ENSG00000111144
ENSG00000111640
ENSG00000111667
ENSG00000111669
ENSG00000111674
ENSG00000111716
ENSG00000112096
ENSG00000112294
ENSG00000112514
ENSG00000112664
ENSG00000112695
ENSG00000113558
ENSG00000113758
ENSG00000114573
ENSG00000114948
ENSG00000115252
ENSG00000115306
ENSG00000115310
ENSG00000115685
ENSG00000115866
ENSG00000116161
ENSG00000116288
ENSG00000116489
ENSG00000116584
ENSG00000116791
ENSG00000117016
ENSG00000117448
ENSG00000117450
ENSG00000117592
ENSG00000117906
ENSG00000117984
ENSG00000118271
ENSG00000118705
ENSG00000119125
ENSG00000119383
ENSG00000120053
ENSG00000120251
ENSG00000120265
ENSG00000120694
ENSG00000120705
ENSG00000120885
ENSG00000120992
ENSG00000121083
ENSG00000121691
ENSG00000122545
ENSG00000122565
ENSG00000122566
ENSG00000123130
ENSG00000123240
ENSG00000123560
ENSG00000124145
ENSG00000124299
ENSG00000124507
ENSG00000124570
ENSG00000124767
ENSG00000125730
ENSG00000126247
ENSG00000126803
ENSG00000126945
ENSG00000127022
ENSG00000127481
ENSG00000127824
ENSG00000128245
ENSG00000128524
ENSG00000128564
ENSG00000129244
ENSG00000130175
ENSG00000130203
ENSG00000130226
ENSG00000130287
ENSG00000130313
ENSG00000130558
ENSG00000130764
ENSG00000130779
ENSG00000130985
ENSG00000131018
ENSG00000131095
ENSG00000131171
ENSG00000131238
ENSG00000131771
ENSG00000131844
ENSG00000132471
ENSG00000132541
ENSG00000132639
ENSG00000132692
ENSG00000132842
ENSG00000133112
ENSG00000133318
ENSG00000133731
ENSG00000133742
ENSG00000134184
ENSG00000134308
ENSG00000134333
ENSG00000135046
ENSG00000135423
ENSG00000135424
ENSG00000135720
ENSG00000135829
ENSG00000135862
ENSG00000136040
ENSG00000136143
ENSG00000136167
ENSG00000136193
ENSG00000136541
ENSG00000136628
ENSG00000136717
ENSG00000136810
ENSG00000136854
ENSG00000137076
ENSG00000137267
ENSG00000137285
ENSG00000137726
ENSG00000137824
ENSG00000138069
ENSG00000138071
ENSG00000138413
ENSG00000138430
ENSG00000138814
ENSG00000139684
ENSG00000139970
ENSG00000140374
ENSG00000141279
ENSG00000141367
ENSG00000141720
ENSG00000141985
ENSG00000142168
ENSG00000142192
ENSG00000142507
ENSG00000142657
ENSG00000142798
ENSG00000143153
ENSG00000143416
ENSG00000143546
ENSG00000143549
ENSG00000143569
ENSG00000143847
ENSG00000143870
ENSG00000144381
ENSG00000144834
ENSG00000145293
ENSG00000145349
ENSG00000145362
ENSG00000147065
ENSG00000147162
ENSG00000147416
ENSG00000148053
ENSG00000148175
ENSG00000148218
ENSG00000149131
ENSG00000149269
ENSG00000149294
ENSG00000149428
ENSG00000149925
ENSG00000150471
ENSG00000151552
ENSG00000151729
ENSG00000152234
ENSG00000152556
ENSG00000152795
ENSG00000153310
ENSG00000153904
ENSG00000154217
ENSG00000154277
ENSG00000155130
ENSG00000155660
ENSG00000156515
ENSG00000156642
ENSG00000158710
ENSG00000159189
ENSG00000159228
ENSG00000159423
ENSG00000159713
ENSG00000160209
ENSG00000160307
ENSG00000161634
ENSG00000162706
ENSG00000162729
ENSG00000163344
ENSG00000163382
ENSG00000163399
ENSG00000163517
ENSG00000163531
ENSG00000163931
ENSG00000164022
ENSG00000164050
ENSG00000164111
ENSG00000164303
ENSG00000164434
ENSG00000164587
ENSG00000164687
ENSG00000164830
ENSG00000164924
ENSG00000165092
ENSG00000165280
ENSG00000165410
ENSG00000165478
ENSG00000165672
ENSG00000165795
ENSG00000166086
ENSG00000166165
ENSG00000166226
ENSG00000166794
ENSG00000166913
ENSG00000166963
ENSG00000167004
ENSG00000167085
ENSG00000167220
ENSG00000167552
ENSG00000167578
ENSG00000167674
ENSG00000167770
ENSG00000167792
ENSG00000167815
ENSG00000167971
ENSG00000167986
ENSG00000168092
ENSG00000168280
ENSG00000168481
ENSG00000169299
ENSG00000169504
ENSG00000169710
ENSG00000170017
ENSG00000170027
ENSG00000170248
ENSG00000170606
ENSG00000170634
ENSG00000171246
ENSG00000171314
ENSG00000171530
ENSG00000171533
ENSG00000171557
ENSG00000171560
ENSG00000171564
ENSG00000171603
ENSG00000171863
ENSG00000171951
ENSG00000172020
ENSG00000172115
ENSG00000172137
ENSG00000172260
ENSG00000172270
ENSG00000172340
ENSG00000172354
ENSG00000172757
ENSG00000173267
ENSG00000173402
ENSG00000174840
ENSG00000174938
ENSG00000174996
ENSG00000175899
ENSG00000176619
ENSG00000176788
ENSG00000176978
ENSG00000177156
ENSG00000178209
ENSG00000179915
ENSG00000181163
ENSG00000182667
ENSG00000182718
ENSG00000182985
ENSG00000183020
ENSG00000183044
ENSG00000183311
ENSG00000183715
ENSG00000183785
ENSG00000185046
ENSG00000185624
ENSG00000185651
ENSG00000185813
ENSG00000186868
ENSG00000187837
ENSG00000188157
ENSG00000188486
ENSG00000188536
ENSG00000189058
ENSG00000196136
ENSG00000196230
ENSG00000196338
ENSG00000196576
ENSG00000196961
ENSG00000197043
ENSG00000197102
ENSG00000197249
ENSG00000197548
ENSG00000197694
ENSG00000197958
ENSG00000197959
ENSG00000197971
ENSG00000198010
ENSG00000198053
ENSG00000198211
ENSG00000198356
ENSG00000198431
ENSG00000198668
ENSG00000198677
ENSG00000198836
ENSG00000198910
ENSG00000203879
ENSG00000205339
ENSG00000206172
ENSG00000220205
ENSG00000221823
ENSG00000221866
ENSG00000221890
ENSG00000223609
ENSG00000224156
ENSG00000226492
ENSG00000227739
ENSG00000229314
ENSG00000229684
ENSG00000232421
ENSG00000232575
ENSG00000234096
ENSG00000235067
ENSG00000239672
ENSG00000240849
ENSG00000244687
ENSG00000244734
ENSG00000247596
ENSG00000254772
ENSG00000257017
ENSG00000261109
ENSG00000262057
ENSG00000262199
ENSG00000262279
ENSG00000262812
ENSG00000262907
ENSG00000267951
ENSG00000268462
ENSG00000268548
ENSG00000268642
ENSG00000268690
ENSG00000269528
ENSG00000269666

## Sheet: REACTOME
Un-adjusted probability of seeing N or more genes in this Event by chance	Number of genes in your query which map to this Event	Total number of genes involved in this Event	Identifier of this Event	Name of this Event	Submitted identifiers mapping to this Event
1.6e-12	24	107	REACT_22205	L1CAM interactions	ENSG00000197959, ENSG00000147065, ENSG00000196961, ENSG00000183020, ENSG00000137267, ENSG00000127824, ENSG00000070182,ENSG00000149294, ENSG00000137285, ENSG00000197694, ENSG00000145362, ENSG00000104833, ENSG00000198211, ENSG00000106976,ENSG00000149269, ENSG00000115306, ENSG00000198910, ENSG00000109971, ENSG00000130287, ENSG00000163531, ENSG00000170017,ENSG00000018236, ENSG00000135862, ENSG0000016…
1.0e-10	19	79	REACT_318	Platelet degranulation	ENSG00000172757, ENSG00000142168, ENSG00000127824, ENSG00000142192, ENSG00000005893, ENSG00000044574, ENSG00000171564,ENSG00000149925, ENSG00000120885, ENSG00000137076, ENSG00000175899, ENSG00000149131, ENSG00000197249, ENSG00000108518,ENSG00000198668, ENSG00000171557, ENSG00000171560, ENSG00000035403, ENSG00000072110
1.1e-10	36	277	REACT_18266	Axon guidance	ENSG00000196961, ENSG00000188157, ENSG00000183020, ENSG00000137267, ENSG00000127824, ENSG00000197694, ENSG00000145362,ENSG00000104833, ENSG00000198211, ENSG00000149269, ENSG00000109971, ENSG00000108518, ENSG00000063660, ENSG00000100345,ENSG00000018236, ENSG00000135862, ENSG00000167552, ENSG00000136040, ENSG00000147065, ENSG00000197959, ENSG00000172757,ENSG00000070182, ENSG00000137285, ENSG0000014…
3.2e-10	19	84	REACT_1280	Response to elevated platelet cytosolic Ca2+	ENSG00000172757, ENSG00000142168, ENSG00000127824, ENSG00000142192, ENSG00000005893, ENSG00000044574, ENSG00000171564,ENSG00000149925, ENSG00000120885, ENSG00000137076, ENSG00000175899, ENSG00000149131, ENSG00000197249, ENSG00000108518,ENSG00000198668, ENSG00000171557, ENSG00000171560, ENSG00000035403, ENSG00000072110
1.0e-09	16	62	REACT_723	Glucose metabolism	ENSG00000067225, ENSG00000152556, ENSG00000111640, ENSG00000171314, ENSG00000111674, ENSG00000149925, ENSG00000014641,ENSG00000074800, ENSG00000169299, ENSG00000109107, ENSG00000102144, ENSG00000105220, ENSG00000120053, ENSG00000198668,ENSG00000079739, ENSG00000111669
2.0e-09	11	27	REACT_1383	Glycolysis	ENSG00000109107, ENSG00000067225, ENSG00000105220, ENSG00000102144, ENSG00000152556, ENSG00000111640, ENSG00000171314,ENSG00000111674, ENSG00000149925, ENSG00000111669, ENSG00000074800
1.1e-08	98	1486	REACT_111217	Metabolism	ENSG00000105607, ENSG00000101444, ENSG00000188157, ENSG00000152556, ENSG00000136854, ENSG00000185624, ENSG00000111674,ENSG00000136810, ENSG00000100412, ENSG00000149925, ENSG00000169299, ENSG00000163344, ENSG00000133742, ENSG00000102144,ENSG00000006625, ENSG00000103876, ENSG00000160209, ENSG00000152234, ENSG00000148218, ENSG00000092010, ENSG00000198431,ENSG00000099624, ENSG00000087460, ENSG0000010…
1.1e-08	11	31	REACT_1520	Gluconeogenesis	ENSG00000109107, ENSG00000120053, ENSG00000105220, ENSG00000102144, ENSG00000111640, ENSG00000171314, ENSG00000111674,ENSG00000149925, ENSG00000111669, ENSG00000014641, ENSG00000074800
2.9e-08	12	41	REACT_22365	Recycling pathway of L1	ENSG00000198910, ENSG00000197959, ENSG00000147065, ENSG00000196961, ENSG00000183020, ENSG00000137267, ENSG00000127824,ENSG00000137285, ENSG00000104833, ENSG00000198211, ENSG00000106976, ENSG00000167552
6.0e-08	9	22	REACT_22298	Reinsertion of L1 into the plasma membrane	ENSG00000198910, ENSG00000196961, ENSG00000183020, ENSG00000137267, ENSG00000127824, ENSG00000137285, ENSG00000104833,ENSG00000198211, ENSG00000167552
6.0e-08	9	22	REACT_22136	Transport of L1 from C-domain to P-domain	ENSG00000198910, ENSG00000196961, ENSG00000183020, ENSG00000137267, ENSG00000127824, ENSG00000137285, ENSG00000104833,ENSG00000198211, ENSG00000167552
8.9e-08	6	8	REACT_1139	Sequestration of BAD protein by 14-3-3	ENSG00000170027, ENSG00000166913, ENSG00000134308, ENSG00000128245, ENSG00000108953, ENSG00000164924
8.9e-08	6	8	REACT_147700	14-3-3 Binds Phosphorylated TBC1D1	ENSG00000170027, ENSG00000166913, ENSG00000134308, ENSG00000128245, ENSG00000108953, ENSG00000164924
2.6e-07	6	9	REACT_147698	14-3-3 Binds Phosphorylated AS160 (TBC1D4)	ENSG00000170027, ENSG00000166913, ENSG00000134308, ENSG00000128245, ENSG00000108953, ENSG00000164924
3.9e-07	28	250	REACT_474	Metabolism of carbohydrates	ENSG00000067225, ENSG00000188157, ENSG00000152556, ENSG00000142657, ENSG00000111640, ENSG00000038427, ENSG00000171314,ENSG00000111674, ENSG00000149925, ENSG00000014641, ENSG00000074800, ENSG00000169299, ENSG00000156515, ENSG00000142798,ENSG00000130287, ENSG00000109107, ENSG00000102144, ENSG00000105220, ENSG00000120053, ENSG00000198668, ENSG00000063660,ENSG00000079739, ENSG00000177156, ENSG0000012…
4.5e-07	19	128	REACT_121399	MHC class II antigen presentation	ENSG00000197959, ENSG00000196961, ENSG00000127022, ENSG00000197102, ENSG00000183020, ENSG00000137267, ENSG00000127824,ENSG00000137285, ENSG00000104833, ENSG00000198211, ENSG00000106976, ENSG00000121083, ENSG00000135720, ENSG00000117984,ENSG00000077380, ENSG00000100280, ENSG00000174996, ENSG00000141367, ENSG00000167552
5.6e-07	13	62	REACT_147867	Translocation of GLUT4 to the Plasma Membrane	ENSG00000170027, ENSG00000198668, ENSG00000137267, ENSG00000127824, ENSG00000137285, ENSG00000128245, ENSG00000164924,ENSG00000104833, ENSG00000198211, ENSG00000166913, ENSG00000108953, ENSG00000134308, ENSG00000167552
6.2e-07	6	10	REACT_1663	Activation of BAD by calcineurin	ENSG00000170027, ENSG00000166913, ENSG00000134308, ENSG00000128245, ENSG00000108953, ENSG00000164924
1.8e-06	7	17	REACT_16967	Post-chaperonin tubulin folding pathway	ENSG00000198211, ENSG00000171530, ENSG00000137267, ENSG00000127824, ENSG00000137285, ENSG00000167552, ENSG00000104833
2.2e-06	36	403	REACT_111045	Developmental Biology	ENSG00000196961, ENSG00000188157, ENSG00000183020, ENSG00000137267, ENSG00000127824, ENSG00000197694, ENSG00000145362,ENSG00000104833, ENSG00000198211, ENSG00000149269, ENSG00000109971, ENSG00000108518, ENSG00000063660, ENSG00000100345,ENSG00000018236, ENSG00000135862, ENSG00000167552, ENSG00000136040, ENSG00000147065, ENSG00000197959, ENSG00000172757,ENSG00000070182, ENSG00000137285, ENSG0000014…
3.5e-06	40	481	REACT_604	Hemostasis	ENSG00000166086, ENSG00000142168, ENSG00000137267, ENSG00000127824, ENSG00000142192, ENSG00000104833, ENSG00000198211,ENSG00000005893, ENSG00000149925, ENSG00000120885, ENSG00000129244, ENSG00000108518, ENSG00000198668, ENSG00000171560,ENSG00000087460, ENSG00000167552, ENSG00000172354, ENSG00000115252, ENSG00000143153, ENSG00000172757, ENSG00000198053,ENSG00000077549, ENSG00000137285, ENSG0000016…
4.4e-06	7	19	REACT_23947	GABA synthesis, release, reuptake and degradation	ENSG00000109971, ENSG00000132639, ENSG00000183044, ENSG00000136854, ENSG00000112294, ENSG00000101152, ENSG00000067715
4.5e-06	5	8	REACT_16994	Beta-tubulin:GTP + Cofactor A -> Beta-tubulin:GTP: Cofactor A	ENSG00000198211, ENSG00000171530, ENSG00000137267, ENSG00000137285, ENSG00000104833
4.6e-06	6	13	REACT_10011	Association of Golgi transport vesicles with microtubules	ENSG00000198211, ENSG00000137267, ENSG00000127824, ENSG00000137285, ENSG00000167552, ENSG00000104833
4.6e-06	6	13	REACT_11039	Microtubule-dependent trafficking of connexons from Golgi to the plasma membrane	ENSG00000198211, ENSG00000137267, ENSG00000127824, ENSG00000137285, ENSG00000167552, ENSG00000104833
4.6e-06	6	13	REACT_10004	Insertion of connexons into the plasma membrane resulting in the formation of hemi-channels	ENSG00000198211, ENSG00000137267, ENSG00000127824, ENSG00000137285, ENSG00000167552, ENSG00000104833
4.6e-06	6	13	REACT_10108	Docking of connexons into junctional, double-membrane spanning channels	ENSG00000198211, ENSG00000137267, ENSG00000127824, ENSG00000137285, ENSG00000167552, ENSG00000104833
6.5e-06	7	20	REACT_17032	Hydrolysis of ATP and release of tubulin folding intermediate from CCT/TriC	ENSG00000198211, ENSG00000137267, ENSG00000127824, ENSG00000137285, ENSG00000167552, ENSG00000166226, ENSG00000104833
6.5e-06	7	20	REACT_16956	Formation of tubulin folding intermediates by CCT/TriC	ENSG00000198211, ENSG00000137267, ENSG00000127824, ENSG00000137285, ENSG00000167552, ENSG00000166226, ENSG00000104833
6.5e-06	7	20	REACT_16909	ADP is exchanged for ATP in the (ADP:CCT/TriC):tubulin complex	ENSG00000198211, ENSG00000137267, ENSG00000127824, ENSG00000137285, ENSG00000167552, ENSG00000166226, ENSG00000104833
6.5e-06	7	20	REACT_121213	B3GALT6 transfers Gal to the tetrasaccharide linker	ENSG00000142798, ENSG00000130287, ENSG00000124145, ENSG00000188157, ENSG00000063660, ENSG00000132692, ENSG00000038427
6.5e-06	7	20	REACT_121136	B4GALT7 transfers Gal group to tetrasaccharide linker	ENSG00000142798, ENSG00000130287, ENSG00000124145, ENSG00000188157, ENSG00000063660, ENSG00000132692, ENSG00000038427
7.0e-06	9	36	REACT_13723	Neurotransmitter Release Cycle	ENSG00000109971, ENSG00000136854, ENSG00000101152, ENSG00000008056, ENSG00000132639, ENSG00000135423, ENSG00000183044,ENSG00000067715, ENSG00000112294
7.7e-06	19	154	REACT_578	Apoptosis	ENSG00000170027, ENSG00000197694, ENSG00000164924, ENSG00000121083, ENSG00000187837, ENSG00000178209, ENSG00000142507,ENSG00000026025, ENSG00000092010, ENSG00000128245, ENSG00000172115, ENSG00000166913, ENSG00000100911, ENSG00000087274,ENSG00000108953, ENSG00000096696, ENSG00000134308, ENSG00000186868, ENSG00000100902
7.8e-06	6	14	REACT_11050	Transport of connexons to the plasma membrane	ENSG00000198211, ENSG00000137267, ENSG00000127824, ENSG00000137285, ENSG00000167552, ENSG00000104833
7.8e-06	6	14	REACT_17060	Beta-tubulin:GTP:Cofactor D+alpha-tubulin:GTP:Cofactor E-> Beta-tubulin:GTP:Cofactor D:alpha-tubulin:GTP:Cofactor E	ENSG00000198211, ENSG00000137267, ENSG00000127824, ENSG00000137285, ENSG00000167552, ENSG00000104833
9.4e-06	7	21	REACT_120955	GXYLTs transfer Xyl to core protein	ENSG00000142798, ENSG00000130287, ENSG00000124145, ENSG00000188157, ENSG00000063660, ENSG00000132692, ENSG00000038427
9.8e-06	5	9	REACT_16986	Beta-tubulin:GTP: Cofactor A+ Cofactor D -> Beta-tubulin:GTP:Cofactor D + Cofactor A	ENSG00000198211, ENSG00000171530, ENSG00000137267, ENSG00000137285, ENSG00000104833
1.1e-05	4	5	REACT_23791	Removal of the third glucose by glucosidase II and release from the chaperone	ENSG00000167004, ENSG00000127022, ENSG00000130175, ENSG00000089597
1.2e-05	10	48	REACT_21351	Exocytosis of platelet alpha granule contents	ENSG00000197249, ENSG00000171557, ENSG00000142192, ENSG00000120885, ENSG00000149925, ENSG00000171564, ENSG00000175899,ENSG00000171560, ENSG00000149131, ENSG00000072110
1.3e-05	6	15	REACT_549	Activation of BAD and translocation to mitochondria	ENSG00000170027, ENSG00000166913, ENSG00000134308, ENSG00000128245, ENSG00000108953, ENSG00000164924
1.3e-05	6	15	REACT_17016	Beta-tubulin:GTP:Cofactor D:alpha-tubulin:GTP:Cofactor E+ Cofactor C-> Beta-tubulin:GTP:Cofactor D:alpha-tubulin:GTP:Cofactor E:Cofactor C	ENSG00000198211, ENSG00000137267, ENSG00000127824, ENSG00000137285, ENSG00000167552, ENSG00000104833
1.3e-05	6	15	REACT_16958	Beta-tubulin:GTP:Cofactor D:alpha-tubulin:GTP:Cofactor E:Cofactor C-> Beta-tubulin:GDP :alpha-tubulin:GTP heterodimer +Cofactor E+ Cofactor D+ Cofactor C+ Pi	ENSG00000198211, ENSG00000137267, ENSG00000127824, ENSG00000137285, ENSG00000167552, ENSG00000104833
1.3e-05	7	22	REACT_697	Activation of BH3-only proteins	ENSG00000170027, ENSG00000166913, ENSG00000121083, ENSG00000134308, ENSG00000128245, ENSG00000108953, ENSG00000164924
1.3e-05	7	22	REACT_120897	B3GATs transfer GlcA to tetrasaccharide linker	ENSG00000142798, ENSG00000130287, ENSG00000124145, ENSG00000188157, ENSG00000063660, ENSG00000132692, ENSG00000038427
1.7e-05	22	207	REACT_798	Platelet activation, signaling and aggregation	ENSG00000172354, ENSG00000172757, ENSG00000142168, ENSG00000127824, ENSG00000142192, ENSG00000164924, ENSG00000005893,ENSG00000044574, ENSG00000171564, ENSG00000149925, ENSG00000067560, ENSG00000120885, ENSG00000137076, ENSG00000175899,ENSG00000149131, ENSG00000197249, ENSG00000108518, ENSG00000198668, ENSG00000171557, ENSG00000171560, ENSG00000035403,ENSG00000072110
1.9e-05	6	16	REACT_147824	RAB4A:GTP Activates KIF3	ENSG00000198211, ENSG00000137267, ENSG00000127824, ENSG00000137285, ENSG00000167552, ENSG00000104833
3.2e-05	4	6	REACT_16975	Basigin binds Mannose-carrying cell recognition molecules	ENSG00000198910, ENSG00000143153, ENSG00000172270, ENSG00000129244
3.4e-05	5	11	REACT_22359	Formation of clathrin coated vesicle	ENSG00000198910, ENSG00000197959, ENSG00000106976, ENSG00000196961, ENSG00000183020
4.2e-05	6	18	REACT_16892	unfolded actin/tubulin associates with prefoldin	ENSG00000198211, ENSG00000137267, ENSG00000127824, ENSG00000137285, ENSG00000167552, ENSG00000104833
4.5e-05	7	26	REACT_16936	Prefoldin mediated transfer of substrate to CCT/TriC	ENSG00000198211, ENSG00000137267, ENSG00000127824, ENSG00000137285, ENSG00000167552, ENSG00000166226, ENSG00000104833
4.5e-05	7	26	REACT_16961	Actin/tubulin:prefoldin complex associates with CCT/TriC	ENSG00000198211, ENSG00000137267, ENSG00000127824, ENSG00000137285, ENSG00000167552, ENSG00000166226, ENSG00000104833
4.5e-05	7	26	REACT_121408	A tetrasaccharide linker sequence is required for GAG synthesis	ENSG00000142798, ENSG00000130287, ENSG00000124145, ENSG00000188157, ENSG00000063660, ENSG00000132692, ENSG00000038427
4.6e-05	8	35	REACT_964	Intrinsic Pathway for Apoptosis	ENSG00000170027, ENSG00000128245, ENSG00000172115, ENSG00000164924, ENSG00000121083, ENSG00000166913, ENSG00000108953,ENSG00000134308
5.5e-05	20	192	REACT_11123	Membrane Trafficking	ENSG00000170027, ENSG00000137267, ENSG00000127824, ENSG00000137285, ENSG00000164924, ENSG00000104833, ENSG00000198211,ENSG00000106976, ENSG00000076554, ENSG00000132842, ENSG00000087086, ENSG00000100280, ENSG00000109971, ENSG00000198668,ENSG00000128245, ENSG00000166913, ENSG00000141367, ENSG00000108953, ENSG00000134308, ENSG00000167552
5.6e-05	5	12	REACT_13541	Caspase-mediated cleavage of cytoskeletal proteins	ENSG00000026025, ENSG00000087274, ENSG00000197694, ENSG00000186868, ENSG00000178209
5.6e-05	5	12	REACT_21347	Release of platelet cytosolic components	ENSG00000137076, ENSG00000198668, ENSG00000142168, ENSG00000127824, ENSG00000035403
5.9e-05	7	27	REACT_17029	Cooperation of Prefoldin and TriC/CCT in actin and tubulin folding	ENSG00000198211, ENSG00000137267, ENSG00000127824, ENSG00000137285, ENSG00000167552, ENSG00000166226, ENSG00000104833
5.9e-05	3	3	REACT_1329	n fibrin monomers -> fibrin multimer	ENSG00000171564, ENSG00000171560, ENSG00000171557
5.9e-05	3	3	REACT_163684	Dystroglycan binds AGRN and HSPG2	ENSG00000142798, ENSG00000188157, ENSG00000173402
5.9e-05	3	3	REACT_163818	AGRN binds NCAM1, PTPRS	ENSG00000105426, ENSG00000188157, ENSG00000149294
6.0e-05	6	19	REACT_118675	TOMM40 Complex Transports Proteins Across the Outer Mitochondrial Membrane	ENSG00000100412, ENSG00000144381, ENSG00000110955, ENSG00000152234, ENSG00000151729, ENSG00000100216
7.3e-05	4	7	REACT_1859	Pentose phosphate pathway (hexose monophosphate shunt)	ENSG00000142657, ENSG00000163931, ENSG00000177156, ENSG00000130313
8.8e-05	5	13	REACT_22148	L1 linked to actin cytoskeleton by ankyrin	ENSG00000198910, ENSG00000115306, ENSG00000070182, ENSG00000197694, ENSG00000145362
8.8e-05	5	13	REACT_23813	Release of GABA at the synapse	ENSG00000109971, ENSG00000132639, ENSG00000136854, ENSG00000101152, ENSG00000067715
8.8e-05	5	13	REACT_23973	GABA loaded synaptic vesicle Docking and Priming	ENSG00000109971, ENSG00000132639, ENSG00000136854, ENSG00000101152, ENSG00000067715
8.8e-05	5	13	REACT_25287	ATP1A:ATP1B:FXYD exchanges Na+ for K+	ENSG00000163399, ENSG00000018625, ENSG00000143153, ENSG00000137726, ENSG00000129244
1.1e-04	6	21	REACT_15294	Association of NuMA with microtubules	ENSG00000198211, ENSG00000137267, ENSG00000127824, ENSG00000137285, ENSG00000167552, ENSG00000104833
1.1e-04	6	21	REACT_15444	Translocation of NuMA to the centrosomes	ENSG00000198211, ENSG00000137267, ENSG00000127824, ENSG00000137285, ENSG00000167552, ENSG00000104833
1.4e-04	4	8	REACT_17024	Beta-tubulin:GTP + Cofactor D -> Beta-tubulin:GTP: Cofactor D	ENSG00000198211, ENSG00000137267, ENSG00000137285, ENSG00000104833
1.5e-04	6	22	REACT_20558	Smooth Muscle Contraction	ENSG00000137076, ENSG00000143549, ENSG00000198668, ENSG00000095637, ENSG00000092841, ENSG00000035403
1.8e-04	8	42	REACT_9411	Gap junction trafficking	ENSG00000137267, ENSG00000127824, ENSG00000137285, ENSG00000104833, ENSG00000106976, ENSG00000198211, ENSG00000141367,ENSG00000167552
1.9e-04	6	23	REACT_15510	Recruitment of NuMA to mitotic centrosomes	ENSG00000198211, ENSG00000137267, ENSG00000127824, ENSG00000137285, ENSG00000167552, ENSG00000104833
2.3e-04	3	4	REACT_214	fibrinogen -> fibrin monomer + 2 fibrinopeptide A + 2 fibrinopeptide B	ENSG00000171564, ENSG00000171560, ENSG00000171557
2.3e-04	3	4	REACT_1852	fibrin multimer -> fibrin multimer, crosslinked + NH4+	ENSG00000171564, ENSG00000171560, ENSG00000171557
2.5e-04	11	80	REACT_15296	Recruitment of mitotic centrosome proteins and complexes	ENSG00000170027, ENSG00000197102, ENSG00000137267, ENSG00000127824, ENSG00000137285, ENSG00000104833, ENSG00000198211,ENSG00000196230, ENSG00000183311, ENSG00000108953, ENSG00000077380, ENSG00000167552
2.5e-04	11	80	REACT_15479	Centrosome maturation	ENSG00000170027, ENSG00000197102, ENSG00000137267, ENSG00000127824, ENSG00000137285, ENSG00000104833, ENSG00000198211,ENSG00000196230, ENSG00000183311, ENSG00000108953, ENSG00000077380, ENSG00000167552
2.6e-04	8	44	REACT_9480	Gap junction trafficking and regulation	ENSG00000137267, ENSG00000127824, ENSG00000137285, ENSG00000104833, ENSG00000106976, ENSG00000198211, ENSG00000141367,ENSG00000167552
2.8e-04	11	81	REACT_120995	Transport of antigen loaded MHC II molecules to surface	ENSG00000197102, ENSG00000137267, ENSG00000127824, ENSG00000174996, ENSG00000137285, ENSG00000104833, ENSG00000198211,ENSG00000121083, ENSG00000135720, ENSG00000077380, ENSG00000167552
3.3e-04	12	96	REACT_2203	G2/M Transition	ENSG00000170027, ENSG00000197102, ENSG00000137267, ENSG00000127824, ENSG00000137285, ENSG00000104833, ENSG00000198211,ENSG00000196230, ENSG00000183311, ENSG00000108953, ENSG00000123240, ENSG00000077380, ENSG00000167552
4.0e-04	4	10	REACT_18389	Dephosphorylation of NCAM1 bound pFyn	ENSG00000115306, ENSG00000070182, ENSG00000149294, ENSG00000197694
4.0e-04	4	10	REACT_18343	Autophosphorylation of NCAM1 bound Fyn	ENSG00000115306, ENSG00000070182, ENSG00000149294, ENSG00000197694
4.4e-04	12	99	REACT_21391	Mitotic G2-G2/M phases	ENSG00000170027, ENSG00000197102, ENSG00000137267, ENSG00000127824, ENSG00000137285, ENSG00000104833, ENSG00000198211,ENSG00000196230, ENSG00000183311, ENSG00000108953, ENSG00000123240, ENSG00000077380, ENSG00000167552
4.5e-04	10	72	REACT_163906	ECM proteoglycans	ENSG00000130287, ENSG00000188157, ENSG00000149294, ENSG00000038427, ENSG00000142192, ENSG00000105426, ENSG00000135862,ENSG00000173402, ENSG00000132692, ENSG00000135424
5.6e-04	3	5	REACT_726	Adhesion of integrin alphaIIbbeta3 to fibrin network	ENSG00000171564, ENSG00000171560, ENSG00000171557
5.6e-04	3	5	REACT_13787	Interaction of integrin alphaDbeta2 with fibrin	ENSG00000171564, ENSG00000171560, ENSG00000171557
5.6e-04	3	5	REACT_13612	Interaction of integrin alphaXbeta2 with fibrin	ENSG00000171564, ENSG00000171560, ENSG00000171557
5.6e-04	3	5	REACT_20634	Activation of CaMKII	ENSG00000198668, ENSG00000058404, ENSG00000145349
5.6e-04	3	5	REACT_22358	Interaction of NUMB with L1	ENSG00000198910, ENSG00000196961, ENSG00000183020
5.6e-04	14	131	REACT_111083	The citric acid (TCA) cycle and respiratory electron transport	ENSG00000105953, ENSG00000140374, ENSG00000134333, ENSG00000172340, ENSG00000167792, ENSG00000152234, ENSG00000172270,ENSG00000172115, ENSG00000010256, ENSG00000100412, ENSG00000111716, ENSG00000099624, ENSG00000110955, ENSG00000136143
5.8e-04	7	38	REACT_24947	Kinesins move along microtubules consuming ATP	ENSG00000198211, ENSG00000137267, ENSG00000127824, ENSG00000174996, ENSG00000137285, ENSG00000167552, ENSG00000104833
5.8e-04	7	38	REACT_25309	Kinesins bind microtubules	ENSG00000198211, ENSG00000137267, ENSG00000127824, ENSG00000174996, ENSG00000137285, ENSG00000167552, ENSG00000104833
6.1e-04	4	11	REACT_18333	Recruitment of FAK to NCAM1:Fyn in lipid rafts	ENSG00000115306, ENSG00000070182, ENSG00000149294, ENSG00000197694
6.1e-04	4	11	REACT_23810	Calnexin/calreticulin cycle	ENSG00000167004, ENSG00000127022, ENSG00000130175, ENSG00000089597
6.2e-04	6	28	REACT_22266	Interaction between L1 and Ankyrins	ENSG00000198910, ENSG00000163531, ENSG00000115306, ENSG00000070182, ENSG00000197694, ENSG00000145362
6.5e-04	5	19	REACT_160149	CR:atREs binds apoE and HSPG	ENSG00000142798, ENSG00000130203, ENSG00000124145, ENSG00000188157, ENSG00000063660
6.5e-04	5	19	REACT_160151	NREH hydrolyses atREs (HSPG:apoE) to atROL and FAs	ENSG00000142798, ENSG00000130203, ENSG00000124145, ENSG00000188157, ENSG00000063660
8.0e-04	7	40	REACT_25201	Kinesins	ENSG00000198211, ENSG00000137267, ENSG00000127824, ENSG00000174996, ENSG00000137285, ENSG00000167552, ENSG00000104833
8.0e-04	19	217	REACT_118779	Extracellular matrix organization	ENSG00000188157, ENSG00000149294, ENSG00000038427, ENSG00000142192, ENSG00000185624, ENSG00000118271, ENSG00000105426,ENSG00000117984, ENSG00000173402, ENSG00000178209, ENSG00000130287, ENSG00000142798, ENSG00000179915, ENSG00000166794,ENSG00000124145, ENSG00000135862, ENSG00000132692, ENSG00000072110, ENSG00000135424
8.4e-04	5	20	REACT_20548	ATP Hydrolysis By Myosin	ENSG00000137076, ENSG00000143549, ENSG00000095637, ENSG00000092841, ENSG00000035403
8.4e-04	5	20	REACT_20663	Myosin Binds ATP	ENSG00000137076, ENSG00000143549, ENSG00000095637, ENSG00000092841, ENSG00000035403
8.4e-04	5	20	REACT_20643	Calcium Binds Caldesmon	ENSG00000137076, ENSG00000143549, ENSG00000095637, ENSG00000092841, ENSG00000035403
8.4e-04	5	20	REACT_20613	Release Of ADP From Myosin	ENSG00000137076, ENSG00000143549, ENSG00000095637, ENSG00000092841, ENSG00000035403
8.7e-04	17	185	REACT_13	Metabolism of amino acids and derivatives	ENSG00000105607, ENSG00000145293, ENSG00000101444, ENSG00000151552, ENSG00000135423, ENSG00000105953, ENSG00000142507,ENSG00000106049, ENSG00000120053, ENSG00000166165, ENSG00000103876, ENSG00000159423, ENSG00000092010, ENSG00000100911,ENSG00000100902, ENSG00000078070, ENSG00000131844
8.8e-04	4	12	REACT_12397	Endocytosis (internalization) of clathrin-coated vesicle	ENSG00000197959, ENSG00000106976, ENSG00000196961, ENSG00000183020
8.8e-04	4	12	REACT_15425	Serotonin Neurotransmitter Release Cycle	ENSG00000132639, ENSG00000136854, ENSG00000067715, ENSG00000008056
8.8e-04	4	12	REACT_15293	Dopamine Neurotransmitter Release Cycle	ENSG00000132639, ENSG00000136854, ENSG00000067715, ENSG00000008056
8.8e-04	4	12	REACT_15545	Autophosphorylation of SRC	ENSG00000171564, ENSG00000137076, ENSG00000171560, ENSG00000171557
8.8e-04	4	12	REACT_15517	Dopamine synaptic vesicle docking and priming	ENSG00000132639, ENSG00000136854, ENSG00000067715, ENSG00000008056
8.8e-04	4	12	REACT_15533	Release of docked dopamine loaded synaptic vesicle	ENSG00000132639, ENSG00000136854, ENSG00000067715, ENSG00000008056
8.8e-04	4	12	REACT_15503	Release of docked serotonin loaded synaptic vesicle	ENSG00000132639, ENSG00000136854, ENSG00000067715, ENSG00000008056
8.8e-04	4	12	REACT_15338	Serotonin loaded synaptic vesicle docking and priming	ENSG00000132639, ENSG00000136854, ENSG00000067715, ENSG00000008056
8.8e-04	4	12	REACT_18385	Phosphorylation of FAK by Src kinase	ENSG00000115306, ENSG00000070182, ENSG00000149294, ENSG00000197694
8.8e-04	4	12	REACT_18375	Recruitment of Grb2 to pFAK:NCAM1	ENSG00000115306, ENSG00000070182, ENSG00000149294, ENSG00000197694
8.8e-04	4	12	REACT_121392	HS-GAGs translocate to the lysosome for degradation	ENSG00000142798, ENSG00000124145, ENSG00000188157, ENSG00000063660
8.8e-04	4	12	REACT_121021	Some HSPGs are secreted to the plasma membrane	ENSG00000142798, ENSG00000124145, ENSG00000188157, ENSG00000063660
9.1e-04	6	30	REACT_18307	Trafficking of AMPA receptors	ENSG00000120251, ENSG00000073969, ENSG00000196961, ENSG00000183020, ENSG00000058404, ENSG00000145349
9.1e-04	6	30	REACT_18347	Glutamate Binding, Activation of AMPA Receptors and Synaptic Plasticity	ENSG00000120251, ENSG00000073969, ENSG00000196961, ENSG00000183020, ENSG00000058404, ENSG00000145349
9.3e-04	7	41	REACT_1046	Pyruvate metabolism and Citric Acid (TCA) cycle	ENSG00000105953, ENSG00000100412, ENSG00000134333, ENSG00000111716, ENSG00000172340, ENSG00000172270, ENSG00000136143
9.5e-04	8	53	REACT_16952	Protein folding	ENSG00000198211, ENSG00000171530, ENSG00000137267, ENSG00000127824, ENSG00000137285, ENSG00000167552, ENSG00000166226,ENSG00000104833
9.8e-04	9	66	REACT_19271	Semaphorin interactions	ENSG00000136040, ENSG00000149269, ENSG00000137076, ENSG00000067560, ENSG00000172757, ENSG00000164050, ENSG00000096384,ENSG00000092841, ENSG00000100345
1.1e-03	3	6	REACT_15494	DARPP-32 is dephosphorylated on Thr34 by PP2B	ENSG00000198668, ENSG00000138814, ENSG00000131771
1.1e-03	6	31	REACT_9509	Gap junction assembly	ENSG00000198211, ENSG00000137267, ENSG00000127824, ENSG00000137285, ENSG00000167552, ENSG00000104833
1.2e-03	4	13	REACT_12435	Retrograde neurotrophin signalling	ENSG00000197959, ENSG00000106976, ENSG00000196961, ENSG00000183020
1.2e-03	4	13	REACT_15371	Translocation of FADK1 to Focal complexes	ENSG00000171564, ENSG00000137076, ENSG00000171560, ENSG00000171557
1.2e-03	4	13	REACT_15535	Autophosphorylation of FADK1 at Y397	ENSG00000171564, ENSG00000137076, ENSG00000171560, ENSG00000171557
1.2e-03	4	13	REACT_15368	Phosphorylation of pFADK1 by SRC	ENSG00000171564, ENSG00000137076, ENSG00000171560, ENSG00000171557
1.2e-03	4	13	REACT_15500	Interaction of integrin alphaIIb beta3 with Fibrinogen	ENSG00000171564, ENSG00000137076, ENSG00000171560, ENSG00000171557
1.2e-03	4	13	REACT_15403	Clustering of Integrin alphaIIb beta3 complexes	ENSG00000171564, ENSG00000137076, ENSG00000171560, ENSG00000171557
1.2e-03	4	13	REACT_15464	Dephosphorylation of inactive SRC by PTPB1	ENSG00000171564, ENSG00000137076, ENSG00000171560, ENSG00000171557
1.2e-03	4	13	REACT_15349	Release of CSK from SRC	ENSG00000171564, ENSG00000137076, ENSG00000171560, ENSG00000171557
1.2e-03	4	13	REACT_18259	SOS binds Grb2 bound to pFAK:NCAM1	ENSG00000115306, ENSG00000070182, ENSG00000149294, ENSG00000197694
1.2e-03	4	13	REACT_23931	SYK binds to integrin alphaIIb beta3	ENSG00000171564, ENSG00000137076, ENSG00000171560, ENSG00000171557
1.2e-03	4	13	REACT_23775	SYK activation by SRC	ENSG00000171564, ENSG00000137076, ENSG00000171560, ENSG00000171557
1.2e-03	4	13	REACT_23878	N-glycan trimming in the ER and Calnexin/Calreticulin cycle	ENSG00000167004, ENSG00000127022, ENSG00000130175, ENSG00000089597
1.2e-03	4	13	REACT_25195	Advanced glycosylation endproduct receptor signaling	ENSG00000116489, ENSG00000160307, ENSG00000130175, ENSG00000142192
1.2e-03	4	13	REACT_121335	Heparanase (HPSE) cleaves heparan sulfate from its proteoglycan (lysosome)	ENSG00000142798, ENSG00000124145, ENSG00000188157, ENSG00000063660
1.2e-03	4	13	REACT_120961	Heparanase 2 (HPSE2) cleaves heparan sulfate from its proteoglycan (plasma membrane)	ENSG00000142798, ENSG00000124145, ENSG00000188157, ENSG00000063660
1.2e-03	4	13	REACT_120794	GLCE epimerises GlcA to IdoA	ENSG00000142798, ENSG00000124145, ENSG00000188157, ENSG00000063660
1.2e-03	4	13	REACT_120946	GLCE epimerises more GlcA to IdoA as sulfate content rises	ENSG00000142798, ENSG00000124145, ENSG00000188157, ENSG00000063660
1.2e-03	4	13	REACT_120904	HS2ST1 sulfates IdoA at C2 in heparan sulfate	ENSG00000142798, ENSG00000124145, ENSG00000188157, ENSG00000063660
1.2e-03	17	191	REACT_13477	Transmission across Chemical Synapses	ENSG00000120251, ENSG00000073969, ENSG00000172354, ENSG00000196961, ENSG00000183020, ENSG00000136854, ENSG00000101152,ENSG00000008056, ENSG00000132639, ENSG00000135423, ENSG00000058404, ENSG00000067715, ENSG00000109971, ENSG00000198668,ENSG00000145349, ENSG00000112294, ENSG00000183044
1.5e-03	2	2	REACT_2164	alpha-D-Glucose 6-phosphate <=> D-Glucose 1-phosphate	ENSG00000079739, ENSG00000169299
1.5e-03	2	2	REACT_605	D-Glucose 1-phosphate <=> alpha-D-Glucose 6-phosphate	ENSG00000079739, ENSG00000169299
1.5e-03	2	2	REACT_1010	(S)-Lactate + NAD+ <=> Pyruvate + NADH + H+	ENSG00000134333, ENSG00000111716
1.5e-03	2	2	REACT_1553	beta-methylcrotonyl-CoA + ATP + CO2 <=> beta-methylglutaconyl-CoA + ADP + orthophosphate + H2O [MCCA]	ENSG00000131844, ENSG00000078070
1.5e-03	2	2	REACT_178	Pyruvate + NADH + H+ <=> (S)-Lactate + NAD+	ENSG00000134333, ENSG00000111716
1.5e-03	2	2	REACT_1609	thioredoxin, oxidized + NADPH + H+ => thioredoxin, reduced + NADP+	ENSG00000136810, ENSG00000198431
1.5e-03	2	2	REACT_939	Insulin effects increased synthesis of Xylulose-5-Phosphate	ENSG00000163931, ENSG00000177156
1.5e-03	2	2	REACT_22231	L1 and NCAM1 engaged in cis-interaction	ENSG00000198910, ENSG00000149294
1.5e-03	2	2	REACT_22386	Interaction of L1 with Neurocan	ENSG00000198910, ENSG00000130287
1.5e-03	2	2	REACT_18427	Interaction of NCAM1 with Neurocan	ENSG00000130287, ENSG00000149294
1.5e-03	2	2	REACT_18305	Interaction of NCAM1 with agrin	ENSG00000188157, ENSG00000149294
1.5e-03	2	2	REACT_19130	Necl-1:Necl-2 trans heterodimer interaction	ENSG00000162706, ENSG00000182985
1.5e-03	2	2	REACT_22130	Cis-heterodimerization of L1 and DM-GRASP/ALCAM/BEN	ENSG00000198910, ENSG00000170017
1.5e-03	2	2	REACT_22321	Cis-heterodimerization of L1 and Contactin-1/F3/F11	ENSG00000198910, ENSG00000018236
1.5e-03	2	2	REACT_25152	Phosphorylated KSRP (Ser193) Binds 14-3-3zeta in the Nucleus	ENSG00000088247, ENSG00000164924
1.5e-03	2	2	REACT_21275	beta-methylglutaconyl-CoA + ADP + orthophosphate + H2O <=> beta-methylcrotonyl-CoA + ATP + CO2 [MCCA]	ENSG00000131844, ENSG00000078070
1.5e-03	2	2	REACT_23964	Degradation of GABA	ENSG00000183044, ENSG00000112294
1.5e-03	2	2	REACT_115713	Transcription of GFAP and S100B	ENSG00000131095, ENSG00000160307
1.5e-03	2	2	REACT_121371	Carbonic Anhydrase I/II Hydrates Carbon Dioxide	ENSG00000133742, ENSG00000104267
1.5e-03	2	2	REACT_120912	Carbonic Anhydrase I/II Dehydrates Bicarbonate	ENSG00000133742, ENSG00000104267
1.5e-03	2	2	REACT_163783	Dystroglycan binds NRXN1	ENSG00000179915, ENSG00000173402
1.5e-03	2	2	REACT_163843	AGRN binds Beta amyloid fibril via GAG chains	ENSG00000188157, ENSG00000142192
1.5e-03	2	2	REACT_163717	AGRN binds Alpha-dystroglycan	ENSG00000188157, ENSG00000173402
1.5e-03	2	2	REACT_163911	Syndecan-4 binds ACTN1	ENSG00000124145, ENSG00000072110
1.7e-03	4	14	REACT_15323	Recruitment of GRB2 to p-FADK1	ENSG00000171564, ENSG00000137076, ENSG00000171560, ENSG00000171557
1.7e-03	4	14	REACT_15375	Phosphorylation of p130Cas by SRC-FADK1 complex	ENSG00000171564, ENSG00000137076, ENSG00000171560, ENSG00000171557
1.7e-03	4	14	REACT_15348	Recruitment of p130Cas to FADK1	ENSG00000171564, ENSG00000137076, ENSG00000171560, ENSG00000171557
1.7e-03	4	14	REACT_121050	Another GlcNAc addition extends the heparan chain	ENSG00000142798, ENSG00000124145, ENSG00000188157, ENSG00000063660
1.7e-03	4	14	REACT_121320	Glucuronate is added to the heparan chain	ENSG00000142798, ENSG00000124145, ENSG00000188157, ENSG00000063660
1.7e-03	4	14	REACT_121277	The addition of GlcNAc to the terminal glucuronate residue creates heparan	ENSG00000142798, ENSG00000124145, ENSG00000188157, ENSG00000063660
1.7e-03	4	14	REACT_120741	HS3ST1 sulfates GlcN at C3 in heparan sulfate	ENSG00000142798, ENSG00000124145, ENSG00000188157, ENSG00000063660
1.7e-03	4	14	REACT_120936	Another GlcA addition extends the heparan chain	ENSG00000142798, ENSG00000124145, ENSG00000188157, ENSG00000063660
1.8e-03	3	7	REACT_22118	L1 binds to AP-2 Clathrin complex	ENSG00000198910, ENSG00000196961, ENSG00000183020
1.8e-03	3	7	REACT_121041	DS is cleaved from its proteoglycan	ENSG00000130287, ENSG00000132692, ENSG00000038427
1.8e-03	3	7	REACT_120855	DSPG and CSPG translocate to the lysosome for degradation	ENSG00000130287, ENSG00000132692, ENSG00000038427
1.8e-03	3	7	REACT_121341	DSPGs are secreted	ENSG00000130287, ENSG00000132692, ENSG00000038427
1.8e-03	3	7	REACT_120998	CSPG is secreted	ENSG00000130287, ENSG00000132692, ENSG00000038427
1.8e-03	3	7	REACT_121272	CS is cleaved from its proteoglycan	ENSG00000130287, ENSG00000132692, ENSG00000038427
2.0e-03	5	24	REACT_160272	LRPs transport extracellular CR:atREs:HSPG:apoE to cytosol	ENSG00000142798, ENSG00000130203, ENSG00000124145, ENSG00000188157, ENSG00000063660
2.2e-03	4	15	REACT_12591	Glutamate Neurotransmitter Release Cycle	ENSG00000132639, ENSG00000135423, ENSG00000136854, ENSG00000067715
2.2e-03	4	15	REACT_15405	Interaction of SOS with GRB2 bound to FADK1	ENSG00000171564, ENSG00000137076, ENSG00000171560, ENSG00000171557
2.2e-03	4	15	REACT_15443	GRB2:SOS provides linkage to MAPK signaling for Intergrins	ENSG00000171564, ENSG00000137076, ENSG00000171560, ENSG00000171557
2.2e-03	4	15	REACT_15397	Crk binding to p130cas	ENSG00000171564, ENSG00000137076, ENSG00000171560, ENSG00000171557
2.2e-03	4	15	REACT_15381	p130Cas linkage to MAPK signaling for integrins	ENSG00000171564, ENSG00000137076, ENSG00000171560, ENSG00000171557
2.2e-03	4	15	REACT_120849	HS6STs sulfate GlcN at C6 in heparan sulfate/heparin	ENSG00000142798, ENSG00000124145, ENSG00000188157, ENSG00000063660
2.4e-03	8	61	REACT_163874	Non-integrin membrane-ECM interactions	ENSG00000142798, ENSG00000188157, ENSG00000179915, ENSG00000124145, ENSG00000118271, ENSG00000135862, ENSG00000173402,ENSG00000072110
2.4e-03	7	48	REACT_17004	Chaperonin-mediated protein folding	ENSG00000198211, ENSG00000137267, ENSG00000127824, ENSG00000137285, ENSG00000167552, ENSG00000166226, ENSG00000104833
2.4e-03	7	48	REACT_121206	Chondroitin sulfate/dermatan sulfate metabolism	ENSG00000142798, ENSG00000130287, ENSG00000124145, ENSG00000188157, ENSG00000063660, ENSG00000132692, ENSG00000038427
2.7e-03	8	62	REACT_15364	Loss of Nlp from mitotic centrosomes	ENSG00000170027, ENSG00000197102, ENSG00000127824, ENSG00000104833, ENSG00000196230, ENSG00000183311, ENSG00000108953,ENSG00000077380, ENSG00000167552
2.7e-03	8	62	REACT_15386	Plk1-mediated phosphorylation of Nlp	ENSG00000170027, ENSG00000197102, ENSG00000127824, ENSG00000104833, ENSG00000196230, ENSG00000183311, ENSG00000108953,ENSG00000077380, ENSG00000167552
2.7e-03	8	62	REACT_15451	Loss of proteins required for interphase microtubule organizationÃ‚Â from the centrosome	ENSG00000170027, ENSG00000197102, ENSG00000127824, ENSG00000104833, ENSG00000196230, ENSG00000183311, ENSG00000108953,ENSG00000077380, ENSG00000167552
2.7e-03	8	62	REACT_15313	Loss of C-Nap-1 from centrosomes	ENSG00000170027, ENSG00000197102, ENSG00000127824, ENSG00000104833, ENSG00000196230, ENSG00000183311, ENSG00000108953,ENSG00000077380, ENSG00000167552
2.7e-03	8	62	REACT_15440	Dissociation of Phospho-Nlp from the centrosome	ENSG00000170027, ENSG00000197102, ENSG00000127824, ENSG00000104833, ENSG00000196230, ENSG00000183311, ENSG00000108953,ENSG00000077380, ENSG00000167552
2.7e-03	8	62	REACT_15470	Recruitment of Plk1 to centrosomes	ENSG00000170027, ENSG00000197102, ENSG00000127824, ENSG00000104833, ENSG00000196230, ENSG00000183311, ENSG00000108953,ENSG00000077380, ENSG00000167552
2.9e-03	3	8	REACT_22103	Transport of L1 into endosomes	ENSG00000198910, ENSG00000196961, ENSG00000183020
2.9e-03	3	8	REACT_23968	Loading of GABA into clathrin sculpted GABA transport vesicle lumen	ENSG00000109971, ENSG00000101152, ENSG00000067715
2.9e-03	3	8	REACT_121329	Uptake of Carbon Dioxide and Release of Oxygen by Erythrocytes	ENSG00000188536, ENSG00000133742, ENSG00000104267, ENSG00000206172
2.9e-03	3	8	REACT_121380	Uptake of Oxygen and Release of Carbon Dioxide by Erythrocytes	ENSG00000188536, ENSG00000133742, ENSG00000104267, ENSG00000206172
2.9e-03	3	8	REACT_120969	O2/CO2 exchange in erythrocytes	ENSG00000188536, ENSG00000133742, ENSG00000104267, ENSG00000206172
2.9e-03	3	8	REACT_120940	Chondroitin 4-sulfate (C4S) can be further sulfated on position 6 by CHST15	ENSG00000130287, ENSG00000132692, ENSG00000038427
2.9e-03	3	8	REACT_120814	Dermatan-sulfate epimerase (DSE) converts chondroitin sulfate (CS) to dermatan sulfate (DS)	ENSG00000130287, ENSG00000132692, ENSG00000038427
2.9e-03	3	8	REACT_120932	Dermatan sulfate can be further sulfated on position 2 of iduronate	ENSG00000130287, ENSG00000132692, ENSG00000038427
2.9e-03	3	8	REACT_120903	CHST14 transfers SO4(2-) to DS	ENSG00000130287, ENSG00000132692, ENSG00000038427
2.9e-03	3	8	REACT_163951	Tenascins C, R, (X, N) bind lecticans	ENSG00000130287, ENSG00000132692, ENSG00000038427
2.9e-03	4	16	REACT_18366	NCAM1:pFAK:Grb2:Sos-mediated nucleotide exchange of Ras	ENSG00000115306, ENSG00000070182, ENSG00000149294, ENSG00000197694
2.9e-03	4	16	REACT_18422	Trafficking of GluR2-containing AMPA receptors	ENSG00000120251, ENSG00000073969, ENSG00000196961, ENSG00000183020
2.9e-03	4	16	REACT_120811	NDST1-4 can sulfate a glucosamine residue in heparan to form heparan sulfate (HS)	ENSG00000142798, ENSG00000124145, ENSG00000188157, ENSG00000063660
2.9e-03	4	16	REACT_121110	NDST1-4 N-deacetylates GlcNAc residues in heparan	ENSG00000142798, ENSG00000124145, ENSG00000188157, ENSG00000063660
3.3e-03	6	38	REACT_107	Apoptotic cleavage of cellular proteins	ENSG00000026025, ENSG00000087274, ENSG00000197694, ENSG00000096696, ENSG00000186868, ENSG00000178209
3.3e-03	8	64	REACT_15401	Recruitment of CDK11p58 to the centrosomes	ENSG00000170027, ENSG00000197102, ENSG00000127824, ENSG00000104833, ENSG00000196230, ENSG00000183311, ENSG00000108953,ENSG00000077380, ENSG00000167552
3.4e-03	7	51	REACT_17044	Muscle contraction	ENSG00000137076, ENSG00000143549, ENSG00000026025, ENSG00000198668, ENSG00000095637, ENSG00000092841, ENSG00000035403
3.5e-03	5	27	REACT_22364	Ankyrins link voltage-gated sodium and potassium channels to spectrin and L1	ENSG00000163531, ENSG00000115306, ENSG00000070182, ENSG00000197694, ENSG00000145362
3.8e-03	7	52	REACT_995	Apoptotic execution phase	ENSG00000026025, ENSG00000187837, ENSG00000087274, ENSG00000197694, ENSG00000096696, ENSG00000186868, ENSG00000178209
4.2e-03	3	9	REACT_12617	Glutamate synaptic vesicle docking and priming	ENSG00000132639, ENSG00000136854, ENSG00000067715
4.2e-03	3	9	REACT_12411	release of L-Glutamate at the synapse	ENSG00000132639, ENSG00000136854, ENSG00000067715
4.2e-03	3	9	REACT_15483	Acetylcholine synaptic vesicle docking and priming	ENSG00000132639, ENSG00000136854, ENSG00000067715
4.2e-03	3	9	REACT_15404	Release of acetylcholine at the synapse	ENSG00000132639, ENSG00000136854, ENSG00000067715
4.2e-03	3	9	REACT_15448	Release of noradrenaline at the synapse	ENSG00000132639, ENSG00000136854, ENSG00000067715
4.2e-03	3	9	REACT_15411	Noradrenalin synaptic vesicle docking and priming	ENSG00000132639, ENSG00000136854, ENSG00000067715
4.2e-03	3	9	REACT_22099	Phosphorylation of L1 by ERK	ENSG00000198910, ENSG00000196961, ENSG00000183020
4.2e-03	3	9	REACT_23807	Interaction of nephrin with adherens junction-associated proteins	ENSG00000115306, ENSG00000197694, ENSG00000072110
4.2e-03	3	9	REACT_120769	The addition of GalNAc to the terminal glucuronate residue forms chondroitin	ENSG00000130287, ENSG00000132692, ENSG00000038427
4.2e-03	3	9	REACT_120725	Chondroitin can be sulfated on position 6 of GalNAc by CHST3,7	ENSG00000130287, ENSG00000132692, ENSG00000038427
4.2e-03	6	40	REACT_24968	Retinoid metabolism and transport	ENSG00000142798, ENSG00000130203, ENSG00000124145, ENSG00000118271, ENSG00000188157, ENSG00000063660
4.5e-03	2	3	REACT_2018	Phosphoenolpyruvate + H2O <=> 2-Phospho-D-glycerate	ENSG00000074800, ENSG00000111674
4.5e-03	2	3	REACT_235	dihydroxyacetone phosphate + D-glyceraldehyde 3-phosphate <=> D-fructose 1,6-bisphosphate	ENSG00000149925, ENSG00000109107
4.5e-03	2	3	REACT_1602	D-fructose 1,6-bisphosphate <=> dihydroxyacetone phosphate + D-glyceraldehyde 3-phosphate	ENSG00000149925, ENSG00000109107
4.5e-03	2	3	REACT_1400	2-Phospho-D-glycerate <=> Phosphoenolpyruvate + H2O	ENSG00000074800, ENSG00000111674
4.5e-03	2	3	REACT_22413	Neurofascin binds contactin-1:CASPR complex	ENSG00000163531, ENSG00000018236
4.5e-03	2	3	REACT_19179	Transhomodimerization of Nectin-like (Necl) proteins	ENSG00000162706, ENSG00000182985
4.5e-03	2	3	REACT_23850	Removal of the second glucose by glucosidase II	ENSG00000130175, ENSG00000089597
4.5e-03	2	3	REACT_25219	The TRTK-12 fragment of F-actin capping protein alpha binds the AGER ligand S100B	ENSG00000116489, ENSG00000160307
4.5e-03	2	3	REACT_25363	F-actin capping protein is a heterodimer	ENSG00000116489, ENSG00000077549
4.5e-03	2	3	REACT_23831	Binding of ERp57	ENSG00000167004, ENSG00000127022
4.5e-03	2	3	REACT_23924	14-3-3 proteins beta and zeta bind and inhibit Rap1Gap2	ENSG00000166913, ENSG00000164924
4.5e-03	2	3	REACT_160297	Transfer of Ferriheme from Methemoglobin to Hemopexin	ENSG00000188536, ENSG00000110169, ENSG00000206172
4.5e-03	2	3	REACT_163795	HLCS biotinylates MCCC1:MCCC2	ENSG00000131844, ENSG00000078070
4.5e-03	4	18	REACT_21330	Synthesis and interconversion of nucleotide di- and triphosphates	ENSG00000136810, ENSG00000198431, ENSG00000104687, ENSG00000106992
4.5e-03	4	18	REACT_120839	HS3STs sulfate GlcN at C3 in heparan sulfate	ENSG00000142798, ENSG00000124145, ENSG00000188157, ENSG00000063660
4.8e-03	8	68	REACT_15467	Recruitment of additional gamma tubulin/ gamma TuRC to the centrosome	ENSG00000170027, ENSG00000197102, ENSG00000127824, ENSG00000104833, ENSG00000196230, ENSG00000183311, ENSG00000108953,ENSG00000077380, ENSG00000167552
4.8e-03	6	41	REACT_25149	Ion transport by P-type ATPases	ENSG00000163399, ENSG00000018625, ENSG00000143153, ENSG00000070961, ENSG00000137726, ENSG00000129244
4.8e-03	5	29	REACT_2051	Formation of Fibrin Clot (Clotting Cascade)	ENSG00000171564, ENSG00000175899, ENSG00000171560, ENSG00000171557, ENSG00000149131
5.3e-03	7	55	REACT_121314	Heparan sulfate/heparin (HS-GAG) metabolism	ENSG00000142798, ENSG00000130287, ENSG00000124145, ENSG00000188157, ENSG00000063660, ENSG00000132692, ENSG00000038427
5.6e-03	4	19	REACT_1785	Citric acid cycle (TCA cycle)	ENSG00000105953, ENSG00000100412, ENSG00000172340, ENSG00000136143
5.8e-03	3	10	REACT_18414	Dephosphorylation of NCAM1 bound pFyn	ENSG00000115306, ENSG00000070182, ENSG00000197694
5.8e-03	3	10	REACT_18408	Autophosphorylation of NCAM1 bound Fyn	ENSG00000115306, ENSG00000070182, ENSG00000197694
5.8e-03	3	10	REACT_75782	E1 mediated ubiquitin activation	ENSG00000197548, ENSG00000033178, ENSG00000130985
5.8e-03	3	10	REACT_121192	GalNAc is added to chondroitin	ENSG00000130287, ENSG00000132692, ENSG00000038427
5.8e-03	3	10	REACT_120800	Dermatan sulfate biosynthesis	ENSG00000130287, ENSG00000132692, ENSG00000038427
7.7e-03	3	11	REACT_1439	Common Pathway	ENSG00000171564, ENSG00000171560, ENSG00000171557
7.7e-03	3	11	REACT_6960	Glutathione synthesis and recycling	ENSG00000006625, ENSG00000100983, ENSG00000099998
7.7e-03	3	11	REACT_15309	Acetylcholine Neurotransmitter Release Cycle	ENSG00000132639, ENSG00000136854, ENSG00000067715
7.7e-03	3	11	REACT_15345	glutamate + tRNA(Glu) + ATP => Glu-tRNA(Glu) + AMP + pyrophosphate	ENSG00000164022, ENSG00000136628, ENSG00000115866
7.7e-03	3	11	REACT_15436	proline + tRNA(Pro) + ATP => Pro-tRNA(Pro) + AMP + pyrophosphate	ENSG00000164022, ENSG00000136628, ENSG00000115866
7.7e-03	3	11	REACT_15346	aspartate + tRNA(Asp) + ATP => Asp-tRNA(Asp) + AMP + pyrophosphate	ENSG00000164022, ENSG00000136628, ENSG00000115866
7.7e-03	3	11	REACT_15516	isoleucine + tRNA(Ile) + ATP => Ile-tRNA(Ile) + AMP + pyrophosphate	ENSG00000164022, ENSG00000136628, ENSG00000115866
7.7e-03	3	11	REACT_15504	leucine + tRNA(Leu) + ATP => Leu-tRNA(Leu) + AMP + pyrophosphate	ENSG00000164022, ENSG00000136628, ENSG00000115866
7.7e-03	3	11	REACT_15361	glutamine + tRNA(Gln) + ATP => Gln-tRNA(Gln) + AMP + pyrophosphate	ENSG00000164022, ENSG00000136628, ENSG00000115866
7.7e-03	3	11	REACT_15489	arginine + tRNA(Arg) + ATP => Arg-tRNA(Arg) + AMP + pyrophosphate	ENSG00000164022, ENSG00000136628, ENSG00000115866
7.7e-03	3	11	REACT_15420	methionine + tRNA(Met) + ATP => Met-tRNA(Met) + AMP + pyrophosphate	ENSG00000164022, ENSG00000136628, ENSG00000115866
7.7e-03	3	11	REACT_15342	lysine + tRNA(Lys) + ATP => Lys-tRNA(Lys) + AMP + pyrophosphate	ENSG00000164022, ENSG00000136628, ENSG00000115866
7.7e-03	3	11	REACT_121270	Chondroitin can be sulfated on position 4 of GalNAc by CHST9, 11, 12 and 13	ENSG00000130287, ENSG00000132692, ENSG00000038427
7.7e-03	3	11	REACT_120993	A glucuronate moiety is added to chondroitin	ENSG00000130287, ENSG00000132692, ENSG00000038427
8.5e-03	5	33	REACT_6926	Glutathione conjugation	ENSG00000084207, ENSG00000134184, ENSG00000006625, ENSG00000100983, ENSG00000099998
8.7e-03	2	4	REACT_15299	Inactive catalytic PP2B is activated by the binding of calmodulin	ENSG00000198668, ENSG00000138814
8.7e-03	2	4	REACT_22141	L1 dimer binds Ankyrin	ENSG00000198910, ENSG00000145362
8.7e-03	2	4	REACT_22428	L1 binds ERM family members	ENSG00000198910, ENSG00000147065
8.7e-03	2	4	REACT_22211	L1 trans-homophilic interaction	ENSG00000198910, ENSG00000147065
8.7e-03	2	4	REACT_22113	Interaction of L1 with Laminin-1	ENSG00000198910, ENSG00000135862
8.7e-03	2	4	REACT_20579	CaMKII enters nucleus	ENSG00000058404, ENSG00000145349
8.7e-03	2	4	REACT_22229	Phosphorylation of Y1229 in L1	ENSG00000198910, ENSG00000145362
8.7e-03	2	4	REACT_21290	Release of (inferred) platelet cytosolic components	ENSG00000172757, ENSG00000108518
8.7e-03	2	4	REACT_75931	Trimming of N-ter extended precursor fragments by cytosolic aminopeptidases	ENSG00000141279, ENSG00000108578
8.7e-03	2	4	REACT_25319	LRRC16A binds F-actin capping protein	ENSG00000116489, ENSG00000077549
8.7e-03	2	4	REACT_25135	F-actin capping protein binds to the barbed end of elongating F-actin	ENSG00000116489, ENSG00000077549
8.7e-03	2	4	REACT_163756	Activation of Calcineurin	ENSG00000198668, ENSG00000138814
9.6e-03	4	22	REACT_120752	HS-GAG degradation	ENSG00000142798, ENSG00000124145, ENSG00000188157, ENSG00000063660
9.7e-03	5	34	REACT_22272	Signal transduction by L1	ENSG00000198910, ENSG00000149269, ENSG00000196961, ENSG00000183020, ENSG00000149294
1.0e-02	3	12	REACT_15418	Norepinephrine Neurotransmitter Release Cycle	ENSG00000132639, ENSG00000136854, ENSG00000067715
1.0e-02	3	12	REACT_19191	Myosin regulatory light chain phosphorylation by ROCK	ENSG00000067560, ENSG00000092841, ENSG00000100345
1.0e-02	3	12	REACT_18308	Endocytosis of Ca impermeable AMPA receptors	ENSG00000120251, ENSG00000196961, ENSG00000183020
1.1e-02	5	35	REACT_120835	Internalization of MHC II:Ii clathrin coated vesicle	ENSG00000197959, ENSG00000106976, ENSG00000141367, ENSG00000196961, ENSG00000183020
1.1e-02	4	23	REACT_2002	Endosome acidification	ENSG00000114573, ENSG00000147416, ENSG00000100554, ENSG00000128524
1.1e-02	4	23	REACT_25268	Acidification of Tf:TfR1 containing endosome	ENSG00000114573, ENSG00000147416, ENSG00000100554, ENSG00000128524
1.1e-02	4	23	REACT_121163	Intraphagosomal pH is lowered to 5 by V-ATPase	ENSG00000114573, ENSG00000147416, ENSG00000100554, ENSG00000128524
1.3e-02	3	13	REACT_6841	Chylomicron-mediated lipid transport	ENSG00000142798, ENSG00000130203, ENSG00000185624
1.3e-02	3	13	REACT_75808	The NLRP3 inflammasome	ENSG00000136810, ENSG00000096384, ENSG00000142192
1.3e-02	3	13	REACT_120888	CS/DS degradation	ENSG00000130287, ENSG00000132692, ENSG00000038427
1.3e-02	6	50	REACT_18368	Activation of Chaperones by IRE1alpha	ENSG00000044574, ENSG00000137076, ENSG00000074842, ENSG00000149428, ENSG00000143870, ENSG00000087274
1.3e-02	4	24	REACT_15306	Cytosolic tRNA aminoacylation	ENSG00000164022, ENSG00000136628, ENSG00000115866, ENSG00000106105
1.3e-02	4	24	REACT_19277	Sema4D induced cell migration and growth-cone collapse	ENSG00000067560, ENSG00000164050, ENSG00000092841, ENSG00000100345
1.3e-02	4	24	REACT_75905	Amyloid fibrils have additional components	ENSG00000142798, ENSG00000118271, ENSG00000171560, ENSG00000142192
1.4e-02	2	5	REACT_532	Galactose catabolism	ENSG00000079739, ENSG00000169299
1.4e-02	2	5	REACT_11121	C3d-complexed antigen binds to complement receptor	ENSG00000125730, ENSG00000110651
1.4e-02	2	5	REACT_13613	Interaction of integrin alpha7beta1 with Laminin-1	ENSG00000135862, ENSG00000135424
1.4e-02	2	5	REACT_13716	Interaction of integrin alpha7beta1 with Laminin-2	ENSG00000135862, ENSG00000135424
1.4e-02	2	5	REACT_22204	L1 dimer binds Ankyrin	ENSG00000198910, ENSG00000147065
1.4e-02	2	5	REACT_20576	Phosphorylation of CREB by CaMKII	ENSG00000058404, ENSG00000145349
1.4e-02	2	5	REACT_75877	NLRP3 activation by elicitor proteins	ENSG00000096384, ENSG00000142192
1.4e-02	2	5	REACT_75761	NLRP3 oligomerizes via NACHT domains	ENSG00000096384, ENSG00000142192
1.4e-02	2	5	REACT_120719	Carbonic Anhydrase Dehydrates Bicarbonate (cytosol)	ENSG00000133742, ENSG00000104267
1.4e-02	2	5	REACT_120951	Carbonic Anhydrase Hydrates Carbon Dioxide (cytosol)	ENSG00000133742, ENSG00000104267
1.4e-02	2	5	REACT_163820	An unknown protease degrades hCBXs	ENSG00000131844, ENSG00000078070
1.4e-02	2	5	REACT_163704	Cytoslic carboxylases translocate to mitochondrial matrix	ENSG00000131844, ENSG00000078070
1.5e-02	4	25	REACT_1109	Insulin receptor recycling	ENSG00000114573, ENSG00000147416, ENSG00000100554, ENSG00000128524
1.5e-02	4	25	REACT_12560	Basigin interactions	ENSG00000198910, ENSG00000143153, ENSG00000172270, ENSG00000129244
1.5e-02	6	52	REACT_118595	Mitochondrial Protein Import	ENSG00000100412, ENSG00000144381, ENSG00000110955, ENSG00000152234, ENSG00000151729, ENSG00000100216
1.6e-02	3	14	REACT_1008	Glycogen breakdown (glycogenolysis)	ENSG00000198668, ENSG00000079739, ENSG00000169299
1.6e-02	3	14	REACT_22240	Phosphorylation of L1 by p90rsk	ENSG00000198910, ENSG00000196961, ENSG00000183020
1.6e-02	7	68	REACT_18334	NCAM signaling for neurite out-growth	ENSG00000166913, ENSG00000130287, ENSG00000115306, ENSG00000188157, ENSG00000070182, ENSG00000149294, ENSG00000197694
1.7e-02	5	39	REACT_19124	trans-Golgi Network Derived Vesicle Uncoating	ENSG00000109971, ENSG00000100280, ENSG00000141367, ENSG00000076554, ENSG00000132842
1.7e-02	5	39	REACT_25060	Iron uptake and transport	ENSG00000114573, ENSG00000087086, ENSG00000147416, ENSG00000100554, ENSG00000128524
1.8e-02	8	85	REACT_13552	Integrin cell surface interactions	ENSG00000171564, ENSG00000137076, ENSG00000171560, ENSG00000166086, ENSG00000135862, ENSG00000171557, ENSG00000172270,ENSG00000135424
1.8e-02	6	54	REACT_19400	Golgi Associated Vesicle Biogenesis	ENSG00000109971, ENSG00000100280, ENSG00000087086, ENSG00000141367, ENSG00000076554, ENSG00000132842
1.9e-02	8	86	REACT_24994	Regulation of mRNA Stability by Proteins that Bind AU-rich Elements	ENSG00000142507, ENSG00000109971, ENSG00000088247, ENSG00000092010, ENSG00000164924, ENSG00000166913, ENSG00000100911,ENSG00000100902
1.9e-02	3	15	REACT_6759	Formation of ATP by chemiosmotic coupling	ENSG00000099624, ENSG00000110955, ENSG00000152234
1.9e-02	3	15	REACT_190	ATP is synthesized from ADP and Pi by ATPase	ENSG00000099624, ENSG00000110955, ENSG00000152234
1.9e-02	3	15	REACT_1985	Enzyme-bound ATP is released	ENSG00000099624, ENSG00000110955, ENSG00000152234
1.9e-02	3	15	REACT_991	ADP and Pi bind to ATPase	ENSG00000099624, ENSG00000110955, ENSG00000152234
1.9e-02	3	15	REACT_19236	Sema3A PAK dependent Axon repulsion	ENSG00000149269, ENSG00000172757, ENSG00000096384
1.9e-02	3	15	REACT_18330	Trafficking of GluR2-containing AMPA receptors to extrasynaptic sites	ENSG00000120251, ENSG00000196961, ENSG00000183020
1.9e-02	3	15	REACT_20642	CREB phosphorylation through the activation of CaMKII	ENSG00000198668, ENSG00000058404, ENSG00000145349
2.0e-02	4	27	REACT_15523	Integrin alphaIIb beta3 signaling	ENSG00000171564, ENSG00000137076, ENSG00000171560, ENSG00000171557
2.0e-02	4	27	REACT_19259	Sema4D in semaphorin signaling	ENSG00000067560, ENSG00000164050, ENSG00000092841, ENSG00000100345
2.0e-02	4	27	REACT_25283	Transferrin endocytosis and recycling	ENSG00000114573, ENSG00000147416, ENSG00000100554, ENSG00000128524
2.1e-02	2	6	REACT_15326	Exocytosis of Insulin	ENSG00000132639, ENSG00000136854
2.1e-02	2	6	REACT_16900	alpha-tubulin:GTP + Cofactor B -> alpha-tubulin:GTP: Cofactor B	ENSG00000127824, ENSG00000167552
2.1e-02	2	6	REACT_17027	alpha-tubulin:GTP + Cofactor E -> alpha-tubulin:GTP:Cofactor E	ENSG00000127824, ENSG00000167552
2.1e-02	2	6	REACT_18373	FPRL1 receptor binds a wide range of ligands	ENSG00000142192, ENSG00000135046
2.1e-02	2	6	REACT_19242	Inactivation of Rho-GTP by p190RhoGAP	ENSG00000067560, ENSG00000164050
2.1e-02	2	6	REACT_22244	Linkage of L1 with treadmilling F-actin	ENSG00000198910, ENSG00000147065
2.1e-02	2	6	REACT_22109	Dephosphorylation of pL1 (Y1176)	ENSG00000198910, ENSG00000147065
2.1e-02	2	6	REACT_20597	Phosphorylation of Smooth Muscle Myosin Light Chains	ENSG00000198668, ENSG00000092841
2.1e-02	2	6	REACT_75848	ASC is recruited via a PYD-PYD interaction	ENSG00000096384, ENSG00000142192
2.1e-02	2	6	REACT_25382	Advanced glycosylation end product-specific receptor (AGER/RAGE) is a multiligand receptor	ENSG00000160307, ENSG00000142192
2.1e-02	2	6	REACT_75881	Methionine salvage pathway	ENSG00000145293, ENSG00000120053
2.1e-02	2	6	REACT_163978	HSPG2 binds multiple ECM components	ENSG00000142798, ENSG00000118271
2.1e-02	9	105	REACT_1505	Integration of energy metabolism	ENSG00000172354, ENSG00000132639, ENSG00000169710, ENSG00000155130, ENSG00000151729, ENSG00000136854, ENSG00000087460,ENSG00000163931, ENSG00000177156
2.3e-02	3	16	REACT_20670	Activation of RasGRF	ENSG00000198668, ENSG00000058404, ENSG00000145349
2.3e-02	5	42	REACT_15482	tRNA Aminoacylation	ENSG00000164022, ENSG00000136628, ENSG00000115866, ENSG00000106105, ENSG00000104835
2.5e-02	32	574	REACT_17015	Metabolism of proteins	ENSG00000171863, ENSG00000149428, ENSG00000137267, ENSG00000127824, ENSG00000104833, ENSG00000198211, ENSG00000100412,ENSG00000171530, ENSG00000197958, ENSG00000144381, ENSG00000100216, ENSG00000167004, ENSG00000109472, ENSG00000164587,ENSG00000152234, ENSG00000107581, ENSG00000110955, ENSG00000087274, ENSG00000167552, ENSG00000120705, ENSG00000074842,ENSG00000127022, ENSG00000137285, ENSG0000015…
2.7e-02	3	17	REACT_197	Branched-chain amino acid catabolism	ENSG00000106049, ENSG00000131844, ENSG00000078070
2.7e-02	3	17	REACT_20500	Unblocking of NMDA receptor	ENSG00000120251, ENSG00000058404, ENSG00000145349
2.7e-02	3	17	REACT_20594	Unblocking of NMDA receptor, glutamate binding and activation	ENSG00000120251, ENSG00000058404, ENSG00000145349
2.7e-02	3	17	REACT_20612	Ras activation	ENSG00000198668, ENSG00000058404, ENSG00000145349
2.7e-02	3	17	REACT_20546	Ras activation uopn Ca2+ infux through NMDA receptor	ENSG00000198668, ENSG00000058404, ENSG00000145349
2.8e-02	2	7	REACT_13732	The p75NTR:NgR:MDGI complex reduces RHOA-GDI activity, displacing RHOA	ENSG00000067560, ENSG00000115310
2.8e-02	2	7	REACT_12477	eNOS activation	ENSG00000120992, ENSG00000198668
2.8e-02	2	7	REACT_16937	alpha-tubulin:GTP:Cofactor B +Cofactor E -> alpha-tubulin:GTP: Cofactor E +Cofactor B	ENSG00000127824, ENSG00000167552
2.8e-02	2	7	REACT_19268	Nectin/Necl trans heterodimerization	ENSG00000162706, ENSG00000182985
2.8e-02	2	7	REACT_22312	Neurofascin interactions	ENSG00000163531, ENSG00000018236
2.8e-02	2	7	REACT_75834	The CARD domain of ASC recruits Procaspase-1	ENSG00000096384, ENSG00000142192
2.8e-02	2	7	REACT_118664	Calcineurin Dephosphorylates NFATC1/2/3	ENSG00000198668, ENSG00000138814
2.8e-02	2	7	REACT_118703	Calcineurin Binds NFATC1/2/3	ENSG00000198668, ENSG00000138814
2.8e-02	2	7	REACT_164012	SCARF1 (SREC-I) Binds Ligands	ENSG00000120694, ENSG00000149428
2.8e-02	2	7	REACT_164000	Endocytosis of SCARF1:Ligand	ENSG00000120694, ENSG00000149428
2.8e-02	2	7	REACT_163737	Calcineurin binds and dephosphorylates NFAT	ENSG00000198668, ENSG00000138814
2.8e-02	2	7	REACT_163650	Translocation of CaN:CaM:NFAT to nucleus	ENSG00000198668, ENSG00000138814
2.8e-02	2	7	REACT_163813	Scavenging by Class F Receptors	ENSG00000120694, ENSG00000149428
3.0e-02	5	45	REACT_18273	Activation of Chaperone Genes by XBP1(S)	ENSG00000137076, ENSG00000074842, ENSG00000149428, ENSG00000143870, ENSG00000087274
3.1e-02	6	61	REACT_11235	trans-Golgi Network Vesicle Budding	ENSG00000109971, ENSG00000100280, ENSG00000087086, ENSG00000141367, ENSG00000076554, ENSG00000132842
3.1e-02	6	61	REACT_19187	Clathrin derived vesicle budding	ENSG00000109971, ENSG00000100280, ENSG00000087086, ENSG00000141367, ENSG00000076554, ENSG00000132842
3.1e-02	4	31	REACT_121248	HS-GAG biosynthesis	ENSG00000142798, ENSG00000124145, ENSG00000188157, ENSG00000063660
3.7e-02	2	8	REACT_1736	Glycogen synthesis	ENSG00000079739, ENSG00000169299
3.7e-02	2	8	REACT_1298	Lysine catabolism	ENSG00000105953, ENSG00000105607
3.7e-02	2	8	REACT_11091	Formation of CD4:Nef:AP-2 Complex:v-ATPase Complex	ENSG00000196961, ENSG00000183020
3.7e-02	2	8	REACT_11160	Internalization of the CD4:Nef:AP-2 Complex:v-ATPase Complex	ENSG00000196961, ENSG00000183020
3.7e-02	2	8	REACT_11177	Degradation of CD4	ENSG00000196961, ENSG00000183020
3.7e-02	2	8	REACT_12559	Formation of clathrin-coated vesicle	ENSG00000196961, ENSG00000183020
3.7e-02	2	8	REACT_11144	Degradation of CD8	ENSG00000196961, ENSG00000183020
3.7e-02	2	8	REACT_11125	Formation of CD8:Nef:AP-2 Complex:v-ATPase Complex	ENSG00000196961, ENSG00000183020
3.7e-02	2	8	REACT_11069	Internalization of the CD8:Nef:AP-2 Complex:v-ATPase Complex	ENSG00000196961, ENSG00000183020
3.7e-02	2	8	REACT_11200	Nef Mediated CD8 Down-regulation	ENSG00000196961, ENSG00000183020
3.7e-02	2	8	REACT_19266	Sema4D mediated inhibition of cell attachment and migration	ENSG00000067560, ENSG00000164050
3.7e-02	2	8	REACT_18320	Trafficking of GluR2-containing AMPA receptors to synapse	ENSG00000120251, ENSG00000073969
3.7e-02	2	8	REACT_19293	Recruitment of Profilin by Ena/Vasp proteins	ENSG00000108518, ENSG00000063660
3.7e-02	2	8	REACT_25020	AGER binds ERK1/2	ENSG00000160307, ENSG00000142192
3.7e-02	2	8	REACT_25032	AGER binds rat ERK1/2	ENSG00000160307, ENSG00000142192
3.7e-02	18	292	REACT_13685	Neuronal System	ENSG00000120251, ENSG00000073969, ENSG00000172354, ENSG00000196961, ENSG00000183020, ENSG00000099365, ENSG00000136854,ENSG00000101152, ENSG00000008056, ENSG00000132639, ENSG00000135423, ENSG00000058404, ENSG00000067715, ENSG00000109971,ENSG00000198668, ENSG00000145349, ENSG00000112294, ENSG00000183044
3.8e-02	12	173	REACT_150471	Separation of Sister Chromatids	ENSG00000142507, ENSG00000090273, ENSG00000137267, ENSG00000127824, ENSG00000137285, ENSG00000092010, ENSG00000130779,ENSG00000104833, ENSG00000198211, ENSG00000100911, ENSG00000167552, ENSG00000100902
3.8e-02	10	135	REACT_6288	Host Interactions of HIV factors	ENSG00000181163, ENSG00000142507, ENSG00000100280, ENSG00000196961, ENSG00000183020, ENSG00000113558, ENSG00000151729,ENSG00000092010, ENSG00000100911, ENSG00000100902
3.9e-02	8	99	REACT_14798	Kinetochore capture of astral microtubules	ENSG00000090273, ENSG00000137267, ENSG00000127824, ENSG00000137285, ENSG00000130779, ENSG00000104833, ENSG00000198211,ENSG00000167552
4.1e-02	6	65	REACT_18356	Unfolded Protein Response	ENSG00000044574, ENSG00000137076, ENSG00000074842, ENSG00000149428, ENSG00000143870, ENSG00000087274
4.1e-02	3	20	REACT_2071	Pyruvate metabolism	ENSG00000134333, ENSG00000111716, ENSG00000172270
4.1e-02	3	20	REACT_120989	Chondroitin sulfate biosynthesis	ENSG00000130287, ENSG00000132692, ENSG00000038427
4.1e-02	3	20	REACT_150420	Synthesis of Leukotrienes (LT) and Eoxins (EX)	ENSG00000106853, ENSG00000099998, ENSG00000111144
4.2e-02	4	34	REACT_1877	Formation of pre-mRNPs	ENSG00000092199, ENSG00000126945, ENSG00000104824, ENSG00000122566
4.5e-02	7	84	REACT_160125	Visual phototransduction	ENSG00000142798, ENSG00000130203, ENSG00000124145, ENSG00000118271, ENSG00000198668, ENSG00000188157, ENSG00000063660
4.6e-02	2	9	REACT_1786	Phenylalanine and tyrosine catabolism	ENSG00000103876, ENSG00000151552
4.6e-02	2	9	REACT_13815	Axonal growth inhibition (RHOA activation)	ENSG00000067560, ENSG00000115310
4.6e-02	2	9	REACT_21264	Formyl peptide receptors bind formyl peptides and many other ligands	ENSG00000142192, ENSG00000135046
4.6e-02	2	9	REACT_163804	AGRN binds Laminins with gamma-1 subunit	ENSG00000188157, ENSG00000135862
4.7e-02	3	21	REACT_19206	trans-Golgi Network Derived Lysosomal Vesicle Uncoating	ENSG00000109971, ENSG00000100280, ENSG00000141367
4.7e-02	3	21	REACT_75900	Inflammasomes	ENSG00000136810, ENSG00000096384, ENSG00000142192
4.8e-02	7	85	REACT_160102	Diseases associated with visual transduction	ENSG00000142798, ENSG00000130203, ENSG00000124145, ENSG00000118271, ENSG00000198668, ENSG00000188157, ENSG00000063660
4.8e-02	5	51	REACT_75925	Amyloids	ENSG00000142798, ENSG00000118271, ENSG00000171560, ENSG00000142192, ENSG00000188486

## Sheet: GENETIC ASSOCIATION DB
Category	Term	Count	Genes
GENETIC_ASSOCIATION_DB_DISEASE	Parkinson's disease	15	ENSG00000008056, ENSG00000112096, ENSG00000196136, ENSG00000175899, ENSG00000116791, ENSG00000130203, ENSG00000154277, ENSG00000087086, ENSG00000134184, ENSG00000116288, ENSG00000117984, ENSG00000173267, ENSG00000084207, ENSG00000128245, ENSG00000186868
GENETIC_ASSOCIATION_DB_DISEASE	Alzheimer's Disease	17	ENSG00000079332, ENSG00000112096, ENSG00000108578, ENSG00000196136, ENSG00000175899, ENSG00000130203, ENSG00000154277, ENSG00000142798, ENSG00000111640, ENSG00000189058, ENSG00000142192, ENSG00000117984, ENSG00000173267, ENSG00000126803, ENSG00000186868, ENSG00000121691, ENSG00000198910
GENETIC_ASSOCIATION_DB_DISEASE	dementia	4	ENSG00000116288, ENSG00000142192, ENSG00000130203, ENSG00000186868
GENETIC_ASSOCIATION_DB_DISEASE	ALS/amyotrophic lateral sclerosis	4	ENSG00000142168, ENSG00000197102, ENSG00000148218, ENSG00000100983
GENETIC_ASSOCIATION_DB_DISEASE	brain hemorrhage	4	ENSG00000087274, ENSG00000196230, ENSG00000130203, ENSG00000038427, ENSG00000183311
